# Supplementary material for: AMPK activation protects against prostate cancer by inducing a catabolic cellular state
Source: Cell Rep. Author manuscript; Available in PMC 2023 Oct 23. (PMC10576838; doi:10.1016/j.celrep.2023.112396)
Supplement: 2 [file NIHMS1897945-supplement-2.xlsx]

## Sheet: protein hits
Table S2. Summary of changes in expression of proteins in prostate tissue from Pten-/- and Pten-/-;AmpkACT mice aged 17 weeks. Related to Figure 3.
Protein ID	Protein name	Protein symbol	t-test Significant: Pten-/-;AmpkACT over Pten-/- (p value < 0.05)	t-test Significant: Pten-/-;AmpkACT over Pten-/- (BJH p value <0.05)	t-test p value: Pten-/-;AmpkACT over Pten-/-	Log2 fold difference: Pten-/-;AmpkACT over Pten-/-	Fold difference
P97501	Dimethylaniline monooxygenase [N-oxide-forming] 3	Fmo3	+	+	1.72709e-05	3.62863	12.3688
Q07079	Insulin-like growth factor-binding protein 5	Igfbp5	+	+	0.000550459	1.93018	3.81102
Q9DCC7	Isochorismatase domain-containing protein 2B, mitochondrial	Isoc2b	+	+	6.63811e-06	1.5072	2.84259
P00687;P00688;CON__Q3MHH8	Alpha-amylase 1;Pancreatic alpha-amylase	Amy1;Amy2	+	+	0.00218969	1.37164	2.58764
Q5M8N4	Epimerase family protein SDR39U1	Sdr39u1	+	+	2.65899e-05	1.23544	2.35453
Q9CQR4	Acyl-coenzyme A thioesterase 13;Acyl-coenzyme A thioesterase 13, N-terminally processed	Acot13	+	+	3.45166e-05	1.23419	2.3525
Q8CEE7	Retinol dehydrogenase 13	Rdh13	+	+	6.24081e-05	1.20043	2.29809
P52196	Thiosulfate sulfurtransferase	Tst	+	+	5.31736e-06	1.14087	2.20514
P51661	Corticosteroid 11-beta-dehydrogenase isozyme 2	Hsd11b2	+	+	0.00277663	1.13991	2.20368
Q3TLP5	Enoyl-CoA hydratase domain-containing protein 2, mitochondrial	Echdc2	+	+	7.66674e-06	1.13615	2.19793
Q8R164	Valacyclovir hydrolase	Bphl	+	+	1.69442e-06	1.08141	2.1161
P82343	N-acylglucosamine 2-epimerase	Renbp	+	+	0.000230282	1.07969	2.11358
Q8K4F5	Alpha/beta hydrolase domain-containing protein 11	Abhd11	+	+	0.00055815	1.04532	2.06383
Q8CFA2	Aminomethyltransferase, mitochondrial	Amt	+	+	0.000421538	1.044	2.06194
Q91VT4	Carbonyl reductase family member 4	Cbr4	+	+	0.000591774	1.01137	2.01582
O88441	Metaxin-2	Mtx2	+	+	3.37382e-05	1.00216	2.003
Q99J39	Malonyl-CoA decarboxylase, mitochondrial	Mlycd	+	+	8.51669e-06	1.00014	2.0002
Q9CPQ1	Cytochrome c oxidase subunit 6C	Cox6c	+	+	2.52581e-05	0.986118	1.98085
Q8K2C6	NAD-dependent protein deacylase sirtuin-5, mitochondrial	Sirt5	+	+	0.000835664	0.984288	1.97834
Q8BJ64	Choline dehydrogenase, mitochondrial	Chdh	+	+	0.000138113	0.979775	1.97216
Q9D8B6	Protein FAM210B	Fam210b	+	+	1.25068e-05	0.975379	1.96616
Q8C7H1	Methylmalonic aciduria type A homolog, mitochondrial	Mmaa	+	+	0.00163762	0.960105	1.94545
P50171	Estradiol 17-beta-dehydrogenase 8	Hsd17b8	+	+	4.89467e-06	0.946297	1.92692
Q9CQ54	NADH dehydrogenase [ubiquinone] 1 subunit C2	Ndufc2	+	+	6.20367e-05	0.944115	1.92401
Q9EPB5	Serine hydrolase-like protein	Serhl	+	+	0.000251715	0.929512	1.90463
Q8K370	Acyl-CoA dehydrogenase family member 10	Acad10	+	+	1.94079e-05	0.927208	1.90159
P30275	Creatine kinase U-type, mitochondrial	Ckmt1	+	+	6.97548e-05	0.918874	1.89064
Q9D855	Cytochrome b-c1 complex subunit 7	Uqcrb	+	+	0.00202572	0.911515	1.88102
Q791V5	Mitochondrial carrier homolog 2	Mtch2	+	+	1.60045e-06	0.911249	1.88067
Q9CPQ8	ATP synthase subunit g, mitochondrial	Atp5l	+	+	0.000562631	0.909888	1.8789
Q8R0F8	Acylpyruvase FAHD1, mitochondrial	Fahd1	+	+	0.00255292	0.902043	1.86871
Q9Z2I8	Succinyl-CoA ligase [GDP-forming] subunit beta, mitochondrial	Suclg2	+	+	1.39281e-05	0.900836	1.86715
Q9CQE1	Protein NipSnap homolog 3B	Nipsnap3b	+	+	5.79347e-07	0.890562	1.8539
Q9CZL5	Pterin-4-alpha-carbinolamine dehydratase 2	Pcbd2	+	+	9.02628e-05	0.879732	1.84003
Q3TC72	Fumarylacetoacetate hydrolase domain-containing protein 2A	Fahd2	+	+	0.000685345	0.87203	1.83024
Q91WS0	CDGSH iron-sulfur domain-containing protein 1	Cisd1	+	+	0.00168362	0.870583	1.8284
P54071	Isocitrate dehydrogenase [NADP], mitochondrial	Idh2	+	+	3.52303e-05	0.860706	1.81593
Q9WVA2;Q4FZG7	Mitochondrial import inner membrane translocase subunit Tim8 A	Timm8a1	+	+	0.000872292	0.852722	1.8059
Q9D7A8	Armadillo repeat-containing protein 1	Armc1	+	+	0.000226723	0.851758	1.8047
Q9JLZ3	Methylglutaconyl-CoA hydratase, mitochondrial	Auh	+	+	0.00278583	0.851637	1.80455
Q3TUH1	Phosphatidate cytidylyltransferase, mitochondrial	Tamm41	+	+	0.000158045	0.836226	1.78537
Q99MR8	Methylcrotonoyl-CoA carboxylase subunit alpha, mitochondrial	Mccc1	+	+	0.000125031	0.834995	1.78385
O35943	Frataxin, mitochondrial;Frataxin intermediate form;Frataxin mature form	Fxn	+	+	0.000325189	0.834632	1.7834
Q61102	ATP-binding cassette sub-family B member 7, mitochondrial	Abcb7	+	+	0.000553322	0.834414	1.78313
Q9CQQ7	ATP synthase F(0) complex subunit B1, mitochondrial	Atp5f1	+	+	6.20874e-05	0.83195	1.78009
Q62425	Cytochrome c oxidase subunit NDUFA4	Ndufa4	+	+	8.05145e-05	0.83073	1.77858
Q9CQC7	NADH dehydrogenase [ubiquinone] 1 beta subcomplex subunit 4	Ndufb4	+	+	0.00137581	0.830596	1.77842
Q9EP89	Serine beta-lactamase-like protein LACTB, mitochondrial	Lactb	+	+	5.99483e-05	0.819779	1.76514
P19783	Cytochrome c oxidase subunit 4 isoform 1, mitochondrial	Cox4i1	+	+	5.31948e-05	0.817808	1.76273
Q99KR7	Peptidyl-prolyl cis-trans isomerase F, mitochondrial	Ppif	+	+	0.00206054	0.817785	1.7627
O55125	Protein NipSnap homolog 1	Nipsnap1	+	+	2.10243e-06	0.817726	1.76263
Q9DCX2	ATP synthase subunit d, mitochondrial	Atp5h	+	+	0.000174352	0.810361	1.75365
P42125	Enoyl-CoA delta isomerase 1, mitochondrial	Eci1	+	+	0.000647122	0.808275	1.75112
Q9WUM5	Succinyl-CoA ligase [ADP/GDP-forming] subunit alpha, mitochondrial	Suclg1	+	+	0.000161174	0.807785	1.75052
Q9WV85	Nucleoside diphosphate kinase 3	Nme3	+	+	0.000115512	0.807338	1.74998
Q9D8B4	NADH dehydrogenase [ubiquinone] 1 alpha subcomplex subunit 11	Ndufa11	+	+	0.00181798	0.807035	1.74961
Q7TMF3	NADH dehydrogenase [ubiquinone] 1 alpha subcomplex subunit 12	Ndufa12	+	+	3.77321e-05	0.797033	1.73752
P09671	Superoxide dismutase [Mn], mitochondrial	Sod2	+	+	7.73089e-05	0.794318	1.73426
Q9DB20	ATP synthase subunit O, mitochondrial	Atp5o	+	+	0.000342804	0.794286	1.73422
Q9D6J5	NADH dehydrogenase [ubiquinone] 1 beta subcomplex subunit 8, mitochondrial	Ndufb8	+	+	2.81797e-05	0.793583	1.73337
P00158	Cytochrome b	Mt-Cyb	+	+	0.00110159	0.790054	1.72914
Q99LY9	NADH dehydrogenase [ubiquinone] iron-sulfur protein 5;NADH dehydrogenase [ubiquinone] iron-sulfur protein 5, N-terminally processed	Ndufs5	+	+	0.000214836	0.787255	1.72579
P52503	NADH dehydrogenase [ubiquinone] iron-sulfur protein 6, mitochondrial	Ndufs6	+	+	0.000299971	0.778337	1.71515
Q8BWF0	Succinate-semialdehyde dehydrogenase, mitochondrial	Aldh5a1	+	+	0.000444603	0.777552	1.71422
P99028	Cytochrome b-c1 complex subunit 6, mitochondrial	Uqcrh	+	+	0.00159173	0.777168	1.71376
O55126	Protein NipSnap homolog 2	Gbas	+	+	0.000475222	0.777044	1.71362
Q9CQJ8	NADH dehydrogenase [ubiquinone] 1 beta subcomplex subunit 9	Ndufb9	+	+	0.000384058	0.770866	1.70629
Q9CR68	Cytochrome b-c1 complex subunit Rieske, mitochondrial;Cytochrome b-c1 complex subunit 11	Uqcrfs1	+	+	6.92482e-05	0.766536	1.70118
Q9CQ91	NADH dehydrogenase [ubiquinone] 1 alpha subcomplex subunit 3	Ndufa3	+	+	0.00217015	0.765862	1.70039
P43024	Cytochrome c oxidase subunit 6A1, mitochondrial	Cox6a1	+	+	0.00128667	0.76312	1.69716
O88696	ATP-dependent Clp protease proteolytic subunit, mitochondrial	Clpp	+	+	0.000123838	0.758903	1.6922
Q61425	Hydroxyacyl-coenzyme A dehydrogenase, mitochondrial	Hadh	+	+	8.73378e-05	0.758138	1.69131
P62075	Mitochondrial import inner membrane translocase subunit Tim13	Timm13	+	+	8.85893e-05	0.758111	1.69127
O08756	3-hydroxyacyl-CoA dehydrogenase type-2	Hsd17b10	+	+	0.00154068	0.755875	1.68866
Q3ULD5	Methylcrotonoyl-CoA carboxylase beta chain, mitochondrial	Mccc2	+	+	0.00131662	0.75349	1.68587
Q9DC70	NADH dehydrogenase [ubiquinone] iron-sulfur protein 7, mitochondrial	Ndufs7	+	+	8.40551e-05	0.747187	1.67852
P00397	Cytochrome c oxidase subunit 1	Mtco1	+	+	0.00036214	0.74715	1.67847
Q60930	Voltage-dependent anion-selective channel protein 2	Vdac2	+	+	0.000204397	0.746168	1.67733
Q9CR62	Mitochondrial 2-oxoglutarate/malate carrier protein	Slc25a11	+	+	0.000499522	0.74586	1.67697
Q91YT0	NADH dehydrogenase [ubiquinone] flavoprotein 1, mitochondrial	Ndufv1	+	+	7.76811e-06	0.743157	1.67384
P97450	ATP synthase-coupling factor 6, mitochondrial	Atp5j	+	+	9.25849e-05	0.7425	1.67307
P51881	ADP/ATP translocase 2;ADP/ATP translocase 2, N-terminally processed	Slc25a5	+	+	0.000114065	0.736664	1.66632
Q9D6J6	NADH dehydrogenase [ubiquinone] flavoprotein 2, mitochondrial	Ndufv2	+	+	0.00104814	0.732808	1.66187
Q8K3A0	Iron-sulfur cluster co-chaperone protein HscB, mitochondrial	Hscb	+	+	0.000874213	0.732726	1.66178
Q8BH04;Q9Z2V4	Phosphoenolpyruvate carboxykinase [GTP], mitochondrial	Pck2	+	+	0.000119935	0.732485	1.6615
P97930	Thymidylate kinase	Dtymk	+	+	1.91257e-05	0.731249	1.66008
Q3UIU2	NADH dehydrogenase [ubiquinone] 1 beta subcomplex subunit 6	Ndufb6	+	+	2.38834e-05	0.730453	1.65916
O09111	NADH dehydrogenase [ubiquinone] 1 beta subcomplex subunit 11, mitochondrial	Ndufb11	+	+	3.63098e-06	0.729086	1.65759
Q9CPP6	NADH dehydrogenase [ubiquinone] 1 alpha subcomplex subunit 5	Ndufa5	+	+	0.00144048	0.726392	1.6545
Q9CWE0	Mitochondrial fission regulator 1-like	Mtfr1l	+	+	0.000964594	0.723394	1.65106
P08249	Malate dehydrogenase, mitochondrial	Mdh2	+	+	1.23035e-06	0.723227	1.65087
Q9ER88	28S ribosomal protein S29, mitochondrial	Dap3	+	+	0.000835095	0.719764	1.64691
Q91VD9	NADH-ubiquinone oxidoreductase 75 kDa subunit, mitochondrial	Ndufs1	+	+	2.4113e-05	0.718814	1.64583
Q06185	ATP synthase subunit e, mitochondrial	Atp5i	+	+	0.000205362	0.71808	1.64499
Q8K3J1	NADH dehydrogenase [ubiquinone] iron-sulfur protein 8, mitochondrial	Ndufs8	+	+	0.000598956	0.717155	1.64394
Q9CR61	NADH dehydrogenase [ubiquinone] 1 beta subcomplex subunit 7	Ndufb7	+	+	0.000463068	0.716262	1.64292
Q78IK2	Up-regulated during skeletal muscle growth protein 5	Usmg5	+	+	0.0015896	0.715453	1.642
P38060	Hydroxymethylglutaryl-CoA lyase, mitochondrial	Hmgcl	+	+	0.00226938	0.714442	1.64085
Q99KI0	Aconitate hydratase, mitochondrial	Aco2	+	+	8.02453e-06	0.707633	1.63312
Q60931	Voltage-dependent anion-selective channel protein 3	Vdac3	+	+	0.000659384	0.7046	1.62969
P05202	Aspartate aminotransferase, mitochondrial	Got2	+	+	0.000326164	0.702011	1.62677
P56391	Cytochrome c oxidase subunit 6B1	Cox6b1	+	+	0.00065176	0.701596	1.6263
Q9Z0V7	Mitochondrial import inner membrane translocase subunit Tim17-B	Timm17b	+	+	0.000219182	0.699698	1.62416
Q03265	ATP synthase subunit alpha, mitochondrial	Atp5a1	+	+	2.84603e-05	0.699294	1.62371
Q9CZ13	Cytochrome b-c1 complex subunit 1, mitochondrial	Uqcrc1	+	+	0.000143102	0.694828	1.61869
O35658	Complement component 1 Q subcomponent-binding protein, mitochondrial	C1qbp	+	+	7.95935e-05	0.693723	1.61745
Q99J99	3-mercaptopyruvate sulfurtransferase	Mpst	+	+	2.58251e-05	0.689927	1.6132
Q60932	Voltage-dependent anion-selective channel protein 1	Vdac1	+	+	5.52233e-05	0.689882	1.61315
P00405	Cytochrome c oxidase subunit 2	Mtco2	+	+	0.000273125	0.686115	1.60894
Q8C5W4	MORC family CW-type zinc finger protein 2B	Morc2b	+	+	0.00228345	0.68578	1.60857
Q9WTP7	GTP:AMP phosphotransferase AK3, mitochondrial	Ak3	+	+	0.000123271	0.685725	1.60851
Q9CQA3	Succinate dehydrogenase [ubiquinone] iron-sulfur subunit, mitochondrial	Sdhb	+	+	3.69011e-07	0.685001	1.6077
Q9DB77	Cytochrome b-c1 complex subunit 2, mitochondrial	Uqcrc2	+	+	0.000555302	0.681803	1.60414
Q8R4N0	Citrate lyase subunit beta-like protein, mitochondrial	Clybl	+	+	0.000121856	0.679713	1.60182
Q9ERS2	NADH dehydrogenase [ubiquinone] 1 alpha subcomplex subunit 13	Ndufa13	+	+	7.48648e-05	0.678935	1.60096
P12787	Cytochrome c oxidase subunit 5A, mitochondrial	Cox5a	+	+	0.000444845	0.678332	1.60029
Q8QZT1	Acetyl-CoA acetyltransferase, mitochondrial	Acat1	+	+	5.21389e-05	0.678042	1.59997
Q9DC69	NADH dehydrogenase [ubiquinone] 1 alpha subcomplex subunit 9, mitochondrial	Ndufa9	+	+	3.4188e-05	0.676444	1.5982
Q91WD5	NADH dehydrogenase [ubiquinone] iron-sulfur protein 2, mitochondrial	Ndufs2	+	+	0.000123777	0.67397	1.59546
Q9QYR9	Acyl-coenzyme A thioesterase 2, mitochondrial	Acot2	+	+	0.000309869	0.671568	1.5928
P56480	ATP synthase subunit beta, mitochondrial	Atp5b	+	+	0.000318395	0.671462	1.59269
Q8CC88	von Willebrand factor A domain-containing protein 8	Vwa8	+	+	0.00208644	0.669869	1.59093
Q9D6R2	Isocitrate dehydrogenase [NAD] subunit alpha, mitochondrial	Idh3a	+	+	9.61844e-05	0.669528	1.59055
Q9Z0X1	Apoptosis-inducing factor 1, mitochondrial	Aifm1	+	+	3.93556e-09	0.668676	1.58961
Q8R1I1	Cytochrome b-c1 complex subunit 9	Uqcr10	+	+	0.00265449	0.667847	1.5887
Q9DCJ5	NADH dehydrogenase [ubiquinone] 1 alpha subcomplex subunit 8	Ndufa8	+	+	2.48932e-05	0.666914	1.58767
Q80XN0	D-beta-hydroxybutyrate dehydrogenase, mitochondrial	Bdh1	+	+	0.000577214	0.663324	1.58373
Q9DCT2	NADH dehydrogenase [ubiquinone] iron-sulfur protein 3, mitochondrial	Ndufs3	+	+	1.35802e-05	0.660524	1.58066
Q9JJB9	Transmembrane protein 183	Tmem183	+	+	0.000814914	0.659959	1.58004
Q8R3Q6	Coiled-coil domain-containing protein 58	Ccdc58	+	+	7.58502e-05	0.658793	1.57876
P0DN34			+	+	0.000438003	0.65816	1.57807
Q9D0M3	Cytochrome c1, heme protein, mitochondrial	Cyc1	+	+	3.87516e-06	0.653812	1.57332
Q5SWT3	Solute carrier family 25 member 35	Slc25a35	+	+	0.00128692	0.653564	1.57305
P19536	Cytochrome c oxidase subunit 5B, mitochondrial	Cox5b	+	+	0.000376677	0.652846	1.57227
Q8BFR5	Elongation factor Tu, mitochondrial	Tufm	+	+	2.75259e-05	0.643367	1.56197
Q9DCZ4	Apolipoprotein O	Apoo	+	+	0.000672219	0.642035	1.56053
Q8K411	Presequence protease, mitochondrial	Pitrm1	+	+	0.000132785	0.640854	1.55925
Q8K2B3	Succinate dehydrogenase [ubiquinone] flavoprotein subunit, mitochondrial	Sdha	+	+	0.00176157	0.639246	1.55751
Q99JR1	Sideroflexin-1	Sfxn1	+	+	0.00240973	0.636915	1.555
Q8BMF4	Dihydrolipoyllysine-residue acetyltransferase component of pyruvate dehydrogenase complex, mitochondrial	Dlat	+	+	2.31043e-05	0.635939	1.55395
Q99LB2	Dehydrogenase/reductase SDR family member 4	Dhrs4	+	+	0.00125799	0.634622	1.55253
Q8R404	Protein QIL1	Qil1	+	+	0.000526405	0.627355	1.54473
P97807	Fumarate hydratase, mitochondrial	Fh	+	+	2.93809e-05	0.62446	1.54163
Q9CQX8	28S ribosomal protein S36, mitochondrial	Mrps36	+	+	0.00187114	0.623034	1.54011
Q99LC3	NADH dehydrogenase [ubiquinone] 1 alpha subcomplex subunit 10, mitochondrial	Ndufa10	+	+	5.78921e-05	0.622782	1.53984
Q9JIQ3	Diablo homolog, mitochondrial	Diablo	+	+	0.000300724	0.619966	1.53684
Q8CAQ8	MICOS complex subunit Mic60	Immt	+	+	4.6835e-06	0.619457	1.5363
Q9WTQ8	Mitochondrial import inner membrane translocase subunit Tim23	Timm23	+	+	0.000113643	0.61735	1.53406
Q91WK5	Glycine cleavage system H protein, mitochondrial	Gcsh	+	+	0.00224305	0.615862	1.53247
Q3UFF7	Lysophospholipase-like protein 1	Lyplal1	+	+	0.000967833	0.613773	1.53026
Q99LC5	Electron transfer flavoprotein subunit alpha, mitochondrial	Etfa	+	+	1.67795e-05	0.613415	1.52988
O08749	Dihydrolipoyl dehydrogenase, mitochondrial	Dld	+	+	0.000148033	0.61084	1.52715
Q9CR98	Protein FAM136A	Fam136a	+	+	0.00042858	0.609411	1.52564
Q78IK4	MICOS complex subunit Mic27	Apool	+	+	0.00071852	0.605809	1.52183
P03893	NADH-ubiquinone oxidoreductase chain 2	Mtnd2	+	+	0.000373437	0.605632	1.52165
Q8CGK3	Lon protease homolog, mitochondrial	Lonp1	+	+	1.37011e-05	0.60141	1.5172
Q9DCS3	Trans-2-enoyl-CoA reductase, mitochondrial	Mecr	+	+	0.0010607	0.596414	1.51195
P35486	Pyruvate dehydrogenase E1 component subunit alpha, somatic form, mitochondrial	Pdha1	+	+	7.36715e-09	0.58989	1.50513
Q9CPQ3	Mitochondrial import receptor subunit TOM22 homolog	Tomm22	+	+	7.77287e-05	0.589769	1.50501
Q91VM9	Inorganic pyrophosphatase 2, mitochondrial	Ppa2	+	+	0.000373324	0.588434	1.50361
O35129	Prohibitin-2	Phb2	+	+	0.00015012	0.584474	1.49949
Q9Z2I0	LETM1 and EF-hand domain-containing protein 1, mitochondrial	Letm1	+	+	6.58675e-07	0.583719	1.49871
Q9D051	Pyruvate dehydrogenase E1 component subunit beta, mitochondrial	Pdhb	+	+	5.6485e-05	0.582898	1.49785
Q9DCW4	Electron transfer flavoprotein subunit beta	Etfb	+	+	0.000660085	0.571881	1.48646
Q9CZB0	Succinate dehydrogenase cytochrome b560 subunit, mitochondrial	Sdhc	+	+	0.00143574	0.569137	1.48364
Q9CZR8	Elongation factor Ts, mitochondrial	Tsfm	+	+	0.00154027	0.567329	1.48178
Q64433	10 kDa heat shock protein, mitochondrial	Hspe1	+	+	0.000928818	0.565352	1.47975
Q925I1	ATPase family AAA domain-containing protein 3	Atad3	+	+	0.0012283	0.564449	1.47882
Q8BKZ9	Pyruvate dehydrogenase protein X component, mitochondrial	Pdhx	+	+	7.2573e-06	0.563583	1.47794
P70404	Isocitrate dehydrogenase [NAD] subunit gamma 1, mitochondrial	Idh3g	+	+	1.07104e-06	0.557547	1.47176
Q9R0X4;Q32MW3	Acyl-coenzyme A thioesterase 9, mitochondrial;Acyl-coenzyme A thioesterase 10, mitochondrial	Acot9;Acot10	+	+	4.57253e-06	0.550672	1.46477
Q6PB66	Leucine-rich PPR motif-containing protein, mitochondrial	Lrpprc	+	+	2.3253e-06	0.550503	1.4646
P03921	NADH-ubiquinone oxidoreductase chain 5	Mtnd5	+	+	0.00148135	0.54973	1.46381
P63038	60 kDa heat shock protein, mitochondrial	Hspd1	+	+	2.53416e-05	0.548375	1.46244
Q8BH59	Calcium-binding mitochondrial carrier protein Aralar1	Slc25a12	+	+	0.00150954	0.546974	1.46102
Q9DCS9	NADH dehydrogenase [ubiquinone] 1 beta subcomplex subunit 10	Ndufb10	+	+	1.31362e-06	0.546642	1.46068
Q922Q1;Q9CW42	Mitochondrial amidoxime reducing component 2	2002-03-01	+	+	0.00149469	0.545086	1.45911
Q8VEM8	Phosphate carrier protein, mitochondrial	Slc25a3	+	+	0.00190397	0.54215	1.45614
Q8JZQ2	AFG3-like protein 2	Afg3l2	+	+	0.000183062	0.53937	1.45334
Q8CHT0	Delta-1-pyrroline-5-carboxylate dehydrogenase, mitochondrial	Aldh4a1	+	+	0.000280619	0.536807	1.45076
P67778	Prohibitin	Phb	+	+	0.00156224	0.535637	1.44958
Q8BMD8	Calcium-binding mitochondrial carrier protein SCaMC-1	Slc25a24	+	+	0.00119695	0.534343	1.44828
Q9Z2I9	Succinyl-CoA ligase [ADP-forming] subunit beta, mitochondrial	Sucla2	+	+	1.05576e-05	0.533828	1.44777
Q9D5T0	ATPase family AAA domain-containing protein 1	Atad1	+	+	7.38505e-05	0.533273	1.44721
Q8BGH2	Sorting and assembly machinery component 50 homolog	Samm50	+	+	0.000101814	0.53261	1.44654
Q9CR21	Acyl carrier protein, mitochondrial	Ndufab1	+	+	0.00259812	0.529339	1.44327
Q9D7B6	Isobutyryl-CoA dehydrogenase, mitochondrial	Acad8	+	+	0.000714074	0.529326	1.44325
P47802	Metaxin-1	Mtx1	+	+	0.000165796	0.529186	1.44311
Q60597	2-oxoglutarate dehydrogenase, mitochondrial	Ogdh	+	+	1.76959e-08	0.526115	1.44005
P20108	Thioredoxin-dependent peroxide reductase, mitochondrial	Prdx3	+	+	0.000242313	0.52494	1.43887
Q99MN9	Propionyl-CoA carboxylase beta chain, mitochondrial	Pccb	+	+	6.3502e-05	0.522053	1.436
Q8BH95	Enoyl-CoA hydratase, mitochondrial	Echs1	+	+	0.000149867	0.50828	1.42235
Q8QZS1	3-hydroxyisobutyryl-CoA hydrolase, mitochondrial	Hibch	+	+	0.000343704	0.50647	1.42057
Q9D172	ES1 protein homolog, mitochondrial	D10Jhu81e	+	+	0.000182132	0.5058	1.41991
Q9CZU6	Citrate synthase, mitochondrial	Cs	+	+	0.000168709	0.505652	1.41976
Q8K4Z3	NAD(P)H-hydrate epimerase	Apoa1bp	+	+	0.000391388	0.502434	1.4166
Q9CQ62	2,4-dienoyl-CoA reductase, mitochondrial	Decr1	+	+	8.08931e-05	0.50203	1.4162
Q9CQ92	Mitochondrial fission 1 protein	Fis1	+	+	0.00026301	0.497502	1.41177
Q9D2G2	Dihydrolipoyllysine-residue succinyltransferase component of 2-oxoglutarate dehydrogenase complex, mitochondrial	Dlst	+	+	3.03833e-05	0.496076	1.41037
Q91ZA3	Propionyl-CoA carboxylase alpha chain, mitochondrial	Pcca	+	+	0.00280642	0.492115	1.40651
Q8BK72	28S ribosomal protein S27, mitochondrial	Mrps27	+	+	0.00276232	0.491257	1.40567
Q9WTP6	Adenylate kinase 2, mitochondrial;Adenylate kinase 2, mitochondrial, N-terminally processed	Ak2	+	+	0.000613964	0.490253	1.40469
Q9D6K8	FUN14 domain-containing protein 2	Fundc2	+	+	0.00185165	0.484794	1.39939
Q8BH86	UPF0317 protein C14orf159 homolog, mitochondrial		+	+	0.00180791	0.484566	1.39917
Q91V61	Sideroflexin-3	Sfxn3	+	+	0.000491774	0.48435	1.39896
O08734	Bcl-2 homologous antagonist/killer	Bak1	+	+	0.000823374	0.476356	1.39122
Q8BIJ6	Isoleucine--tRNA ligase, mitochondrial	Iars2	+	+	0.00237526	0.474712	1.38964
Q9D880	Mitochondrial import inner membrane translocase subunit TIM50	Timm50	+	+	0.000137229	0.465812	1.38109
P58281	Dynamin-like 120 kDa protein, mitochondrial;Dynamin-like 120 kDa protein, form S1	Opa1	+	+	0.000267102	0.465245	1.38055
Q8BMS1	Trifunctional enzyme subunit alpha, mitochondrial;Long-chain enoyl-CoA hydratase;Long chain 3-hydroxyacyl-CoA dehydrogenase	Hadha	+	+	0.00105151	0.457414	1.37308
P36552	Oxygen-dependent coproporphyrinogen-III oxidase, mitochondrial	Cpox	+	+	0.00267957	0.452143	1.36807
P51174	Long-chain specific acyl-CoA dehydrogenase, mitochondrial	Acadl	+	+	5.6852e-05	0.447453	1.36363
Q5U458	DnaJ homolog subfamily C member 11	Dnajc11	+	+	0.000163262	0.439385	1.35603
Q60759	Glutaryl-CoA dehydrogenase, mitochondrial	Gcdh	+	+	0.00207946	0.433563	1.35056
Q99JY0	Trifunctional enzyme subunit beta, mitochondrial;3-ketoacyl-CoA thiolase	Hadhb	+	+	2.94882e-05	0.421082	1.33893
P17710	Hexokinase-1	Hk1	+	+	0.00140311	0.417047	1.33519
Q9DCN2	NADH-cytochrome b5 reductase 3;NADH-cytochrome b5 reductase 3 membrane-bound form;NADH-cytochrome b5 reductase 3 soluble form	Cyb5r3	+	+	0.00187377	0.40284	1.32211
Q9WUR2	Enoyl-CoA delta isomerase 2, mitochondrial	Eci2	+	+	0.00217918	0.393291	1.31339
Q9CZW5	Mitochondrial import receptor subunit TOM70	Tomm70a	+	+	0.000140615	0.388422	1.30896
P52825	Carnitine O-palmitoyltransferase 2, mitochondrial	Cpt2	+	+	0.00103395	0.37834	1.29985
Q8JZU2	Tricarboxylate transport protein, mitochondrial	Slc25a1	+	+	0.00205498	0.364993	1.28788
Q9QZ08	N-acetyl-D-glucosamine kinase	Nagk	+	+	0.00128538	0.334152	1.26064
P26443	Glutamate dehydrogenase 1, mitochondrial	Glud1	+	+	0.00200591	0.331536	1.25835
P38647	Stress-70 protein, mitochondrial	Hspa9	+	+	6.99752e-05	0.328795	1.25596
O35857	Mitochondrial import inner membrane translocase subunit TIM44	Timm44	+	+	0.00180548	0.316327	1.24516
Q68FH4	N-acetylgalactosamine kinase	Galk2	+	+	0.00259403	0.295121	1.22699
Q8K1M6	Dynamin-1-like protein	Dnm1l	+	+	0.0007761	0.256782	1.19481
Q9DC61	Mitochondrial-processing peptidase subunit alpha	Pmpca	+	+	0.00205279	0.250867	1.18992
O70251	Elongation factor 1-beta	Eef1b	+	+	0.00281362	-0.113353	0.924437
Q8CIG8	Protein arginine N-methyltransferase 5	Prmt5	+	+	0.000138445	-0.121796	0.919043
Q8VDJ3	Vigilin	Hdlbp	+	+	0.00183158	-0.176612	0.884778
Q8BMJ2	Leucine--tRNA ligase, cytoplasmic	Lars	+	+	0.00137955	-0.185425	0.87939
P28660	Nck-associated protein 1	Nckap1	+	+	0.00112123	-0.19941	0.870907
Q61035	Histidine--tRNA ligase, cytoplasmic	Hars	+	+	0.001417	-0.226653	0.854615
Q61937	Nucleophosmin	Npm1	+	+	0.000857728	-0.229213	0.8531
P62880	Guanine nucleotide-binding protein G(I)/G(S)/G(T) subunit beta-2	Gnb2	+	+	0.000727841	-0.246779	0.842776
Q6P1F6;Q6ZWR4;Q8BG02	Serine/threonine-protein phosphatase 2A 55 kDa regulatory subunit B alpha isoform	Ppp2r2a	+	+	0.00178437	-0.251027	0.840298
Q8VDW0	ATP-dependent RNA helicase DDX39A	Ddx39a	+	+	0.000855166	-0.262844	0.833443
Q65Z40	Wings apart-like protein homolog	Wapal	+	+	0.00134773	-0.291977	0.816782
P39749	Flap endonuclease 1	Fen1	+	+	0.00215268	-0.337951	0.791164
P07724	Serum albumin	Alb	+	+	0.000407799	-0.347055	0.786187
Q80UM3;Q9DBB4	N-alpha-acetyltransferase 15, NatA auxiliary subunit	Naa15	+	+	0.000732968	-0.350636	0.784239
Q8K2K6	Arf-GAP domain and FG repeat-containing protein 1	Agfg1	+	+	0.00279362	-0.358556	0.779945
P51410	60S ribosomal protein L9	Rpl9	+	+	0.00251962	-0.385428	0.765552
Q8BFZ3	Beta-actin-like protein 2	Actbl2	+	+	0.00254415	-0.446725	0.733706
P11679	Keratin, type II cytoskeletal 8	Krt8	+	+	9.73163e-05	-0.509113	0.702654
Q6X893	Choline transporter-like protein 1	Slc44a1	+	+	0.00149582	-0.556209	0.680087
Q8R0W0	Epiplakin	Eppk1	+	+	0.00171775	-0.557804	0.679335
P19096	Fatty acid synthase;[Acyl-carrier-protein] S-acetyltransferase;[Acyl-carrier-protein] S-malonyltransferase;3-oxoacyl-[acyl-carrier-protein] synthase;3-oxoacyl-[acyl-carrier-protein] reductase;3-hydroxyacyl-[acyl-carrier-protein] dehydratase;Enoyl-[acyl-carrier-protein] reductase;Oleoyl-[acyl-carrier-protein] hydrolase	Fasn	+	+	0.00194367	-0.618711	0.651252
P01027	Complement C3;Complement C3 beta chain;C3-beta-c;Complement C3 alpha chain;C3a anaphylatoxin;Acylation stimulating protein;Complement C3b alpha chain;Complement C3c alpha chain fragment 1;Complement C3dg fragment;Complement C3g fragment;Complement C3d fragment;Complement C3f fragment;Complement C3c alpha chain fragment 2	C3	+	+	0.000526648	-0.687222	0.621048
O54990	Prominin-1	Prom1	+	+	0.000330416	-0.711794	0.61056
Q78IQ7	Zinc transporter ZIP4	Slc39a4	+	+	0.000332926	-0.733199	0.601569
P33622	Apolipoprotein C-III	Apoc3	+	+	0.000135813	-0.741093	0.598286
O89020	Afamin	Afm	+	+	0.00226018	-0.743602	0.597246
Q80YV3	Transformation/transcription domain-associated protein	Trrap	+	+	0.00123924	-0.795882	0.575991
Q5SWU9	Acetyl-CoA carboxylase 1;Biotin carboxylase	Acaca	+	+	0.00028617	-0.826596	0.563858
Q06770	Corticosteroid-binding globulin	Serpina6	+	+	0.000241814	-0.828608	0.563072
O09049	Regenerating islet-derived protein 3-gamma;Regenerating islet-derived protein 3-gamma 16.5 kDa form;Regenerating islet-derived protein 3-gamma 15 kDa form	Reg3g	+	+	0.00124316	-1.24119	0.423025
P04117;P24526;O08716	Fatty acid-binding protein, adipocyte	Fabp4	+	+	0.00237891	-1.41541	0.374903
P11214	Tissue-type plasminogen activator;Tissue-type plasminogen activator chain A;Tissue-type plasminogen activator chain B	Plat	+	+	0.00167359	-1.41845	0.374115
P50228	C-X-C motif chemokine 5;GCP-2(1-78);GCP-2(9-78)	Cxcl5	+	+	0.00115341	-2.09236	0.234497
Q8BR07	Protein bicaudal D homolog 1	Bicd1	+	+	0.00263713	-2.24629	0.210766
P48997	Involucrin	Ivl	+	+	0.00123439	-4.73224	0.037623
Q9QXD6	Fructose-1,6-bisphosphatase 1	Fbp1	+		0.0396679	2.99972	7.99844
Q8BU25	Inactive serine protease PAMR1	Pamr1	+		0.00373412	2.147	4.42907
Q9WU79	Proline dehydrogenase 1, mitochondrial	Prodh	+		0.0156956	1.48667	2.80241
A6H8H2	DENN domain-containing protein 4C	Dennd4c	+		0.0164494	1.2255	2.33837
Q9Z2U2	Zinc finger protein 292	Zfp292	+		0.00552457	1.17201	2.25326
Q3UQ84	Threonine--tRNA ligase, mitochondrial	Tars2	+		0.0157021	1.15121	2.221
O09161	Calsequestrin-2	Casq2	+		0.0305156	1.1381	2.20092
P25785	Metalloproteinase inhibitor 2	Timp2	+		0.0299083	1.1236	2.1789
O70451	Monocarboxylate transporter 2	Slc16a7	+		0.0347688	1.07704	2.1097
Q9Z1P6	NADH dehydrogenase [ubiquinone] 1 alpha subcomplex subunit 7	Ndufa7	+		0.00954546	1.04889	2.06894
P03930	ATP synthase protein 8	Mtatp8	+		0.00339891	1.04675	2.06587
Q9D7P6	Iron-sulfur cluster assembly enzyme ISCU, mitochondrial	Iscu	+		0.00705581	1.04412	2.06211
Q9CR24	Nucleoside diphosphate-linked moiety X motif 8, mitochondrial	Nudt8	+		0.00740209	1.01147	2.01596
P03888	NADH-ubiquinone oxidoreductase chain 1	Mtnd1	+		0.0205972	0.97665	1.96789
Q9EQ20	Methylmalonate-semialdehyde dehydrogenase [acylating], mitochondrial	Aldh6a1	+		0.00618099	0.959334	1.94441
O54983	Ketimine reductase mu-crystallin	Crym	+		0.0375782	0.955669	1.93948
Q8K2Q5	Coiled-coil-helix-coiled-coil-helix domain-containing protein 7	Chchd7	+		0.00654452	0.94762	1.92869
Q8BIG7	Catechol O-methyltransferase domain-containing protein 1	Comtd1	+		0.00366236	0.92001	1.89213
Q91YM4	Protein TBRG4	Tbrg4	+		0.0123127	0.887139	1.8495
O88986	2-amino-3-ketobutyrate coenzyme A ligase, mitochondrial	Gcat	+		0.00541398	0.886257	1.84837
Q8VCX5	Calcium uptake protein 1, mitochondrial	Micu1	+		0.0350249	0.846686	1.79836
P62077	Mitochondrial import inner membrane translocase subunit Tim8 B	Timm8b	+		0.00765088	0.835892	1.78496
Q7TNS2	MICOS complex subunit Mic10	Minos1	+		0.00341477	0.833849	1.78243
Q9WV98	Mitochondrial import inner membrane translocase subunit Tim9	Timm9	+		0.00504585	0.827065	1.77407
Q9DCM2	Glutathione S-transferase kappa 1	Gstk1	+		0.00417053	0.824065	1.77039
Q9JJG0	Transforming acidic coiled-coil-containing protein 2	Tacc2	+		0.0462012	0.819777	1.76513
Q9JLR9	HIG1 domain family member 1A, mitochondrial	Higd1a	+		0.027347	0.797478	1.73806
Q9CQJ1	HIG1 domain family member 2A	Higd2a	+		0.0114821	0.785758	1.724
Q9CXZ1	NADH dehydrogenase [ubiquinone] iron-sulfur protein 4, mitochondrial	Ndufs4	+		0.00628295	0.784544	1.72255
Q9CQ69	Cytochrome b-c1 complex subunit 8	Uqcrq	+		0.00319956	0.784103	1.72202
P03899	NADH-ubiquinone oxidoreductase chain 3	Mtnd3	+		0.00290402	0.778298	1.71511
Q9DAT5	Mitochondrial tRNA-specific 2-thiouridylase 1	Trmu	+		0.029437	0.775417	1.71168
Q9CQZ5	NADH dehydrogenase [ubiquinone] 1 alpha subcomplex subunit 6	Ndufa6	+		0.00294544	0.772445	1.70816
Q9CQH3	NADH dehydrogenase [ubiquinone] 1 beta subcomplex subunit 5, mitochondrial	Ndufb5	+		0.003219	0.77104	1.7065
P56379	6.8 kDa mitochondrial proteolipid	Mp68	+		0.0050589	0.742282	1.67282
Q791T5	Mitochondrial carrier homolog 1	Mtch1	+		0.0327317	0.74206	1.67256
Q8BGD8	Cytochrome c oxidase assembly factor 6 homolog	Coa6	+		0.0441982	0.740166	1.67037
P48771	Cytochrome c oxidase subunit 7A2, mitochondrial	Cox7a2	+		0.0059795	0.732394	1.66139
Q9CQ75	NADH dehydrogenase [ubiquinone] 1 alpha subcomplex subunit 2	Ndufa2	+		0.00412418	0.719486	1.6466
Q8VCW8	Acyl-CoA synthetase family member 2, mitochondrial	Acsf2	+		0.00325053	0.715799	1.64239
Q9CQZ6	NADH dehydrogenase [ubiquinone] 1 beta subcomplex subunit 3	Ndufb3	+		0.00300427	0.707617	1.6331
P50637	Translocator protein	Tspo	+		0.0305734	0.701241	1.6259
B1AXP6	Mitochondrial import receptor subunit TOM5 homolog	Tomm5	+		0.0423879	0.699578	1.62403
P98203	Armadillo repeat protein deleted in velo-cardio-facial syndrome homolog	Arvcf	+		0.00819578	0.690817	1.6142
Q8BWM0	Prostaglandin E synthase 2;Prostaglandin E synthase 2 truncated form	Ptges2	+		0.00447448	0.689015	1.61218
Q59J78	Mimitin, mitochondrial	Ndufaf2	+		0.0438678	0.685687	1.60847
Q9CQX2	Cytochrome b5 type B	Cyb5b	+		0.00640076	0.685474	1.60823
P03911	NADH-ubiquinone oxidoreductase chain 4	Mtnd4	+		0.00326093	0.685064	1.60777
P56135	ATP synthase subunit f, mitochondrial	Atp5j2	+		0.00287251	0.683215	1.60571
O08600	Endonuclease G, mitochondrial	Endog	+		0.0387328	0.68001	1.60215
P24549	Retinal dehydrogenase 1	Aldh1a1	+		0.0382682	0.676625	1.5984
Q9DCC8	Mitochondrial import receptor subunit TOM20 homolog	Tomm20	+		0.00710065	0.661111	1.5813
Q91VR2	ATP synthase subunit gamma, mitochondrial	Atp5c1	+		0.00618017	0.660004	1.58009
Q8BWT1	3-ketoacyl-CoA thiolase, mitochondrial	Acaa2	+		0.00534967	0.653224	1.57268
Q80YD1	ATP-dependent RNA helicase SUPV3L1, mitochondrial	Supv3l1	+		0.0287892	0.649845	1.569
Q9CPZ8	COX assembly mitochondrial protein homolog	Cmc1	+		0.034944	0.648457	1.56749
Q8BWR8	Rhophilin-2	Rhpn2	+		0.0216492	0.646831	1.56573
Q91WM2	Cat eye syndrome critical region protein 5 homolog	Cecr5	+		0.0400768	0.646751	1.56564
Q3TBW2	39S ribosomal protein L10, mitochondrial	Mrpl10	+		0.0297364	0.644139	1.56281
Q9D110	5-formyltetrahydrofolate cyclo-ligase	Mthfs	+		0.0162181	0.643481	1.56209
Q8BK30	NADH dehydrogenase [ubiquinone] flavoprotein 3, mitochondrial	Ndufv3	+		0.0241583	0.638819	1.55705
Q8VEA4	Mitochondrial intermembrane space import and assembly protein 40	Chchd4	+		0.00380921	0.622987	1.54006
Q9D3D9	ATP synthase subunit delta, mitochondrial	Atp5d	+		0.00678998	0.621272	1.53823
Q9QXX4	Calcium-binding mitochondrial carrier protein Aralar2	Slc25a13	+		0.0259226	0.616419	1.53307
Q922B1	O-acetyl-ADP-ribose deacetylase MACROD1	Macrod1	+		0.00298718	0.613753	1.53023
Q8BP40	Lysophosphatidic acid phosphatase type 6	Acp6	+		0.00838131	0.610209	1.52648
Q2TPA8	Hydroxysteroid dehydrogenase-like protein 2	Hsdl2	+		0.00428491	0.61011	1.52638
Q9CQK8;Q4KL71	Small proline-rich protein 2A;Small proline-rich protein 2A3	Sprr2a;Sprr2a3	+		0.0155983	0.61009	1.52635
Q9D404	3-oxoacyl-[acyl-carrier-protein] synthase, mitochondrial	Oxsm	+		0.00292439	0.604664	1.52063
Q14C51	Pentatricopeptide repeat domain-containing protein 3, mitochondrial	Ptcd3	+		0.0158407	0.600856	1.51662
Q9D1B9	39S ribosomal protein L28, mitochondrial	Mrpl28	+		0.0156154	0.60045	1.51619
P00848	ATP synthase subunit a	Mtatp6	+		0.0214102	0.59826	1.51389
Q921H9	Cytochrome c oxidase assembly factor 7	Coa7	+		0.0324767	0.597959	1.51357
Q99NB1	Acetyl-coenzyme A synthetase 2-like, mitochondrial	Acss1	+		0.00552461	0.592461	1.50782
Q9CZP5	Mitochondrial chaperone BCS1	Bcs1l	+		0.00286256	0.592054	1.50739
P58059	28S ribosomal protein S21, mitochondrial	Mrps21	+		0.0159334	0.58933	1.50455
Q8BFP9	[Pyruvate dehydrogenase (acetyl-transferring)] kinase isozyme 1, mitochondrial	Pdk1	+		0.0292906	0.588053	1.50322
Q9DB15	39S ribosomal protein L12, mitochondrial	Mrpl12	+		0.0358331	0.587527	1.50267
P51175	Protoporphyrinogen oxidase	Ppox	+		0.0124401	0.584053	1.49905
Q9D8Z2	TP53-regulated inhibitor of apoptosis 1	Triap1	+		0.00601	0.573865	1.48851
P53702	Cytochrome c-type heme lyase	Hccs	+		0.00511438	0.562854	1.47719
P60603	Reactive oxygen species modulator 1	Romo1	+		0.0242526	0.557256	1.47147
P55012	Solute carrier family 12 member 2	Slc12a2	+		0.0492899	0.557198	1.47141
P48962;Q3V132	ADP/ATP translocase 1	Slc25a4	+		0.00484783	0.553672	1.46782
Q9DC23	DnaJ homolog subfamily C member 10	Dnajc10	+		0.0134573	0.552342	1.46646
Q9DCP9	DAZ-associated protein 2	Dazap2	+		0.0129228	0.552261	1.46638
Q5HZI9	Solute carrier family 25 member 51	Slc25a51	+		0.0327934	0.550928	1.46503
Q9D2R6	Cytochrome c oxidase assembly factor 3 homolog, mitochondrial	Coa3	+		0.00762683	0.547344	1.46139
P56565	Protein S100-A1	S100a1	+		0.018009	0.547137	1.46118
Q9CZ42	ATP-dependent (S)-NAD(P)H-hydrate dehydratase	Carkd	+		0.0028935	0.545474	1.4595
Q9CZN8	Glutamyl-tRNA(Gln) amidotransferase subunit A, mitochondrial	Qrsl1	+		0.0205526	0.540323	1.4543
Q9Z2F7	BCL2/adenovirus E1B 19 kDa protein-interacting protein 3-like	Bnip3l	+		0.0493042	0.538749	1.45271
Q9WUR9	Adenylate kinase 4, mitochondrial	Ak4	+		0.0152982	0.533209	1.44714
Q9DAU7	WAP four-disulfide core domain protein 2	Wfdc2	+		0.0156326	0.532644	1.44658
Q60829	Protein phosphatase 1 regulatory subunit 1B	Ppp1r1b	+		0.0325945	0.528177	1.44211
Q64133	Amine oxidase [flavin-containing] A	Maoa	+		0.0309154	0.522031	1.43598
Q921G7	Electron transfer flavoprotein-ubiquinone oxidoreductase, mitochondrial	Etfdh	+		0.00497076	0.520021	1.43398
P05063	Fructose-bisphosphate aldolase C	Aldoc	+		0.012756	0.517635	1.43161
Q9CRB9	MICOS complex subunit Mic19	Chchd3	+		0.00979029	0.517054	1.43103
Q8R086	Sulfite oxidase, mitochondrial	Suox	+		0.00549006	0.515767	1.42975
Q9Z1J3	Cysteine desulfurase, mitochondrial	Nfs1	+		0.00447319	0.515522	1.42951
Q3UH66;Q80XP9	Serine/threonine-protein kinase WNK2	Wnk2	+		0.003267	0.509815	1.42387
Q8VE22	28S ribosomal protein S23, mitochondrial	Mrps23	+		0.0106748	0.509711	1.42376
Q924D0	Reticulon-4-interacting protein 1, mitochondrial	Rtn4ip1	+		0.0131254	0.504723	1.41885
Q9QX60	Deoxyguanosine kinase, mitochondrial	Dguok	+		0.00876712	0.503846	1.41799
Q8K2I3	Dimethylaniline monooxygenase [N-oxide-forming] 2	Fmo2	+		0.00538215	0.503497	1.41765
O35143	ATPase inhibitor, mitochondrial	Atpif1	+		0.0346095	0.498	1.41225
Q8VCS3	Glycosaminoglycan xylosylkinase	Fam20b	+		0.0313826	0.497893	1.41215
Q8CAK1	Putative transferase CAF17 homolog, mitochondrial	Iba57	+		0.00528762	0.497512	1.41178
Q80TJ1	Calcium-dependent secretion activator 1	Cadps	+		0.0328782	0.494744	1.40907
Q9JLZ8	Single Ig IL-1-related receptor	Sigirr	+		0.0194455	0.493225	1.40759
Q9D0S9	Histidine triad nucleotide-binding protein 2, mitochondrial	Hint2	+		0.00902422	0.492607	1.40698
Q8R123	FAD synthase;Molybdenum cofactor biosynthesis protein-like region;FAD synthase region	Flad1	+		0.0190361	0.492606	1.40698
Q9D7J4	Cytochrome c oxidase protein 20 homolog	Cox20	+		0.0104749	0.49157	1.40597
Q9ERI6	Retinol dehydrogenase 14	Rdh14	+		0.0046638	0.489848	1.4043
Q922H2	[Pyruvate dehydrogenase (acetyl-transferring)] kinase isozyme 3, mitochondrial	Pdk3	+		0.0117551	0.488585	1.40307
Q9JIY5;A2RT60	Serine protease HTRA2, mitochondrial	Htra2	+		0.0257517	0.486104	1.40066
P62897;CON__P62894	Cytochrome c, somatic	Cycs	+		0.0124872	0.484076	1.39869
Q9D0L7	Armadillo repeat-containing protein 10	Armc10	+		0.00880471	0.482333	1.397
P08074	Carbonyl reductase [NADPH] 2	Cbr2	+		0.0259401	0.481553	1.39625
Q3V3R1	Monofunctional C1-tetrahydrofolate synthase, mitochondrial	Mthfd1l	+		0.00606575	0.479041	1.39382
Q9QYA2	Mitochondrial import receptor subunit TOM40 homolog	Tomm40	+		0.00318082	0.477139	1.39198
Q811U4	Mitofusin-1	Mfn1	+		0.0175891	0.472251	1.38727
Q9D6U8	Protein FAM162A	Fam162a	+		0.0141907	0.470661	1.38574
Q64521	Glycerol-3-phosphate dehydrogenase, mitochondrial	Gpd2	+		0.00416282	0.469633	1.38476
Q62179	Semaphorin-4B	Sema4b	+		0.0404548	0.46781	1.38301
Q9JJ04	Beta-1,4-galactosyltransferase 4;N-acetyllactosamine synthase;Lactotriaosylceramide beta-1,4-galactosyltransferase	B4galt4	+		0.0141086	0.467727	1.38293
Q91VN4	MICOS complex subunit Mic25	Chchd6	+		0.0284079	0.464796	1.38012
Q8CEI1	BolA-like protein 3	Bola3	+		0.0209396	0.464039	1.3794
Q3TC33	Coiled-coil domain-containing protein 127	Ccdc127	+		0.0327266	0.463221	1.37862
Q9ESW4	Acylglycerol kinase, mitochondrial	Agk	+		0.0318633	0.462448	1.37788
O08800	Serpin B8	Serpinb8	+		0.00558	0.461986	1.37744
Q61823	Programmed cell death protein 4	Pdcd4	+		0.00441537	0.461595	1.37706
P16332	Methylmalonyl-CoA mutase, mitochondrial	Mut	+		0.00765516	0.460913	1.37641
Q9D023	Mitochondrial pyruvate carrier 2	Mpc2	+		0.00627776	0.455908	1.37165
Q8R5F8	Epidermal growth factor receptor kinase substrate 8-like protein 1	Eps8l1	+		0.00692156	0.454849	1.37064
Q07417	Short-chain specific acyl-CoA dehydrogenase, mitochondrial	Acads	+		0.00480645	0.450309	1.36633
Q9DB73	NADH-cytochrome b5 reductase 1	Cyb5r1	+		0.0211695	0.447099	1.3633
Q69ZP3	Probable hydrolase PNKD	Pnkd	+		0.00876558	0.445496	1.36178
Q8BUY5	Complex I assembly factor TIMMDC1, mitochondrial	Timmdc1	+		0.0324057	0.441591	1.3581
P11930	Nucleoside diphosphate-linked moiety X motif 19, mitochondrial	Nudt19	+		0.0295499	0.427364	1.34477
Q8BTX9	Inactive hydroxysteroid dehydrogenase-like protein 1	Hsdl1	+		0.0144979	0.426913	1.34435
P33267	Cytochrome P450 2F2	Cyp2f2	+		0.0121265	0.426778	1.34423
A2APT9	Kelch domain-containing protein 7A	Klhdc7a	+		0.00743605	0.425553	1.34309
Q8BGC4	Zinc-binding alcohol dehydrogenase domain-containing protein 2	Zadh2	+		0.0234974	0.420698	1.33858
Q9CXJ1	Probable glutamate--tRNA ligase, mitochondrial	Ears2	+		0.0132312	0.41824	1.3363
Q60766	Immunity-related GTPase family M protein 1	Irgm1	+		0.00785392	0.417255	1.33538
Q9CXS4	Centromere protein V	Cenpv	+		0.00331883	0.412749	1.33122
Q91YP2	Neurolysin, mitochondrial	Nln	+		0.0226874	0.411574	1.33014
Q9DCV4	Regulator of microtubule dynamics protein 1	Rmdn1	+		0.00486649	0.405385	1.32444
P39061	Collagen alpha-1(XVIII) chain;Endostatin	Col18a1	+		0.0143541	0.40116	1.32057
Q6P3A8	2-oxoisovalerate dehydrogenase subunit beta, mitochondrial	Bckdhb	+		0.0191706	0.398933	1.31853
Q9R112	Sulfide:quinone oxidoreductase, mitochondrial	Sqrdl	+		0.00653265	0.396893	1.31667
Q8C0L8	Conserved oligomeric Golgi complex subunit 5	Cog5	+		0.0482503	0.39568	1.31556
Q9WV55	Vesicle-associated membrane protein-associated protein A	Vapa	+		0.0115583	0.394448	1.31444
P52760	Ribonuclease UK114	Hrsp12	+		0.0465686	0.394354	1.31435
Q9D939	Sulfotransferase 1C2	Sult1c2	+		0.0305415	0.393888	1.31393
Q8CBH5	Major facilitator superfamily domain-containing protein 6	Mfsd6	+		0.0318048	0.392972	1.3131
Q9DCB8	Iron-sulfur cluster assembly 2 homolog, mitochondrial	Isca2	+		0.00876955	0.392958	1.31308
Q8BW96	Calcium/calmodulin-dependent protein kinase type 1D	Camk1d	+		0.023489	0.392359	1.31254
Q9CY16	28S ribosomal protein S28, mitochondrial	Mrps28	+		0.0184756	0.390125	1.31051
Q99KR3	Beta-lactamase-like protein 2	Lactb2	+		0.0113445	0.388515	1.30905
Q8R5M8	Cell adhesion molecule 1	Cadm1	+		0.0141096	0.387702	1.30831
Q9CQF4	Uncharacterized protein C6orf203 homolog		+		0.016573	0.387314	1.30796
O08914	Fatty-acid amide hydrolase 1	Faah	+		0.0107901	0.387093	1.30776
P09925	Surfeit locus protein 1	Surf1	+		0.0156887	0.373389	1.29539
Q9QZ06	Toll-interacting protein	Tollip	+		0.0107957	0.367781	1.29037
Q61578	NADPH:adrenodoxin oxidoreductase, mitochondrial	Fdxr	+		0.0478732	0.366264	1.28901
Q8BP92	Reticulocalbin-2	Rcn2	+		0.0113246	0.364687	1.2876
Q9CXT8	Mitochondrial-processing peptidase subunit beta	Pmpcb	+		0.0454696	0.359278	1.28278
O35855	Branched-chain-amino-acid aminotransferase, mitochondrial	Bcat2	+		0.00841102	0.356087	1.27995
Q61112	45 kDa calcium-binding protein	Sdf4	+		0.0343873	0.355116	1.27909
Q80VQ1	Leucine-rich repeat-containing protein 1	Lrrc1	+		0.0450822	0.346148	1.27116
Q3ULJ0;Q6NXY9	Glycerol-3-phosphate dehydrogenase 1-like protein	Gpd1l	+		0.0273621	0.346058	1.27108
Q91Z53	Glyoxylate reductase/hydroxypyruvate reductase	Grhpr	+		0.0266383	0.345711	1.27078
P22315	Ferrochelatase, mitochondrial	Fech	+		0.00739583	0.343763	1.26906
Q9QZD8	Mitochondrial dicarboxylate carrier	Slc25a10	+		0.0443772	0.343231	1.26859
Q9CPU4	Microsomal glutathione S-transferase 3	Mgst3	+		0.045795	0.340967	1.26661
Q91XU3	Phosphatidylinositol 5-phosphate 4-kinase type-2 gamma	Pip4k2c	+		0.00889597	0.339688	1.26548
Q3TL44	NLR family member X1	Nlrx1	+		0.0143507	0.335434	1.26176
Q8VDN2;Q64436	Sodium/potassium-transporting ATPase subunit alpha-1	Atp1a1	+		0.0243291	0.335386	1.26171
Q8K0D5	Elongation factor G, mitochondrial	Gfm1	+		0.0208595	0.333142	1.25975
Q3UH60	Disco-interacting protein 2 homolog B	Dip2b	+		0.0455893	0.325884	1.25343
Q9D338	39S ribosomal protein L19, mitochondrial	Mrpl19	+		0.0126886	0.324129	1.25191
Q9Z2Z6	Mitochondrial carnitine/acylcarnitine carrier protein	Slc25a20	+		0.031068	0.315645	1.24457
Q9CQN1	Heat shock protein 75 kDa, mitochondrial	Trap1	+		0.00401779	0.314709	1.24376
Q3TVI8	Pre-B-cell leukemia transcription factor-interacting protein 1	Pbxip1	+		0.0366974	0.313321	1.24257
P85094	Isochorismatase domain-containing protein 2A, mitochondrial	Isoc2a	+		0.0407971	0.31329	1.24254
Q9D8X1	Copper homeostasis protein cutC homolog	Cutc	+		0.0263997	0.313166	1.24243
Q8JZN5	Acyl-CoA dehydrogenase family member 9, mitochondrial	Acad9	+		0.0234074	0.311725	1.24119
Q8VCF0	Mitochondrial antiviral-signaling protein	Mavs	+		0.00855272	0.302452	1.23324
Q8K4G5	Actin-binding LIM protein 1	Ablim1	+		0.0481753	0.299376	1.23061
Q8VDK1	Nitrilase homolog 1	Nit1	+		0.0142154	0.299152	1.23042
Q9JHW2	Omega-amidase NIT2	Nit2	+		0.0489958	0.293308	1.22545
Q9CPY7	Cytosol aminopeptidase	Lap3	+		0.0393556	0.292233	1.22453
Q91XC8	Death-associated protein 1	Dap	+		0.0365089	0.291531	1.22394
Q9DB29	Isoamyl acetate-hydrolyzing esterase 1 homolog	Iah1	+		0.0140769	0.28931	1.22206
Q9Z2Y8	Proline synthase co-transcribed bacterial homolog protein	Prosc	+		0.0363585	0.282665	1.21644
O88746	Target of Myb protein 1	Tom1	+		0.0211196	0.276088	1.21091
O35551	Rab GTPase-binding effector protein 1	Rabep1	+		0.0470862	0.268139	1.20425
Q9DBL7	Bifunctional coenzyme A synthase;Phosphopantetheine adenylyltransferase;Dephospho-CoA kinase	Coasy	+		0.0196841	0.265171	1.20178
P97742	Carnitine O-palmitoyltransferase 1, liver isoform	Cpt1a	+		0.00902996	0.260346	1.19777
Q80U63	Mitofusin-2	Mfn2	+		0.0448639	0.24901	1.18839
Q61543	Golgi apparatus protein 1	Glg1	+		0.0131918	0.245517	1.18552
Q9D287	Pre-mRNA-splicing factor SPF27	Bcas2	+		0.027047	0.238803	1.18001
O88531	Palmitoyl-protein thioesterase 1	Ppt1	+		0.00707482	0.234771	1.17672
Q9CPV4	Glyoxalase domain-containing protein 4	Glod4	+		0.00738809	0.218906	1.16385
Q8R4H2	Rho guanine nucleotide exchange factor 12	Arhgef12	+		0.0319344	0.214123	1.16
Q9ESZ8;Q99NI3	General transcription factor II-I	Gtf2i	+		0.0363026	0.192052	1.14239
P97493	Thioredoxin, mitochondrial	Txn2	+		0.0183191	0.183724	1.13581
P13020;CON__Q3SX14	Gelsolin	Gsn	+		0.00625339	0.164819	1.12103
O70133	ATP-dependent RNA helicase A	Dhx9	+		0.0445606	-0.077424	0.947748
Q8JZQ9	Eukaryotic translation initiation factor 3 subunit B	Eif3b	+		0.0403755	-0.0892131	0.940035
Q9ERU9	E3 SUMO-protein ligase RanBP2	Ranbp2	+		0.0373574	-0.10151	0.932057
Q9QZD9	Eukaryotic translation initiation factor 3 subunit I	Eif3i	+		0.0241213	-0.111951	0.925336
P14206	40S ribosomal protein SA	Rpsa	+		0.0113694	-0.117387	0.921856
Q9Z1N5	Spliceosome RNA helicase Ddx39b	Ddx39b	+		0.0316655	-0.120353	0.919962
O35381;Q64G17	Acidic leucine-rich nuclear phosphoprotein 32 family member A	Anp32a	+		0.0227324	-0.123694	0.917835
Q99KV1	DnaJ homolog subfamily B member 11	Dnajb11	+		0.022015	-0.128085	0.915045
Q8BGQ7	Alanine--tRNA ligase, cytoplasmic	Aars	+		0.0208163	-0.131681	0.912767
O70194	Eukaryotic translation initiation factor 3 subunit D	Eif3d	+		0.0392092	-0.133766	0.911449
Q8BWY3	Eukaryotic peptide chain release factor subunit 1	Etf1	+		0.0265446	-0.138955	0.908177
Q6NZJ6	Eukaryotic translation initiation factor 4 gamma 1	Eif4g1	+		0.0128756	-0.146653	0.903344
P40142	Transketolase	Tkt	+		0.0257488	-0.148567	0.902146
P61202	COP9 signalosome complex subunit 2	Cops2	+		0.00554988	-0.148648	0.902095
Q9QYB1	Chloride intracellular channel protein 4	Clic4	+		0.0112002	-0.151696	0.900191
Q61191	Host cell factor 1;HCF N-terminal chain 1;HCF N-terminal chain 2;HCF N-terminal chain 3;HCF N-terminal chain 4;HCF N-terminal chain 5;HCF N-terminal chain 6;HCF C-terminal chain 1;HCF C-terminal chain 2;HCF C-terminal chain 3;HCF C-terminal chain 4;HCF C-terminal chain 5;HCF C-terminal chain 6	Hcfc1	+		0.0496799	-0.15227	0.899833
Q9DAW9	Calponin-3	Cnn3	+		0.044338	-0.153316	0.899181
P16675	Lysosomal protective protein;Lysosomal protective protein 32 kDa chain;Lysosomal protective protein 20 kDa chain	Ctsa	+		0.0337748	-0.156584	0.897147
P42208	Septin-2	2002-09-01	+		0.00863318	-0.15765	0.896484
Q6ZQ38	Cullin-associated NEDD8-dissociated protein 1	Cand1	+		0.0202239	-0.157978	0.89628
P63101	14-3-3 protein zeta/delta	Ywhaz	+		0.0204891	-0.158393	0.896023
Q9D554	Splicing factor 3A subunit 3	Sf3a3	+		0.0343136	-0.158795	0.895773
Q9JI75	Ribosyldihydronicotinamide dehydrogenase [quinone]	Nqo2	+		0.0259101	-0.166165	0.891209
Q9ERK4	Exportin-2	Cse1l	+		0.00977038	-0.166299	0.891126
Q6PHZ2	Calcium/calmodulin-dependent protein kinase type II subunit delta	Camk2d	+		0.0187849	-0.166528	0.890985
Q9CWZ3	RNA-binding protein 8A	Rbm8a	+		0.0278163	-0.167431	0.890427
Q6RT24	Centromere-associated protein E	Cenpe	+		0.0474148	-0.168221	0.88994
O08810	116 kDa U5 small nuclear ribonucleoprotein component	Eftud2	+		0.0205477	-0.16851	0.889761
P09405	Nucleolin	Ncl	+		0.035258	-0.170785	0.888359
P46978	Dolichyl-diphosphooligosaccharide--protein glycosyltransferase subunit STT3A	Stt3a	+		0.0330003	-0.172328	0.88741
Q99NB9	Splicing factor 3B subunit 1	Sf3b1	+		0.0202015	-0.172459	0.887329
P62715	Serine/threonine-protein phosphatase 2A catalytic subunit beta isoform	Ppp2cb	+		0.0121516	-0.172496	0.887306
Q921M3	Splicing factor 3B subunit 3	Sf3b3	+		0.0118303	-0.172588	0.88725
P63085	Mitogen-activated protein kinase 1	Mapk1	+		0.0262001	-0.173452	0.886719
Q6P2K6	Serine/threonine-protein phosphatase 4 regulatory subunit 3A	Smek1	+		0.0420613	-0.174675	0.885967
P62874	Guanine nucleotide-binding protein G(I)/G(S)/G(T) subunit beta-1	Gnb1	+		0.0286929	-0.176078	0.885106
P50580	Proliferation-associated protein 2G4	Pa2g4	+		0.0304193	-0.176918	0.88459
Q62167;P16381	ATP-dependent RNA helicase DDX3X;Putative ATP-dependent RNA helicase Pl10	Ddx3x;D1Pas1	+		0.0098353	-0.176989	0.884547
P00493	Hypoxanthine-guanine phosphoribosyltransferase	Hprt1	+		0.0201693	-0.177167	0.884438
Q99L45	Eukaryotic translation initiation factor 2 subunit 2	Eif2s2	+		0.0458449	-0.17875	0.883468
Q9D8W5	26S proteasome non-ATPase regulatory subunit 12	Psmd12	+		0.0450404	-0.179385	0.88308
P58389	Serine/threonine-protein phosphatase 2A activator	Ppp2r4	+		0.0252047	-0.179948	0.882735
P70268	Serine/threonine-protein kinase N1	Pkn1	+		0.0162114	-0.180714	0.882266
P61222	ATP-binding cassette sub-family E member 1	Abce1	+		0.0272824	-0.182027	0.881464
E9PVA8		Gcn1l1	+		0.0135151	-0.183526	0.880548
Q8R010	Aminoacyl tRNA synthase complex-interacting multifunctional protein 2	Aimp2	+		0.00416589	-0.184757	0.879797
P36536	GTP-binding protein SAR1a	Sar1a	+		0.0359892	-0.185966	0.87906
P63094;Q6R0H7;Q8CGK7	Guanine nucleotide-binding protein G(s) subunit alpha isoforms short;Guanine nucleotide-binding protein G(s) subunit alpha isoforms XLas	Gnas	+		0.0307997	-0.186987	0.878439
P48024	Eukaryotic translation initiation factor 1	Eif1	+		0.0279033	-0.188391	0.877584
P12815	Programmed cell death protein 6	Pdcd6	+		0.0135719	-0.190874	0.876075
P54726	UV excision repair protein RAD23 homolog A	Rad23a	+		0.0359211	-0.191903	0.87545
P60710	Actin, cytoplasmic 1;Actin, cytoplasmic 1, N-terminally processed	Actb	+		0.0331311	-0.192736	0.874945
Q8BKC5;Q8BIV3	Importin-5	Ipo5	+		0.0161322	-0.194374	0.873952
Q9CX56	26S proteasome non-ATPase regulatory subunit 8	Psmd8	+		0.0263654	-0.195252	0.87342
Q9D8N0	Elongation factor 1-gamma	Eef1g	+		0.00723597	-0.197456	0.872087
Q3UJB9	Enhancer of mRNA-decapping protein 4	Edc4	+		0.0344056	-0.198607	0.871391
Q99KK7	Dipeptidyl peptidase 3	Dpp3	+		0.00415723	-0.199966	0.870571
Q6ZWX6	Eukaryotic translation initiation factor 2 subunit 1	Eif2s1	+		0.0410311	-0.20076	0.870092
Q01405	Protein transport protein Sec23A	Sec23a	+		0.0446093	-0.201078	0.8699
Q8C0C7	Phenylalanine--tRNA ligase alpha subunit	Farsa	+		0.00340061	-0.201201	0.869826
Q9CW03	Structural maintenance of chromosomes protein 3	Smc3	+		0.0218892	-0.203271	0.868579
Q61598	Rab GDP dissociation inhibitor beta	Gdi2	+		0.00541826	-0.204129	0.868063
O35344	Importin subunit alpha-4	Kpna3	+		0.0154239	-0.20458	0.867791
P46935;A2A5Z6;Q8K4P8	E3 ubiquitin-protein ligase NEDD4	Nedd4	+		0.0374164	-0.204902	0.867598
Q8K4L3	Supervillin	Svil	+		0.0240949	-0.205171	0.867436
Q501J6	Probable ATP-dependent RNA helicase DDX17	Ddx17	+		0.0178639	-0.20568	0.86713
Q9DBG3	AP-2 complex subunit beta	Ap2b1	+		0.00365108	-0.206373	0.866713
P68037	Ubiquitin-conjugating enzyme E2 L3	Ube2l3	+		0.00458648	-0.206543	0.866611
Q62318	Transcription intermediary factor 1-beta	Trim28	+		0.00701441	-0.206614	0.866569
Q9EPL8	Importin-7	Ipo7	+		0.0438566	-0.207269	0.866175
Q99JY9;Q641P0	Actin-related protein 3	Actr3	+		0.0488882	-0.207841	0.865832
Q78PY7	Staphylococcal nuclease domain-containing protein 1	Snd1	+		0.01657	-0.208328	0.86554
Q91VJ5	Polyglutamine-binding protein 1	Pqbp1	+		0.0354037	-0.208637	0.865355
Q8CH18	Cell division cycle and apoptosis regulator protein 1	Ccar1	+		0.0114752	-0.210223	0.864404
Q91V92	ATP-citrate synthase	Acly	+		0.0123184	-0.210531	0.864219
Q6P5F9	Exportin-1	Xpo1	+		0.0136718	-0.212268	0.863179
O70152	Dolichol-phosphate mannosyltransferase subunit 1	Dpm1	+		0.0265951	-0.215671	0.861145
Q8CGP2;Q8CGP1;Q6ZWY9;Q64525;Q64478;Q64475;P10854;P10853;Q9D2U9;Q8CGP0;Q64524;P70696	Histone H2B type 1-P;Histone H2B type 1-K;Histone H2B type 1-C/E/G;Histone H2B type 2-B;Histone H2B type 1-H;Histone H2B type 1-B;Histone H2B type 1-M;Histone H2B type 1-F/J/L;Histone H2B type 3-A;Histone H2B type 3-B;Histone H2B type 2-E;Histone H2B type 1-A	Hist1h2bp;Hist1h2bk;Hist1h2bc;Hist2h2bb;Hist1h2bh;Hist1h2bb;Hist1h2bm;Hist1h2bf;Hist3h2ba;Hist3h2bb;Hist2h2be;Hist1h2ba	+		0.0282417	-0.215969	0.860968
Q64737	Trifunctional purine biosynthetic protein adenosine-3;Phosphoribosylamine--glycine ligase;Phosphoribosylformylglycinamidine cyclo-ligase;Phosphoribosylglycinamide formyltransferase	Gart	+		0.0135803	-0.216242	0.860805
P46460	Vesicle-fusing ATPase	Nsf	+		0.0435168	-0.219705	0.858741
Q3UPH1	Protein PRRC1	Prrc1	+		0.040893	-0.220592	0.858213
P70336	Rho-associated protein kinase 2	Rock2	+		0.0315664	-0.220707	0.858145
Q8K3C3	Protein LZIC	Lzic	+		0.0163085	-0.222001	0.857375
O55201	Transcription elongation factor SPT5	Supt5h	+		0.00710169	-0.222905	0.856838
Q8R050;Q149F3;REV__Q05921	Eukaryotic peptide chain release factor GTP-binding subunit ERF3A	Gspt1	+		0.0108983	-0.223947	0.85622
Q3THE2	Myosin regulatory light chain 12B	Myl12b	+		0.0413932	-0.224153	0.856098
Q8BFY9	Transportin-1	Tnpo1	+		0.0140755	-0.224538	0.855869
Q9WVA4	Transgelin-2	Tagln2	+		0.0210456	-0.22469	0.855779
Q9WTI7	Unconventional myosin-Ic	Myo1c	+		0.0165512	-0.224963	0.855617
Q923D2	Flavin reductase (NADPH)	Blvrb	+		0.0471192	-0.225101	0.855535
Q80UY2	E3 ubiquitin-protein ligase KCMF1	Kcmf1	+		0.0359185	-0.225467	0.855318
Q8BGX0	E3 ubiquitin-protein ligase TRIM23	Trim23	+		0.0248482	-0.231128	0.851968
P61620;Q9JLR1	Protein transport protein Sec61 subunit alpha isoform 1	Sec61a1	+		0.0360558	-0.232364	0.851239
P61982	14-3-3 protein gamma;14-3-3 protein gamma, N-terminally processed	Ywhag	+		0.00846271	-0.236483	0.848812
Q7TPR4	Alpha-actinin-1	Actn1	+		0.0486026	-0.236663	0.848706
P61965	WD repeat-containing protein 5	Wdr5	+		0.0295744	-0.236918	0.848556
O54962	Barrier-to-autointegration factor;Barrier-to-autointegration factor, N-terminally processed	Banf1	+		0.0216286	-0.237408	0.848268
P97298;CON__Q95121	Pigment epithelium-derived factor	Serpinf1	+		0.0210362	-0.238873	0.847407
P53811	Phosphatidylinositol transfer protein beta isoform	Pitpnb	+		0.0246438	-0.240161	0.846651
O70503	Very-long-chain 3-oxoacyl-CoA reductase	Hsd17b12	+		0.0479081	-0.241018	0.846148
P51432	1-phosphatidylinositol 4,5-bisphosphate phosphodiesterase beta-3	Plcb3	+		0.0112501	-0.241387	0.845932
P18760	Cofilin-1	Cfl1	+		0.00658935	-0.241476	0.845879
P63260	Actin, cytoplasmic 2;Actin, cytoplasmic 2, N-terminally processed	Actg1	+		0.0275105	-0.24151	0.84586
P62835	Ras-related protein Rap-1A	Rap1a	+		0.0260101	-0.242341	0.845372
P11031	Activated RNA polymerase II transcriptional coactivator p15	Sub1	+		0.0263507	-0.244426	0.844152
Q64310	Surfeit locus protein 4	Surf4	+		0.0050878	-0.245657	0.843432
P24452	Macrophage-capping protein	Capg	+		0.0165222	-0.247908	0.842116
Q8CBW3;P62484	Abl interactor 1	Abi1	+		0.024498	-0.248879	0.84155
Q7TMB8	Cytoplasmic FMR1-interacting protein 1	Cyfip1	+		0.0462622	-0.24936	0.841269
Q9CZY3	Ubiquitin-conjugating enzyme E2 variant 1	Ube2v1	+		0.0250383	-0.24978	0.841025
P11352	Glutathione peroxidase 1	Gpx1	+		0.0043362	-0.249993	0.840901
Q8BHL3	TBC1 domain family member 10B	Tbc1d10b	+		0.0434274	-0.254007	0.838564
Q91VW3	SH3 domain-binding glutamic acid-rich-like protein 3	Sh3bgrl3	+		0.021115	-0.254133	0.838491
Q923D4	Splicing factor 3B subunit 5	Sf3b5	+		0.00426477	-0.255941	0.837441
Q9CR26	Vacuolar protein sorting-associated protein VTA1 homolog	Vta1	+		0.0101936	-0.258933	0.835706
Q80TL7	Protein MON2 homolog	Mon2	+		0.0151019	-0.259244	0.835526
O08677	Kininogen-1;Kininogen-1 heavy chain;Bradykinin;Kininogen-1 light chain	Kng1	+		0.0496002	-0.261496	0.834222
P32261	Antithrombin-III	Serpinc1	+		0.00735007	-0.263514	0.833057
Q9JM76	Actin-related protein 2/3 complex subunit 3	Arpc3	+		0.02537	-0.264572	0.832446
P53026	60S ribosomal protein L10a	Rpl10a	+		0.031809	-0.269388	0.829671
Q9ER72	Cysteine--tRNA ligase, cytoplasmic	Cars	+		0.00661868	-0.269594	0.829553
P97351	40S ribosomal protein S3a	Rps3a	+		0.0229917	-0.270604	0.828973
P51125	Calpastatin	Cast	+		0.0133241	-0.272038	0.828149
Q9Z0W3	Nuclear pore complex protein Nup160	Nup160	+		0.0303601	-0.278084	0.824686
P17427	AP-2 complex subunit alpha-2	Ap2a2	+		0.0369284	-0.282615	0.8221
Q8BMJ3	Eukaryotic translation initiation factor 1A, X-chromosomal	Eif1ax	+		0.0134241	-0.284387	0.82109
Q9CXR1	Dehydrogenase/reductase SDR family member 7	Dhrs7	+		0.0189357	-0.28562	0.820389
Q9CPW4	Actin-related protein 2/3 complex subunit 5	Arpc5	+		0.0484726	-0.286899	0.819662
Q9EPB4	Apoptosis-associated speck-like protein containing a CARD	Pycard	+		0.0462373	-0.287668	0.819225
P41241	Tyrosine-protein kinase CSK	Csk	+		0.0148505	-0.288425	0.818796
O70400	PDZ and LIM domain protein 1	Pdlim1	+		0.035367	-0.290193	0.817793
P62743	AP-2 complex subunit sigma	Ap2s1	+		0.0225914	-0.290827	0.817433
Q921I1;CON__Q29443;CON__Q0IIK2	Serotransferrin	Tf	+		0.0053194	-0.290997	0.817337
Q8BWZ3	N-alpha-acetyltransferase 25, NatB auxiliary subunit	Naa25	+		0.0214214	-0.292149	0.816685
Q8R1G6	PDZ and LIM domain protein 2	Pdlim2	+		0.0118093	-0.29406	0.815603
Q6URW6	Myosin-14	Myh14	+		0.0231188	-0.297947	0.813409
P35276	Ras-related protein Rab-3D	Rab3d	+		0.0126422	-0.298263	0.813231
Q9ESU6	Bromodomain-containing protein 4	Brd4	+		0.0235977	-0.299947	0.812282
P24527	Leukotriene A-4 hydrolase	Lta4h	+		0.0479342	-0.300399	0.812028
Q62523	Zyxin	Zyx	+		0.0162854	-0.300433	0.812009
O55135	Eukaryotic translation initiation factor 6	Eif6	+		0.0175837	-0.300948	0.811719
Q64437	Alcohol dehydrogenase class 4 mu/sigma chain	Adh7	+		0.00908643	-0.302011	0.811121
Q61879	Myosin-10	Myh10	+		0.0346018	-0.304963	0.809463
Q91YE6	Importin-9	Ipo9	+		0.0188814	-0.307193	0.808213
Q9DCD0	6-phosphogluconate dehydrogenase, decarboxylating	Pgd	+		0.00877431	-0.30798	0.807772
Q03963	Interferon-induced, double-stranded RNA-activated protein kinase	Eif2ak2	+		0.0445844	-0.311685	0.8057
Q8BH43;Q8R5H6	Wiskott-Aldrich syndrome protein family member 2	Wasf2	+		0.00718769	-0.313094	0.804913
Q99MD9	Nuclear autoantigenic sperm protein	Nasp	+		0.0275743	-0.314286	0.804249
P03958	Adenosine deaminase	Ada	+		0.0461068	-0.316251	0.803154
P01029	Complement C4-B;Complement C4 beta chain;Complement C4 alpha chain;C4a anaphylatoxin;Complement C4 gamma chain	C4b	+		0.0307655	-0.316314	0.803119
Q99M31	Heat shock 70 kDa protein 14	Hspa14	+		0.0482682	-0.319759	0.801204
Q8VDD5	Myosin-9	Myh9	+		0.0110951	-0.324919	0.798343
Q8R3B1	1-phosphatidylinositol 4,5-bisphosphate phosphodiesterase delta-1	Plcd1	+		0.0317814	-0.327388	0.796978
Q9DCG9	Multifunctional methyltransferase subunit TRM112-like protein	Trmt112	+		0.0419601	-0.328236	0.79651
Q810B6	Rabankyrin-5	Ankfy1	+		0.0202786	-0.33033	0.795355
Q8BKX1	Brain-specific angiogenesis inhibitor 1-associated protein 2	Baiap2	+		0.030118	-0.334596	0.793006
Q810U5	Coiled-coil domain-containing protein 50	Ccdc50	+		0.0267084	-0.335254	0.792644
Q0KL02	Triple functional domain protein	Trio	+		0.0220631	-0.335583	0.792464
Q9WVK4	EH domain-containing protein 1	Ehd1	+		0.00475733	-0.338198	0.791029
Q60996	Serine/threonine-protein phosphatase 2A 56 kDa regulatory subunit gamma isoform	Ppp2r5c	+		0.0491097	-0.341589	0.789172
Q9CVB6	Actin-related protein 2/3 complex subunit 2	Arpc2	+		0.0146367	-0.343951	0.787881
Q8C166	Copine-1	Cpne1	+		0.0122279	-0.352446	0.783255
Q8K2V6	Importin-11	Ipo11	+		0.0498173	-0.357629	0.780446
Q9JHW4	Selenocysteine-specific elongation factor	Eefsec	+		0.0139003	-0.357822	0.780342
P49935	Pro-cathepsin H;Cathepsin H mini chain;Cathepsin H;Cathepsin H heavy chain;Cathepsin H light chain	Ctsh	+		0.0139935	-0.358466	0.779994
Q3UMY5	Echinoderm microtubule-associated protein-like 4	Eml4	+		0.0104632	-0.359535	0.779416
Q64674	Spermidine synthase	Srm	+		0.0190766	-0.361001	0.778624
O88947	Coagulation factor X;Factor X light chain;Factor X heavy chain;Activated factor Xa heavy chain	F10	+		0.0333263	-0.361901	0.778139
P62082	40S ribosomal protein S7	Rps7	+		0.0197239	-0.362533	0.777798
P47791	Glutathione reductase, mitochondrial	Gsr	+		0.00520705	-0.362782	0.777663
P42567	Epidermal growth factor receptor substrate 15	Eps15	+		0.0063366	-0.364792	0.776581
Q9Z0M5	Lysosomal acid lipase/cholesteryl ester hydrolase	Lipa	+		0.040929	-0.36663	0.775592
Q9JHU9	Inositol-3-phosphate synthase 1	Isyna1	+		0.0162431	-0.373257	0.772037
Q9JKF1	Ras GTPase-activating-like protein IQGAP1	Iqgap1	+		0.00622407	-0.37369	0.771806
P47809	Dual specificity mitogen-activated protein kinase kinase 4	Map2k4	+		0.0414358	-0.384157	0.766227
P28656	Nucleosome assembly protein 1-like 1	Nap1l1	+		0.0149854	-0.38626	0.765111
P24638	Lysosomal acid phosphatase	Acp2	+		0.0472259	-0.386377	0.765048
P97825	Hematological and neurological expressed 1 protein;Hematological and neurological expressed 1 protein, N-terminally processed	Hn1	+		0.0167062	-0.390765	0.762725
Q61024	Asparagine synthetase [glutamine-hydrolyzing]	Asns	+		0.0072267	-0.391359	0.762411
A2AJI0	MAP7 domain-containing protein 1	Map7d1	+		0.0110387	-0.391486	0.762344
Q9JL62	Glycolipid transfer protein	Gltp	+		0.0485533	-0.393978	0.761028
Q6P9J9	Anoctamin-6	Ano6	+		0.0234561	-0.396282	0.759814
Q9R0H0	Peroxisomal acyl-coenzyme A oxidase 1	Acox1	+		0.00425102	-0.398071	0.758872
P23249	Putative helicase MOV-10	Mov10	+		0.0498676	-0.402747	0.756417
Q8BQZ5	Cleavage and polyadenylation specificity factor subunit 4	Cpsf4	+		0.0236035	-0.403139	0.756211
P06909	Complement factor H	Cfh	+		0.00961164	-0.403216	0.756171
Q921Z5	Tumor necrosis factor alpha-induced protein 8	Tnfaip8	+		0.0144055	-0.407317	0.754024
Q6ZWM4	U6 snRNA-associated Sm-like protein LSm8	Lsm8	+		0.0142699	-0.407343	0.754011
Q9D7M1	Glucose-induced degradation protein 8 homolog	Gid8	+		0.034716	-0.407555	0.7539
Q91WG0	Acylcarnitine hydrolase	Ces2c	+		0.0463157	-0.410389	0.752421
Q3ULW8		Parp3	+		0.0436468	-0.410499	0.752363
Q8R550	SH3 domain-containing kinase-binding protein 1	Sh3kbp1	+		0.0449556	-0.412628	0.751254
P23953;Q8VCC2	Carboxylesterase 1C	Ces1c	+		0.00309043	-0.413323	0.750892
Q00612;REV__P46662	Glucose-6-phosphate 1-dehydrogenase X	G6pdx	+		0.0132071	-0.413859	0.750613
P23492	Purine nucleoside phosphorylase	Pnp	+		0.00532463	-0.414147	0.750463
P62281	40S ribosomal protein S11	Rps11	+		0.00533895	-0.416807	0.749081
P24472	Glutathione S-transferase A4	Gsta4	+		0.0323477	-0.419884	0.747485
P16045	Galectin-1	Lgals1	+		0.0289295	-0.420729	0.747047
Q8CFI0	E3 ubiquitin-protein ligase NEDD4-like	Nedd4l	+		0.0324351	-0.421662	0.746564
O35892;Q99388	Nuclear autoantigen Sp-100	Sp100	+		0.0259753	-0.424337	0.745181
O09131;Q8K2Q2	Glutathione S-transferase omega-1	Gsto1	+		0.0342059	-0.427687	0.743453
Q9WUU7	Cathepsin Z	Ctsz	+		0.0463036	-0.428487	0.743041
P06728	Apolipoprotein A-IV	Apoa4	+		0.00559944	-0.44037	0.736945
P29351	Tyrosine-protein phosphatase non-receptor type 6	Ptpn6	+		0.0145765	-0.442991	0.735608
Q9D6N5	Dr1-associated corepressor	Drap1	+		0.0137186	-0.443583	0.735306
Q8R0Y6	Cytosolic 10-formyltetrahydrofolate dehydrogenase	Aldh1l1	+		0.0108236	-0.450255	0.731913
Q8R242	Di-N-acetylchitobiase	Ctbs	+		0.0349375	-0.452907	0.73057
O08688	Calpain-5	Capn5	+		0.0224304	-0.457005	0.728497
Q8K4Q0	Regulatory-associated protein of mTOR	Rptor	+		0.0425653	-0.45734	0.728328
Q61881	DNA replication licensing factor MCM7	Mcm7	+		0.0194444	-0.459302	0.727338
Q6WVG3;Q5DTY9;Q50H33	BTB/POZ domain-containing protein KCTD12	Kctd12	+		0.0319243	-0.4646	0.724672
P70460	Vasodilator-stimulated phosphoprotein	Vasp	+		0.0298684	-0.466156	0.723891
Q60648	Ganglioside GM2 activator	Gm2a	+		0.00467131	-0.467532	0.723201
Q9JLV6	Bifunctional polynucleotide phosphatase/kinase;Polynucleotide 3-phosphatase;Polynucleotide 5-hydroxyl-kinase	Pnkp	+		0.0306975	-0.475274	0.71933
Q9Z247	Peptidyl-prolyl cis-trans isomerase FKBP9	Fkbp9	+		0.0259743	-0.478365	0.717791
Q9EPQ7	StAR-related lipid transfer protein 5	Stard5	+		0.032018	-0.480751	0.716605
P45377	Aldose reductase-related protein 2	Akr1b8	+		0.0330015	-0.487246	0.713386
Q8BWW4	La-related protein 4	Larp4	+		0.0374155	-0.488049	0.712989
Q9Z261	Claudin-7	Cldn7	+		0.00742295	-0.488449	0.712791
Q3V0K9	Plastin-1	Pls1	+		0.0376549	-0.492183	0.710948
Q80X19	Collagen alpha-1(XIV) chain	Col14a1	+		0.0466765	-0.494021	0.710043
Q8CBA2	Schlafen family member 5	Slfn5	+		0.0133511	-0.49414	0.709985
O08573	Galectin-9	Lgals9	+		0.0401411	-0.495262	0.709433
Q8CG14	Complement C1s-A subcomponent;Complement C1s-A subcomponent heavy chain;Complement C1s-A subcomponent light chain	C1sa	+		0.0141956	-0.497247	0.708458
Q61233	Plastin-2	Lcp1	+		0.023773	-0.497347	0.708408
P25085	Interleukin-1 receptor antagonist protein	Il1rn	+		0.0466274	-0.499551	0.707327
Q9DBX3	Sushi domain-containing protein 2	Susd2	+		0.0374869	-0.499754	0.707227
P62264	40S ribosomal protein S14	Rps14	+		0.00477828	-0.506577	0.70389
Q9BCZ4	Selenoprotein S	Vimp	+		0.0127855	-0.508911	0.702753
P52332	Tyrosine-protein kinase JAK1	Jak1	+		0.0188538	-0.517621	0.698523
P97821	Dipeptidyl peptidase 1;Dipeptidyl peptidase 1 exclusion domain chain;Dipeptidyl peptidase 1 heavy chain;Dipeptidyl peptidase 1 light chain	Ctsc	+		0.0334285	-0.519227	0.697746
Q3UND0	Src kinase-associated phosphoprotein 2	Skap2	+		0.00662876	-0.527484	0.693763
Q921X9	Protein disulfide-isomerase A5	Pdia5	+		0.00924899	-0.528063	0.693485
Q9JJ00	Phospholipid scramblase 1	Plscr1	+		0.00429107	-0.555346	0.680494
O70475	UDP-glucose 6-dehydrogenase	Ugdh	+		0.0172453	-0.565483	0.675729
Q8VDV3	Guanine nucleotide exchange factor for Rab-3A	Rab3il1	+		0.0262478	-0.566786	0.675119
Q05816	Fatty acid-binding protein, epidermal	Fabp5	+		0.00446695	-0.572562	0.672422
Q91XB0	Three-prime repair exonuclease 1	Trex1	+		0.0468156	-0.576229	0.670715
Q9ESD1	Prostasin;Prostasin light chain;Prostasin heavy chain	Prss8	+		0.0455484	-0.577461	0.670142
P13707	Glycerol-3-phosphate dehydrogenase [NAD(+)], cytoplasmic	Gpd1	+		0.00795512	-0.580208	0.668868
Q9R0M6;Q8BHH2	Ras-related protein Rab-9A	Rab9a	+		0.00737449	-0.583134	0.667512
P61028	Ras-related protein Rab-8B	Rab8b	+		0.0167461	-0.59104	0.663864
Q9D708		S100a16	+		0.0171973	-0.592248	0.663308
Q61781	Keratin, type I cytoskeletal 14	Krt14	+		0.00853164	-0.598458	0.66046
P98078	Disabled homolog 2	Dab2	+		0.037062	-0.604517	0.657691
Q61838;Q6GQT1	Alpha-2-macroglobulin;Alpha-2-macroglobulin 165 kDa subunit;Alpha-2-macroglobulin 35 kDa subunit	A2m	+		0.00406089	-0.608252	0.655991
Q8VEB4	Group XV phospholipase A2	Pla2g15	+		0.047526	-0.608786	0.655748
P49710	Hematopoietic lineage cell-specific protein	Hcls1	+		0.0293115	-0.612406	0.654105
P10810	Monocyte differentiation antigen CD14	Cd14	+		0.00666385	-0.613359	0.653673
Q61703;CON__Q9TRI1	Inter-alpha-trypsin inhibitor heavy chain H2	Itih2	+		0.00403932	-0.624476	0.648655
Q8BVL3	Sorting nexin-17	Snx17	+		0.0324305	-0.625852	0.648037
Q08879	Fibulin-1	Fbln1	+		0.0423911	-0.628774	0.646726
P30681	High mobility group protein B2	Hmgb2	+		0.0350869	-0.631246	0.645619
Q8BG07	Phospholipase D4	Pld4	+		0.0179827	-0.631298	0.645595
P70451	Tyrosine-protein kinase Fer	Fer	+		0.032787	-0.641322	0.641125
Q61553	Fascin	Fscn1	+		0.0144309	-0.649322	0.63758
Q8CB12;Q3TR54	Gasdermin-C3;Gasdermin-C4	Gsdmc3;Gsdmc4	+		0.0107848	-0.652232	0.636295
P97449	Aminopeptidase N	Anpep	+		0.0108143	-0.662503	0.631781
P01872	Ig mu chain C region	Ighm	+		0.0456944	-0.666914	0.629853
Q2VLH6	Scavenger receptor cysteine-rich type 1 protein M130;Soluble CD163	Cd163	+		0.0272885	-0.668875	0.628997
Q2KHK6;Q99NB5	Gasdermin-C2	Gsdmc2	+		0.00548663	-0.688646	0.620436
P35505	Fumarylacetoacetase	Fah	+		0.0449739	-0.690648	0.619575
Q9D8T2	Gasdermin-D	Gsdmdc1	+		0.0196096	-0.73323	0.601556
Q9JIK5	Nucleolar RNA helicase 2	Ddx21	+		0.0403094	-0.733678	0.601369
O89053	Coronin-1A	Coro1a	+		0.0401056	-0.736023	0.600392
Q9JKA5	Cell surface A33 antigen	Gpa33	+		0.0479594	-0.74127	0.598212
P01631	Ig kappa chain V-II region 26-10		+		0.0255523	-0.743027	0.597484
P52430	Serum paraoxonase/arylesterase 1	Pon1	+		0.0278789	-0.754648	0.592691
Q6DYE8	Ectonucleotide pyrophosphatase/phosphodiesterase family member 3;Alkaline phosphodiesterase I;Nucleotide pyrophosphatase	Enpp3	+		0.0135455	-0.762082	0.589645
Q9D964	Glycine amidinotransferase, mitochondrial	Gatm	+		0.0257991	-0.766255	0.587942
Q91YN5	UDP-N-acetylhexosamine pyrophosphorylase;UDP-N-acetylgalactosamine pyrophosphorylase;UDP-N-acetylglucosamine pyrophosphorylase	Uap1	+		0.0190413	-0.767375	0.587485
Q91VF2	Histamine N-methyltransferase	Hnmt	+		0.00519932	-0.772224	0.585514
Q9QUH0	Glutaredoxin-1	Glrx	+		0.0061981	-0.772345	0.585465
Q9QY06	Unconventional myosin-IXb	Myo9b	+		0.0403621	-0.78909	0.578709
Q3U9G9	Lamin-B receptor	Lbr	+		0.0496795	-0.814498	0.568606
P11680	Properdin	Cfp	+		0.0103891	-0.815901	0.568054
Q8BYW1	Rho GTPase-activating protein 25	Arhgap25	+		0.0346511	-0.816583	0.567785
Q61599	Rho GDP-dissociation inhibitor 2	Arhgdib	+		0.0318143	-0.830498	0.562335
Q60872	Eukaryotic translation initiation factor 1A	Eif1a	+		0.00466656	-0.855456	0.552691
P01844;P01845	Ig lambda-2 chain C region;Ig lambda-3 chain C region	Iglc2;Iglc3	+		0.0122398	-0.869751	0.547241
Q8BYF6	Sodium-coupled monocarboxylate transporter 1	Slc5a8	+		0.036343	-0.884731	0.541589
P19973	Lymphocyte-specific protein 1	Lsp1	+		0.014491	-0.911922	0.531477
P08121	Collagen alpha-1(III) chain	Col3a1	+		0.0338898	-0.925129	0.526633
P29452	Caspase-1;Caspase-1 subunit p20;Caspase-1 subunit p10	Casp1	+		0.00566806	-0.941292	0.520766
P50427	Steryl-sulfatase	Sts	+		0.0177321	-0.956351	0.515359
P97386	DNA ligase 3	Lig3	+		0.0364529	-0.965804	0.511993
Q9JLM8	Serine/threonine-protein kinase DCLK1	Dclk1	+		0.0276986	-1.00638	0.497795
Q6ZQH8	Nucleoporin NUP188 homolog	Nup188	+		0.0194344	-1.02698	0.490737
Q922W5	Pyrroline-5-carboxylate reductase 1, mitochondrial	Pycr1	+		0.0118835	-1.11368	0.462113
P50429	Arylsulfatase B	Arsb	+		0.0207745	-1.12459	0.458632
P16015	Carbonic anhydrase 3	Ca3	+		0.0367017	-1.12969	0.457014
Q08857	Platelet glycoprotein 4	Cd36	+		0.00993775	-1.1581	0.448102
E9Q3E1	Aldehyde dehydrogenase	Aldh3b2	+		0.0101264	-1.20123	0.434903
Q9ET01	Glycogen phosphorylase, liver form	Pygl	+		0.0333213	-1.21565	0.43058
Q9JHW9	Aldehyde dehydrogenase family 1 member A3	Aldh1a3	+		0.0313909	-1.22228	0.428604
Q05144	Ras-related C3 botulinum toxin substrate 2	Rac2	+		0.0228157	-1.26147	0.417118
P11835	Integrin beta-2	Itgb2	+		0.0214995	-1.28782	0.409568
P05555	Integrin alpha-M	Itgam	+		0.0219498	-1.29325	0.408032
P43275	Histone H1.1	Hist1h1a	+		0.0403053	-1.29411	0.407786
Q8K1X4		Nckap1l	+		0.022572	-1.3757	0.385367
Q62468	Villin-1	Vil1	+		0.0236128	-1.381	0.383953
Q60997	Deleted in malignant brain tumors 1 protein	Dmbt1	+		0.0324213	-1.40195	0.378418
O70145	Neutrophil cytosol factor 2	Ncf2	+		0.0377117	-1.44584	0.367079
Q8K419;O54891	Galectin-4	Lgals4	+		0.0294337	-1.4611	0.363217
Q9Z1W8	Potassium-transporting ATPase alpha chain 2	Atp12a	+		0.0387474	-1.47788	0.359015
Q3TRM8	Hexokinase-3	Hk3	+		0.0390398	-1.60834	0.327976
Q61093;Q8CIZ9	Cytochrome b-245 heavy chain	Cybb	+		0.0215055	-1.61558	0.326333
Q99J59	Tetraspanin-1	Tspan1	+		0.0236381	-1.61589	0.326264
Q9JI02	Secretoglobin family 2B member 20	Scgb2b20	+		0.0110873	-1.7491	0.297488
P62965	Cellular retinoic acid-binding protein 1	Crabp1	+		0.0323856	-1.7546	0.296356
Q8CGN5	Perilipin-1	Plin1	+		0.012875	-1.81627	0.283955
P08071	Lactotransferrin	Ltf	+		0.00326066	-1.83195	0.280885
P27005	Protein S100-A8	S100a8	+		0.03316	-2.05888	0.240002
P35230	Regenerating islet-derived protein 3-beta;Regenerating islet-derived protein 3-beta 16.5 kDa form;Regenerating islet-derived protein 3-beta 15 kDa form	Reg3b	+		0.00461556	-2.18212	0.220352
P08905	Lysozyme C-2	Lyz2	+		0.00873111	-2.21356	0.215602
P51437	Cathelin-related antimicrobial peptide	Camp	+		0.00650091	-2.23132	0.212963
O35744	Chitinase-like protein 3	Chil3	+		0.00595982	-2.24526	0.210916
O08692	Neutrophilic granule protein	Ngp	+		0.00396904	-2.48087	0.179136
Q8BMS9;Q8CB96	Ras association domain-containing protein 2	Rassf2	+		0.0211469	-2.61285	0.163476
Q8K426		Retnlg	+		0.013816	-3.14928	0.112713
P00683	Ribonuclease pancreatic	Rnase1			0.147976	2.93635	7.6547
Q5FW60	Major urinary protein 20	Mup20			0.108337	2.3544	5.11383
Q8BJD1	Inter-alpha-trypsin inhibitor heavy chain H5	Itih5			0.0519941	2.02112	4.05899
Q14AE4	WAP four-disulfide core domain protein 3	Wfdc3			0.168579	1.80812	3.50186
Q5BKQ4;P17892	Inactive pancreatic lipase-related protein 1	Pnliprp1			0.378496	1.51428	2.85656
A2BIM8;P02762;P04938	Major urinary protein 6;Major urinary proteins 11 and 8	Mup9;Mup6;Mup8			0.245369	1.47132	2.77275
P56213	FAD-linked sulfhydryl oxidase ALR	Gfer			0.0551082	1.32261	2.50118
P11589	Major urinary protein 2	Mup2			0.302875	1.31546	2.48882
Q80YF6	Uroplakin-3b	Upk3b			0.0677025	1.2468	2.37315
Q8C3P7	N6-adenosine-methyltransferase subunit METTL3	Mettl3			0.223305	1.16835	2.24755
P62073	Mitochondrial import inner membrane translocase subunit Tim10	Timm10			0.201536	1.14219	2.20716
P02802	Metallothionein-1	Mt1			0.346727	1.121	2.17497
Q9D6S7	Ribosome-recycling factor, mitochondrial	Mrrf			0.0533016	1.11686	2.16875
A2AUC9;REV__Q80VM7	Kelch-like protein 41	Klhl41			0.157006	1.08846	2.12647
Q62234	Myomesin-1	Myom1			0.367929	1.06348	2.08996
Q99N89	39S ribosomal protein L43, mitochondrial	Mrpl43			0.0654456	1.06179	2.08752
P04939;P11590	Major urinary protein 3	Mup3			0.438591	1.01362	2.01898
Q8BV84	Proline-rich protein 9	Prr9			0.536788	0.989286	1.9852
P32848	Parvalbumin alpha	Pvalb			0.232489	0.985765	1.98036
Q9CZW4	Long-chain-fatty-acid--CoA ligase 3	Acsl3			0.0830691	0.96672	1.95439
Q3U0J8	TBC1 domain family member 2B	Tbc1d2b			0.290272	0.962456	1.94862
Q8BT07	Centrosomal protein of 55 kDa	Cep55			0.238622	0.939653	1.91807
Q64726	Zinc-alpha-2-glycoprotein	Azgp1			0.0656426	0.926866	1.90114
Q8CC21	Tetratricopeptide repeat protein 19, mitochondrial	Ttc19			0.0703398	0.894139	1.8585
B1AR13	CDGSH iron-sulfur domain-containing protein 3, mitochondrial	Cisd3			0.0810979	0.886106	1.84818
Q8BGX2	Uncharacterized protein C19orf52 homolog				0.105131	0.877034	1.8366
Q8BZE1	Putative DMBT1-like protein				0.293414	0.872815	1.83123
Q66GT5	Phosphatidylglycerophosphatase and protein-tyrosine phosphatase 1	Ptpmt1			0.0819454	0.856639	1.81082
Q8BW88	Pleckstrin homology domain-containing family S member 1	Plekhs1			0.0954994	0.839767	1.78976
Q5RKZ7	Molybdenum cofactor biosynthesis protein 1;Cyclic pyranopterin monophosphate synthase;Cyclic pyranopterin monophosphate synthase accessory protein	Mocs1			0.124058	0.79479	1.73482
P01132	Pro-epidermal growth factor;Epidermal growth factor	Egf			0.121374	0.769268	1.7044
Q6QR59	TRPM8 channel-associated factor 3	Tcaf3			0.796373	0.76654	1.70118
A6H5Y3	Methionine synthase	Mtr			0.228836	0.75281	1.68507
P08553	Neurofilament medium polypeptide	Nefm			0.130797	0.752439	1.68464
Q8CF89	TGF-beta-activated kinase 1 and MAP3K7-binding protein 1	Tab1			0.277795	0.749724	1.68147
P97478	5-demethoxyubiquinone hydroxylase, mitochondrial	Coq7			0.0751128	0.735522	1.665
Q9JMG7	Hepatoma-derived growth factor-related protein 3	Hdgfrp3			0.0937893	0.714341	1.64073
Q9D1E8	1-acyl-sn-glycerol-3-phosphate acyltransferase epsilon	Agpat5			0.0939987	0.707906	1.63343
Q8CFG9;Q3UZ09	Complement C1r-B subcomponent;Complement C1r-B subcomponent heavy chain;Complement C1r-B subcomponent light chain	C1rb			0.739621	0.700553	1.62513
Q80ZW2	Protein THEM6	Them6			0.115576	0.699147	1.62354
Q9CX13	Protein cornichon homolog 4	Cnih4			0.117248	0.69327	1.61694
P45700;P39098	Mannosyl-oligosaccharide 1,2-alpha-mannosidase IA	Man1a1			0.169887	0.672723	1.59408
P00416	Cytochrome c oxidase subunit 3	mt-Co3			0.18782	0.66186	1.58212
Q6PZE0	Mucin-19	Muc19			0.318007	0.648411	1.56744
Q3V0C5	Ubiquitin carboxyl-terminal hydrolase 48	Usp48			0.0504882	0.620075	1.53695
Q6P8J7	Creatine kinase S-type, mitochondrial	Ckmt2			0.339311	0.615963	1.53258
P56392	Cytochrome c oxidase subunit 7A1, mitochondrial	Cox7a1			0.0869079	0.611942	1.52832
P47934	Carnitine O-acetyltransferase	Crat			0.080481	0.589287	1.5045
Q9D1I5	Methylmalonyl-CoA epimerase, mitochondrial	Mcee			0.0910848	0.569703	1.48422
Q921Y4	Molybdate-anion transporter	Mfsd5			0.151277	0.564665	1.47904
Q80XQ2	TBC1 domain family member 5	Tbc1d5			0.136994	0.564392	1.47876
Q5XKE0	Myosin-binding protein C, fast-type	Mybpc2			0.567523	0.561461	1.47576
P62267	40S ribosomal protein S23	Rps23			0.0619239	0.560885	1.47517
P43135;Q60632	COUP transcription factor 2;COUP transcription factor 1	Nr2f2;Nr2f1			0.232711	0.560352	1.47463
O55102	Biogenesis of lysosome-related organelles complex 1 subunit 1	Bloc1s1			0.277195	0.552827	1.46696
Q4VBD2	Transmembrane anterior posterior transformation protein 1	Tapt1			0.27745	0.547483	1.46153
Q10738	Matrilysin	Mmp7			0.117918	0.544102	1.45811
Q9CYR0	Single-stranded DNA-binding protein, mitochondrial	Ssbp1			0.0527432	0.527085	1.44101
Q8K2Y7	39S ribosomal protein L47, mitochondrial	Mrpl47			0.153116	0.526496	1.44043
P56394	Cytochrome c oxidase copper chaperone	Cox17			0.194901	0.524749	1.43868
Q61646	Haptoglobin;Haptoglobin alpha chain;Haptoglobin beta chain	Hp			0.461308	0.521379	1.43533
P70335	Rho-associated protein kinase 1	Rock1			0.420204	0.517945	1.43191
O54818	Tumor protein D53	Tpd52l1			0.0994754	0.517183	1.43116
E9Q8I9	Protein furry homolog	Fry			0.354566	0.512515	1.42653
Q8BPG6	Sulfatase-modifying factor 2	Sumf2			0.0532361	0.508398	1.42247
Q03401;Q03402	Cysteine-rich secretory protein 1	Crisp1			0.618134	0.50461	1.41874
Q99N94	39S ribosomal protein L9, mitochondrial	Mrpl9			0.160733	0.497425	1.41169
Q99K99	Uncharacterized protein C4orf19 homolog				0.0831038	0.496857	1.41114
Q9D8X2	Coiled-coil domain-containing protein 124	Ccdc124			0.105382	0.496439	1.41073
Q810J8	Zinc finger FYVE domain-containing protein 1	Zfyve1			0.058747	0.49458	1.40891
Q9JLT4	Thioredoxin reductase 2, mitochondrial	Txnrd2			0.0633206	0.4944	1.40874
Q9CXD6	Mitochondrial calcium uniporter regulator 1	Mcur1			0.0558907	0.493907	1.40825
Q9WTS2	Alpha-(1,6)-fucosyltransferase	Fut8			0.062522	0.486034	1.40059
Q99MZ7	Peroxisomal trans-2-enoyl-CoA reductase	Pecr			0.0836425	0.482759	1.39741
Q9EQI8	39S ribosomal protein L46, mitochondrial	Mrpl46			0.061826	0.48179	1.39648
Q99KK9	Probable histidine--tRNA ligase, mitochondrial	Hars2			0.143497	0.479844	1.39459
O55128	Histone deacetylase complex subunit SAP18	Sap18			0.0787777	0.472853	1.38785
Q9DCU6	39S ribosomal protein L4, mitochondrial	Mrpl4			0.256643	0.463762	1.37913
Q8BMS4	Ubiquinone biosynthesis O-methyltransferase, mitochondrial	Coq3			0.211075	0.463641	1.37902
Q60649	Caseinolytic peptidase B protein homolog	Clpb			0.0581816	0.46277	1.37819
Q8CD10	Calcium uptake protein 2, mitochondrial	Micu2			0.0725894	0.461725	1.37719
Q9EPN1	Neurobeachin	Nbea			0.280102	0.460144	1.37568
Q9QYI4	DnaJ homolog subfamily B member 12	Dnajb12			0.19684	0.459303	1.37488
Q09199	Beta-1,4 N-acetylgalactosaminyltransferase 2	B4galnt2			0.0878793	0.458811	1.37441
Q80TS8	Protein sel-1 homolog 3	Sel1l3			0.0644573	0.453966	1.3698
Q9JJH1	Ribonuclease 4	Rnase4			0.439702	0.451694	1.36765
Q924T2	28S ribosomal protein S2, mitochondrial	Mrps2			0.26224	0.450297	1.36632
Q8K009	Mitochondrial 10-formyltetrahydrofolate dehydrogenase	Aldh1l2			0.480231	0.448163	1.3643
Q9R1Q9	V-type proton ATPase subunit S1	Atp6ap1			0.167809	0.446927	1.36313
Q3URS9	Coiled-coil domain-containing protein 51	Ccdc51			0.0826689	0.443032	1.35946
Q8K1Z0	Ubiquinone biosynthesis protein COQ9, mitochondrial	Coq9			0.0602987	0.442228	1.3587
Q91YP0	L-2-hydroxyglutarate dehydrogenase, mitochondrial	L2hgdh			0.0689081	0.438094	1.35481
O35945	Aldehyde dehydrogenase, cytosolic 1	Aldh1a7			0.0543946	0.436337	1.35316
P56386	Beta-defensin 1	Defb1			0.658648	0.434939	1.35185
Q99N92	39S ribosomal protein L27, mitochondrial	Mrpl27			0.0597438	0.433728	1.35072
Q3UYR4	Espin-like protein	Espnl			0.532229	0.432996	1.35003
Q9D805	Calpain-9	Capn9			0.267058	0.432071	1.34917
Q3URE1	Acyl-CoA synthetase family member 3, mitochondrial	Acsf3			0.287917	0.430731	1.34792
Q9WV68	Peroxisomal 2,4-dienoyl-CoA reductase	Decr2			0.112547	0.428277	1.34563
Q8R2E9	ERO1-like protein beta	Ero1lb			0.103039	0.424274	1.3419
Q8R3F5	Malonyl-CoA-acyl carrier protein transacylase, mitochondrial	Mcat			0.0801463	0.42284	1.34056
Q9DBG1	Sterol 26-hydroxylase, mitochondrial	Cyp27a1			0.117767	0.418763	1.33678
O88968	Transcobalamin-2	Tcn2			0.225354	0.418324	1.33637
Q8VBT6	Apolipoprotein B receptor	Apobr			0.179489	0.408002	1.32685
Q4FJU9	Transmembrane protein 40	Tmem40			0.407272	0.40771	1.32658
Q99LR1	Monoacylglycerol lipase ABHD12	Abhd12			0.0659086	0.407447	1.32634
Q99JT1	Glutamyl-tRNA(Gln) amidotransferase subunit B, mitochondrial	Gatb			0.0815607	0.405036	1.32412
Q9JHI5	Isovaleryl-CoA dehydrogenase, mitochondrial	Ivd			0.0604509	0.404258	1.32341
Q99N95	39S ribosomal protein L3, mitochondrial	Mrpl3			0.0622758	0.404145	1.3233
Q8C3X2	Coiled-coil domain-containing protein 90B, mitochondrial	Ccdc90b			0.159319	0.403475	1.32269
Q7TSJ2	Microtubule-associated protein 6	Map6			0.420323	0.40066	1.32011
Q68FH0;O35927	Plakophilin-4	Pkp4			0.203945	0.399224	1.3188
Q6PDC8	Major facilitator superfamily domain-containing protein 4	Mfsd4			0.264723	0.39869	1.31831
P40630	Transcription factor A, mitochondrial	Tfam			0.10761	0.396864	1.31664
Q8BIJ7	RUN and FYVE domain-containing protein 1	Rufy1			0.0717829	0.394432	1.31442
Q8K386	Ras-related protein Rab-15	Rab15			0.0975555	0.393795	1.31385
Q4VAE3	Transmembrane protein 65	Tmem65			0.201665	0.392983	1.31311
Q61592	Growth arrest-specific protein 6	Gas6			0.129557	0.391945	1.31216
O55042	Alpha-synuclein	Snca			0.065568	0.390725	1.31105
Q9WVL3	Solute carrier family 12 member 7	Slc12a7			0.0861525	0.384955	1.30582
Q8BJ03	Cytochrome c oxidase assembly protein COX15 homolog	Cox15			0.155156	0.383937	1.3049
P12791	Cytochrome P450 2B10	Cyp2b10			0.413376	0.381223	1.30245
Q8VCF1	Soluble calcium-activated nucleotidase 1	Cant1			0.307081	0.379072	1.30051
Q8VCR7	Alpha/beta hydrolase domain-containing protein 14B	Abhd14b			0.0645169	0.378954	1.3004
Q3V1T4	Prolyl 3-hydroxylase 1	Lepre1			0.432369	0.377895	1.29944
P61957	Small ubiquitin-related modifier 2	Sumo2			0.550863	0.377633	1.29921
Q9JHU2	Palmdelphin	Palmd			0.20793	0.376784	1.29844
Q91VR7	Microtubule-associated proteins 1A/1B light chain 3A	Map1lc3a			0.225203	0.373411	1.29541
Q8C0J2	Autophagy-related protein 16-1	Atg16l1			0.0944007	0.371569	1.29376
P14094	Sodium/potassium-transporting ATPase subunit beta-1	Atp1b1			0.106622	0.371552	1.29374
Q921W0	Charged multivesicular body protein 1a	Chmp1a			0.0744422	0.364995	1.28788
O54950	5-AMP-activated protein kinase subunit gamma-1	Prkag1			0.279012	0.360075	1.28349
Q9CQE3	28S ribosomal protein S17, mitochondrial	Mrps17			0.0971895	0.359483	1.28297
Q8K2M0	39S ribosomal protein L38, mitochondrial	Mrpl38			0.160015	0.358782	1.28234
Q9D0G0	28S ribosomal protein S30, mitochondrial	Mrps30			0.245113	0.358582	1.28217
O54785	LIM domain kinase 2	Limk2			0.0685236	0.358485	1.28208
Q99LG0	Ubiquitin carboxyl-terminal hydrolase 16	Usp16			0.395034	0.35709	1.28084
Q9CYW4	Haloacid dehalogenase-like hydrolase domain-containing protein 3	Hdhd3			0.0705413	0.356083	1.27995
Q8K211	High affinity copper uptake protein 1	Slc31a1			0.38598	0.355774	1.27967
Q9CRD0	OCIA domain-containing protein 1	Ociad1			0.0531986	0.354035	1.27813
Q9D1H6	NADH dehydrogenase [ubiquinone] 1 alpha subcomplex assembly factor 4	Ndufaf4			0.176382	0.353851	1.27797
Q01149	Collagen alpha-2(I) chain	Col1a2			0.245097	0.352959	1.27718
Q91WL5;A2A974;O88833;O35728	Cytochrome P450 4A12A	Cyp4a12a;Cyp4a12b			0.565585	0.352813	1.27705
Q99JR6	Nicotinamide/nicotinic acid mononucleotide adenylyltransferase 3	Nmnat3			0.548714	0.349567	1.27418
P35290	Ras-related protein Rab-24	Rab24			0.0951357	0.349499	1.27412
Q61771	Kinesin-like protein KIF3B;Kinesin-like protein KIF3B, N-terminally processed	Kif3b			0.354442	0.34798	1.27278
Q99L43	Phosphatidate cytidylyltransferase 2	Cds2			0.0816511	0.347727	1.27255
P97467	Peptidyl-glycine alpha-amidating monooxygenase;Peptidylglycine alpha-hydroxylating monooxygenase;Peptidyl-alpha-hydroxyglycine alpha-amidating lyase	Pam			0.365465	0.345484	1.27058
Q8K215	LYR motif-containing protein 4	Lyrm4			0.159491	0.343994	1.26927
Q8CG47	Structural maintenance of chromosomes protein 4	Smc4			0.261237	0.342089	1.26759
Q9EPR2	Group XIIA secretory phospholipase A2	Pla2g12a			0.115641	0.342018	1.26753
Q61753	D-3-phosphoglycerate dehydrogenase	Phgdh			0.24373	0.34026	1.26598
Q6ZPJ3	E2/E3 hybrid ubiquitin-protein ligase UBE2O	Ube2o			0.337139	0.33925	1.2651
Q8CI75	DIS3-like exonuclease 2	Dis3l2			0.131511	0.338897	1.26479
Q9CPS6	Histidine triad nucleotide-binding protein 3	Hint3			0.0792946	0.337586	1.26364
Q99KB8	Hydroxyacylglutathione hydrolase, mitochondrial	Hagh			0.184083	0.336077	1.26232
P46656	Adrenodoxin, mitochondrial	Fdx1			0.141493	0.33514	1.2615
P21460	Cystatin-C	Cst3			0.284527	0.333651	1.2602
Q80U56	Late secretory pathway protein AVL9 homolog	Avl9			0.0753134	0.330404	1.25737
Q3UPR9	Somatomedin-B and thrombospondin type-1 domain-containing protein	Sbspon			0.342351	0.329654	1.25671
Q8BHE8	Uncharacterized protein C2orf47 homolog, mitochondrial				0.0749698	0.328717	1.2559
Q9D1L0	Coiled-coil-helix-coiled-coil-helix domain-containing protein 2	Chchd2			0.0576338	0.327945	1.25522
Q8BHA3	Probable D-tyrosyl-tRNA(Tyr) deacylase 2	Dtd2			0.188749	0.327165	1.25455
Q91VU0	Protein FAM3C	Fam3c			0.0839401	0.32599	1.25352
Q8BH57	WD repeat-containing protein 48	Wdr48			0.0635053	0.325832	1.25339
A6H619	PHD and RING finger domain-containing protein 1	Phrf1			0.23087	0.325778	1.25334
Q80V42	Carboxypeptidase M	Cpm			0.239774	0.323231	1.25113
Q9CZ28	Vacuolar-sorting protein SNF8	Snf8			0.312912	0.323157	1.25107
Q8BG30	Negative elongation factor A	Nelfa			0.43436	0.322593	1.25058
Q9D6I7	Protein FAM69A	Fam69a			0.131239	0.321629	1.24974
P56375	Acylphosphatase-2	Acyp2			0.370768	0.321462	1.2496
Q61733	28S ribosomal protein S31, mitochondrial	Mrps31			0.142542	0.321355	1.2495
O55028	[3-methyl-2-oxobutanoate dehydrogenase [lipoamide]] kinase, mitochondrial	Bckdk			0.0787842	0.320943	1.24915
Q9ER69	Pre-mRNA-splicing regulator WTAP	Wtap			0.214199	0.319929	1.24827
Q6SKR2		N6amt1			0.347681	0.319868	1.24822
Q6TEK5	Vitamin K epoxide reductase complex subunit 1-like protein 1	Vkorc1l1			0.339319	0.319099	1.24755
Q9JJK5	Homocysteine-responsive endoplasmic reticulum-resident ubiquitin-like domain member 1 protein	Herpud1			0.279495	0.318753	1.24725
Q6R5N8	Toll-like receptor 13	Tlr13			0.163161	0.318015	1.24661
O08709	Peroxiredoxin-6	Prdx6			0.184565	0.317823	1.24645
Q9CQV6	Microtubule-associated proteins 1A/1B light chain 3B	Map1lc3b			0.288228	0.317006	1.24574
Q6RHR9	Membrane-associated guanylate kinase, WW and PDZ domain-containing protein 1	Magi1			0.357265	0.315225	1.24421
Q99JW2	Aminoacylase-1	Acy1			0.15665	0.314746	1.24379
Q99JY4	TraB domain-containing protein	Trabd			0.119142	0.314246	1.24336
Q03734;Q6P4P1	Serine protease inhibitor A3M	Serpina3m			0.534746	0.313864	1.24303
Q9CRY7	Glycerophosphodiester phosphodiesterase domain-containing protein 1	Gdpd1			0.113767	0.313818	1.24299
Q8C0M9	Isoaspartyl peptidase/L-asparaginase;Isoaspartyl peptidase/L-asparaginase alpha chain;Isoaspartyl peptidase/L-asparaginase beta chain	Asrgl1			0.516768	0.313721	1.24291
Q8R1J9;P0C7W3	Torsin-2A;Prosalusin;Salusin-beta	Tor2a			0.199415	0.313356	1.2426
P42128	Forkhead box protein K1	Foxk1			0.134752	0.312175	1.24158
Q6PE15	Mycophenolic acid acyl-glucuronide esterase, mitochondrial	Abhd10			0.143771	0.312126	1.24154
P11531	Dystrophin	Dmd			0.0918935	0.311643	1.24112
Q8K3D3	DNA repair protein SWI5 homolog	Swi5			0.382853	0.310634	1.24025
P14602	Heat shock protein beta-1	Hspb1			0.197778	0.310524	1.24016
Q9CZR4	CKLF-like MARVEL transmembrane domain-containing protein 8	Cmtm8			0.350766	0.310343	1.24
P48999	Arachidonate 5-lipoxygenase	Alox5			0.231747	0.309505	1.23928
Q9QXG2;Q9QZD5	Rab proteins geranylgeranyltransferase component A 1	Chm			0.601203	0.307729	1.23776
Q9D6M3;Q9DB41	Mitochondrial glutamate carrier 1	Slc25a22			0.140439	0.307558	1.23761
Q8C0L6	Peroxisomal N(1)-acetyl-spermine/spermidine oxidase	Paox			0.0933086	0.306757	1.23692
Q922Q9	Chitinase domain-containing protein 1	Chid1			0.0510897	0.306366	1.23659
Q99J08	SEC14-like protein 2	Sec14l2			0.26631	0.306023	1.23629
Q9JHL1	Na(+)/H(+) exchange regulatory cofactor NHE-RF2	Slc9a3r2			0.245151	0.303584	1.23421
Q8R0F9	SEC14-like protein 4	Sec14l4			0.4171	0.303284	1.23395
Q8C3F2	Constitutive coactivator of PPAR-gamma-like protein 2	Fam120c			0.368676	0.303112	1.2338
Q99KG5	Lipolysis-stimulated lipoprotein receptor	Lsr			0.373626	0.302676	1.23343
P50608	Fibromodulin	Fmod			0.106898	0.301592	1.2325
Q8K157	Aldose 1-epimerase	Galm			0.201108	0.300766	1.2318
P97765	WW domain-binding protein 2	Wbp2			0.0657436	0.300445	1.23152
P23927	Alpha-crystallin B chain	Cryab			0.392066	0.300331	1.23143
Q8R127	Saccharopine dehydrogenase-like oxidoreductase	Sccpdh			0.285859	0.299647	1.23084
Q921S7	39S ribosomal protein L37, mitochondrial	Mrpl37			0.25627	0.298843	1.23016
P06683	Complement component C9	C9			0.258436	0.297038	1.22862
Q58A65	C-Jun-amino-terminal kinase-interacting protein 4	Spag9			0.102521	0.296749	1.22837
Q8BZR9	Uncharacterized protein C17orf85 homolog				0.422512	0.295533	1.22734
Q9QUN3	B-cell linker protein	Blnk			0.28017	0.295086	1.22696
P83882	60S ribosomal protein L36a	Rpl36a			0.403805	0.294796	1.22671
Q8R2Y8	Peptidyl-tRNA hydrolase 2, mitochondrial	Ptrh2			0.0894065	0.292849	1.22506
Q6GV12	3-ketodihydrosphingosine reductase	Kdsr			0.2028	0.292731	1.22496
Q99PQ1	Tripartite motif-containing protein 12A	Trim12a			0.477639	0.292338	1.22462
Q9JMD3	PCTP-like protein	Stard10			0.103881	0.291478	1.22389
Q8BGT5	Alanine aminotransferase 2	Gpt2			0.200228	0.291318	1.22376
Q9JHK4	Geranylgeranyl transferase type-2 subunit alpha	Rabggta			0.266297	0.290586	1.22314
Q9D706	RNA polymerase II-associated protein 3	Rpap3			0.204357	0.290478	1.22305
Q9CQN6	Transmembrane protein 14C	Tmem14c			0.162644	0.289868	1.22253
P27046	Alpha-mannosidase 2	Man2a1			0.135534	0.288857	1.22167
P28651	Carbonic anhydrase-related protein	Ca8			0.139919	0.288522	1.22139
Q3UVG3	Protein FAM91A1	Fam91a1			0.122042	0.287977	1.22093
Q9JMB0	G kinase-anchoring protein 1	Gkap1			0.253173	0.286679	1.21983
Q9EPX2	Papilin	Papln			0.317783	0.285466	1.2188
Q61165	Sodium/hydrogen exchanger 1	Slc9a1			0.191423	0.283019	1.21674
A2RSQ1	Beta-galactosidase-1-like protein 3	Glb1l3			0.694212	0.282586	1.21637
Q9Z126	Platelet factor 4	Pf4			0.18118	0.282573	1.21636
Q8CEC0	Nuclear pore complex protein Nup88	Nup88			0.183969	0.282426	1.21624
Q9DB70	FUN14 domain-containing protein 1	Fundc1			0.0927516	0.282112	1.21597
O54916	RalBP1-associated Eps domain-containing protein 1	Reps1			0.21927	0.281655	1.21559
P62876	DNA-directed RNA polymerases I, II, and III subunit RPABC5	Polr2l			0.0744347	0.281144	1.21516
Q91VC9	Growth hormone-inducible transmembrane protein	Ghitm			0.299062	0.281141	1.21516
P16330	2,3-cyclic-nucleotide 3-phosphodiesterase	Cnp			0.0775316	0.279603	1.21386
Q3TMH2	Secernin-3	Scrn3			0.168107	0.279589	1.21385
Q76LS9	Protein FAM63A	Fam63a			0.224523	0.279512	1.21378
P11881	Inositol 1,4,5-trisphosphate receptor type 1	Itpr1			0.156802	0.277118	1.21177
P15331	Peripherin	Prph			0.257563	0.276589	1.21133
Q8JZV7	Putative N-acetylglucosamine-6-phosphate deacetylase	Amdhd2			0.0549146	0.276247	1.21104
Q8K268	ATP-binding cassette sub-family F member 3	Abcf3			0.155576	0.274572	1.20964
O88983	Syntaxin-8	Stx8			0.842338	0.274536	1.20961
Q3UMU9	Hepatoma-derived growth factor-related protein 2	Hdgfrp2			0.33206	0.273388	1.20864
Q64356	Seminal vesicle secretory protein 6	Svs6			0.651307	0.272775	1.20813
Q8K0Z7	Translational activator of cytochrome c oxidase 1	Taco1			0.266316	0.271385	1.20697
Q3TW96	UDP-N-acetylhexosamine pyrophosphorylase-like protein 1	Uap1l1			0.0539019	0.271284	1.20688
Q6Y7W8	PERQ amino acid-rich with GYF domain-containing protein 2	Gigyf2			0.37279	0.2709	1.20656
Q68FL4	Putative adenosylhomocysteinase 3	Ahcyl2			0.263081	0.270278	1.20604
Q9QZL9	Dickkopf-like protein 1	Dkkl1			0.616675	0.269527	1.20541
Q9Z2C6	Uroplakin-1b	Upk1b			0.663168	0.269465	1.20536
B9EJ80		Pdzd8			0.187314	0.267684	1.20387
P62810	WAP four-disulfide core domain protein 18	Wfdc18			0.728816	0.267121	1.2034
Q9R013	Cathepsin F	Ctsf			0.27206	0.266497	1.20288
Q9JHS4	ATP-dependent Clp protease ATP-binding subunit clpX-like, mitochondrial	Clpx			0.0890173	0.266429	1.20283
Q8CHG3	GRIP and coiled-coil domain-containing protein 2	Gcc2			0.15152	0.266379	1.20279
Q8CI71	Coiled-coil domain-containing protein 132	Ccdc132			0.245691	0.265874	1.20236
Q99PL6	UBX domain-containing protein 6	Ubxn6			0.124033	0.265191	1.20179
Q8BG51	Mitochondrial Rho GTPase 1	Rhot1			0.128731	0.265114	1.20173
Q91WZ8	Dysbindin	Dtnbp1			0.352573	0.264899	1.20155
Q9CZN7	Serine hydroxymethyltransferase	Shmt2			0.0572947	0.264125	1.20091
P97414	Potassium voltage-gated channel subfamily KQT member 1	Kcnq1			0.564194	0.264119	1.2009
Q2NL51	Glycogen synthase kinase-3 alpha	Gsk3a			0.333934	0.262803	1.19981
Q9QYJ3	DnaJ homolog subfamily B member 1	Dnajb1			0.27438	0.262607	1.19964
Q9R008	Mevalonate kinase	Mvk			0.213471	0.262225	1.19933
Q3UMR5	Calcium uniporter protein, mitochondrial	Mcu			0.167074	0.261857	1.19902
Q8C0T5	Signal-induced proliferation-associated 1-like protein 1	Sipa1l1			0.0564249	0.261615	1.19882
Q9WUD1	STIP1 homology and U box-containing protein 1	Stub1			0.092374	0.260517	1.19791
Q9Z1G4;P15920;Q920R6	V-type proton ATPase 116 kDa subunit a isoform 1	Atp6v0a1			0.05425	0.259946	1.19743
Q3SXD3	HD domain-containing protein 2	Hddc2			0.0759889	0.259904	1.1974
Q91VS7	Microsomal glutathione S-transferase 1	Mgst1			0.22407	0.259297	1.1969
Q9D3R6;Q3UMC0	Katanin p60 ATPase-containing subunit A-like 2;Spermatogenesis-associated protein 5	Katnal2;Spata5			0.291164	0.258287	1.19606
Q99N87	28S ribosomal protein S5, mitochondrial	Mrps5			0.228882	0.257949	1.19578
P32921	Tryptophan--tRNA ligase, cytoplasmic;T1-TrpRS;T2-TrpRS	Wars			0.073996	0.257889	1.19573
P50431	Serine hydroxymethyltransferase, cytosolic	Shmt1			0.191126	0.256925	1.19493
P21180	Complement C2;Complement C2b fragment;Complement C2a fragment	C2			0.324427	0.256273	1.19439
Q8R035	Peptidyl-tRNA hydrolase ICT1, mitochondrial	Ict1			0.209274	0.255773	1.19397
Q9DCU2	Plasmolipin	Pllp			0.387079	0.25563	1.19386
Q9D136	2-oxoglutarate and iron-dependent oxygenase domain-containing protein 3	Ogfod3			0.538379	0.254472	1.1929
P28481	Collagen alpha-1(II) chain;Collagen alpha-1(II) chain;Chondrocalcin	Col2a1			0.484158	0.254249	1.19271
Q99N96	39S ribosomal protein L1, mitochondrial	Mrpl1			0.0671361	0.254221	1.19269
Q8BSY0	Aspartyl/asparaginyl beta-hydroxylase	Asph			0.0737908	0.254211	1.19268
Q9CXE2;Q921K9;O08664	B-cell CLL/lymphoma 7 protein family member A;B-cell CLL/lymphoma 7 protein family member B;B-cell CLL/lymphoma 7 protein family member C	Bcl7a;Bcl7b;Bcl7c			0.381315	0.253788	1.19233
Q9QY48	Deoxyribonuclease-2-beta	Dnase2b			0.649645	0.252971	1.19166
Q3TJ91	Lethal(2) giant larvae protein homolog 2	Llgl2			0.206276	0.252116	1.19095
Q8C6K9	Collagen alpha-6(VI) chain	Col6a6			0.557399	0.252081	1.19092
Q9WUH1	Transmembrane protein 115	Tmem115			0.0630854	0.251596	1.19052
Q62426	Cystatin-B	Cstb			0.269158	0.251324	1.1903
P97868	E3 ubiquitin-protein ligase RBBP6	Rbbp6			0.377849	0.25092	1.18997
Q8K0V4	CCR4-NOT transcription complex subunit 3	Cnot3			0.341109	0.250914	1.18996
Q7TSQ8	Pyruvate dehydrogenase phosphatase regulatory subunit, mitochondrial	Pdpr			0.377904	0.249458	1.18876
Q9QYF1	Retinol dehydrogenase 11	Rdh11			0.294611	0.248806	1.18822
Q9QZ23	NFU1 iron-sulfur cluster scaffold homolog, mitochondrial	Nfu1			0.0809511	0.248734	1.18816
Q9D8T7	SRA stem-loop-interacting RNA-binding protein, mitochondrial	Slirp			0.461637	0.248472	1.18795
Q9QZN4	F-box only protein 6	Fbxo6			0.0831334	0.247661	1.18728
Q9JKP5	Muscleblind-like protein 1	Mbnl1			0.310675	0.2463	1.18616
Q6P5H2	Nestin	Nes			0.426132	0.245538	1.18553
Q921V7	Choline transporter-like protein 3	Slc44a3			0.300773	0.245453	1.18547
Q8JZQ5	Amiloride-sensitive amine oxidase [copper-containing]	Aoc1			0.274691	0.244298	1.18452
Q3UDR8	Protein YIPF3;Protein YIPF3, N-terminally processed	Yipf3			0.394405	0.244041	1.18431
Q4KMM3	Oxidation resistance protein 1	Oxr1			0.345991	0.243061	1.1835
P59017	Bcl-2-like protein 13	Bcl2l13			0.0900685	0.242563	1.18309
Q80YW5	B box and SPRY domain-containing protein	Bspry			0.137723	0.242277	1.18286
Q9QZC7	Pleckstrin homology domain-containing family B member 2	Plekhb2			0.592808	0.241742	1.18242
O70250	Phosphoglycerate mutase 2	Pgam2			0.645761	0.240244	1.18119
P45878	Peptidyl-prolyl cis-trans isomerase FKBP2	Fkbp2			0.307482	0.240077	1.18106
P47199	Quinone oxidoreductase	Cryz			0.147464	0.239772	1.18081
Q7TQ48	Sarcalumenin	Srl			0.869979	0.239653	1.18071
P50136	2-oxoisovalerate dehydrogenase subunit alpha, mitochondrial	Bckdha			0.106438	0.238987	1.18016
Q9Z1Q2	Abhydrolase domain-containing protein 16A	Abhd16a			0.096952	0.238976	1.18015
Q99K23	Ufm1-specific protease 2	Ufsp2			0.269468	0.23789	1.17927
Q9JI99	Sphingosine-1-phosphate phosphatase 1	Sgpp1			0.385032	0.237284	1.17877
Q99LJ0	CTTNBP2 N-terminal-like protein	Cttnbp2nl			0.459683	0.237176	1.17868
Q6VN19	Ran-binding protein 10	Ranbp10			0.309029	0.236963	1.17851
Q8K273	Membrane magnesium transporter 1	Mmgt1			0.251924	0.235919	1.17766
P15947	Kallikrein-1	Klk1			0.491837	0.235766	1.17753
P49891	Estrogen sulfotransferase, testis isoform	Sult1e1			0.46328	0.235709	1.17749
P09036	Serine protease inhibitor Kazal-type 3	Spink3			0.741631	0.235375	1.17721
Q6NVE8	WD repeat-containing protein 44	Wdr44			0.669532	0.235347	1.17719
Q9D6N1	Carbonic anhydrase 13	Ca13			0.355154	0.235042	1.17694
P18572	Basigin	Bsg			0.167172	0.234995	1.1769
Q9D0M5	Dynein light chain 2, cytoplasmic	Dynll2			0.174284	0.234982	1.17689
Q9CPX6	Ubiquitin-like-conjugating enzyme ATG3	Atg3			0.143353	0.234526	1.17652
Q9DB43	Zinc finger protein-like 1	Zfpl1			0.293984	0.234525	1.17652
A2A8L5	Receptor-type tyrosine-protein phosphatase F	Ptprf			0.332448	0.234253	1.1763
Q9WVG6	Histone-arginine methyltransferase CARM1	Carm1			0.32405	0.233809	1.17594
Q9CR48	DNA damage-regulated autophagy modulator protein 2	Dram2			0.507486	0.233356	1.17557
Q9EPL9	Peroxisomal acyl-coenzyme A oxidase 3	Acox3			0.248276	0.233058	1.17532
O88532	Zinc finger RNA-binding protein	Zfr			0.583614	0.232619	1.17497
Q8K3A9	7SK snRNA methylphosphate capping enzyme	Mepce			0.27664	0.232061	1.17451
Q8R3H7	Heparan sulfate 2-O-sulfotransferase 1	Hs2st1			0.372461	0.231948	1.17442
Q61420	CMP-sialic acid transporter	Slc35a1			0.252671	0.231757	1.17426
Q3U0B3	Dehydrogenase/reductase SDR family member 11	Dhrs11			0.286539	0.231448	1.17401
Q8K353	Cysteine-rich and transmembrane domain-containing protein 1	Cystm1			0.52987	0.231279	1.17387
P62911	60S ribosomal protein L32	Rpl32			0.480019	0.231013	1.17366
Q9D517	1-acyl-sn-glycerol-3-phosphate acyltransferase gamma	Agpat3			0.106645	0.230832	1.17351
Q80XR2	Calcium-transporting ATPase type 2C member 1	Atp2c1			0.112764	0.230821	1.1735
Q8C8T8	Pre-rRNA-processing protein TSR2 homolog	Tsr2			0.325014	0.230582	1.17331
Q91W96	Anaphase-promoting complex subunit 4	Anapc4			0.401838	0.230471	1.17322
Q9CZP0	Ufm1-specific protease 1	Ufsp1			0.271227	0.230173	1.17298
Q9D5J6	Sedoheptulokinase	Shpk			0.13223	0.229989	1.17283
Q6PDY2	2-aminoethanethiol dioxygenase	Ado			0.283793	0.229873	1.17273
A2A5R2	Brefeldin A-inhibited guanine nucleotide-exchange protein 2	Arfgef2			0.282791	0.229541	1.17246
Q80Y55	BSD domain-containing protein 1	Bsdc1			0.299062	0.22855	1.17166
Q8CG76	Aflatoxin B1 aldehyde reductase member 2	Akr7a2			0.0715186	0.227969	1.17118
Q80UK0	SEC14 domain and spectrin repeat-containing protein 1	Sestd1			0.458899	0.227023	1.17042
Q3UJU9	Regulator of microtubule dynamics protein 3	Rmdn3			0.18544	0.226982	1.17038
Q9DCZ1	GMP reductase 1	Gmpr			0.144464	0.226702	1.17016
O88312	Anterior gradient protein 2 homolog	Agr2			0.574761	0.226664	1.17013
Q8BK62	Olfactomedin-like protein 3	Olfml3			0.300577	0.226231	1.16977
Q9D8C2	Tetraspanin-13	Tspan13			0.392096	0.225518	1.1692
O88587	Catechol O-methyltransferase	Comt			0.0680142	0.225232	1.16897
Q8BW75	Amine oxidase [flavin-containing] B	Maob			0.333129	0.224106	1.16805
Q9R1Z7	6-pyruvoyl tetrahydrobiopterin synthase	Pts			0.119092	0.223399	1.16748
Q925B0	PRKC apoptosis WT1 regulator protein	Pawr			0.150703	0.221475	1.16592
Q9D2R0	Acetoacetyl-CoA synthetase	Aacs			0.238167	0.220966	1.16551
Q8R0J7	Vacuolar protein sorting-associated protein 37B	Vps37b			0.25598	0.219717	1.16451
A2APV2;Q6ZPF4	Formin-like protein 2;Formin-like protein 3	Fmnl2;Fmnl3			0.631474	0.219193	1.16408
Q99J47	Dehydrogenase/reductase SDR family member 7B	Dhrs7b			0.309046	0.219158	1.16405
Q05BC3	Echinoderm microtubule-associated protein-like 1	Eml1			0.176212	0.21905	1.16397
Q9Z2L6	Multiple inositol polyphosphate phosphatase 1	Minpp1			0.541482	0.21897	1.1639
P61458	Pterin-4-alpha-carbinolamine dehydratase	Pcbd1			0.365867	0.218539	1.16355
Q9CY62	E3 ubiquitin-protein ligase RNF181	Rnf181			0.584849	0.217828	1.16298
Q9DBT4	Ectonucleoside triphosphate diphosphohydrolase 4	Entpd4			0.187477	0.217299	1.16256
Q4FK66	Pre-mRNA-splicing factor 38A	Prpf38a			0.612603	0.216995	1.16231
P20801	Troponin C, skeletal muscle	Tnnc2			0.772247	0.216527	1.16193
Q8R1X6	Spartin	Spg20			0.220511	0.216331	1.16178
Q99L13	3-hydroxyisobutyrate dehydrogenase, mitochondrial	Hibadh			0.152157	0.215957	1.16147
Q7TQG1	Pleckstrin homology domain-containing family A member 6	Plekha6			0.259826	0.215624	1.16121
Q9QXA5	U6 snRNA-associated Sm-like protein LSm4	Lsm4			0.387679	0.215283	1.16093
Q99JB2	Stomatin-like protein 2, mitochondrial	Stoml2			0.09342	0.215095	1.16078
P63030	Mitochondrial pyruvate carrier 1	Mpc1			0.360883	0.214863	1.16059
Q61263	Sterol O-acyltransferase 1	Soat1			0.464935	0.214806	1.16055
Q80UK8	Integrator complex subunit 2	Ints2			0.407116	0.214441	1.16025
O08532	Voltage-dependent calcium channel subunit alpha-2/delta-1;Voltage-dependent calcium channel subunit alpha-2-1;Voltage-dependent calcium channel subunit delta-1	Cacna2d1			0.224714	0.212807	1.15894
Q9QXE7	F-box-like/WD repeat-containing protein TBL1X	Tbl1x			0.292014	0.212318	1.15855
Q8K2J7	RELT-like protein 1	Rell1			0.0937241	0.2103	1.15693
Q9CYN9	Renin receptor	Atp6ap2			0.320629	0.210146	1.1568
Q91VW5	Golgin subfamily A member 4	Golga4			0.0875531	0.209486	1.15628
P97471	Mothers against decapentaplegic homolog 4	Smad4			0.0729562	0.209394	1.1562
Q8CCB4	Vacuolar protein sorting-associated protein 53 homolog	Vps53			0.159319	0.20937	1.15618
Q99KK2	N-acylneuraminate cytidylyltransferase	Cmas			0.266429	0.209042	1.15592
Q9DD18	D-tyrosyl-tRNA(Tyr) deacylase 1	Dtd1			0.441139	0.208979	1.15587
O70622	Reticulon-2	Rtn2			0.674822	0.208419	1.15542
Q9QUJ7	Long-chain-fatty-acid--CoA ligase 4	Acsl4			0.383165	0.208273	1.1553
Q8R0F6	Integrin-linked kinase-associated serine/threonine phosphatase 2C	Ilkap			0.0844574	0.207961	1.15505
O88967	ATP-dependent zinc metalloprotease YME1L1	Yme1l1			0.132154	0.207913	1.15502
Q6P8M1	Putative deoxyribonuclease TATDN1	Tatdn1			0.355663	0.207692	1.15484
Q8CHQ0	F-box only protein 4	Fbxo4			0.169659	0.207459	1.15465
Q921V5	Alpha-1,6-mannosyl-glycoprotein 2-beta-N-acetylglucosaminyltransferase	Mgat2			0.356011	0.207358	1.15457
Q6P5E6	ADP-ribosylation factor-binding protein GGA2	Gga2			0.312102	0.206065	1.15354
O55234	Proteasome subunit beta type-5	Psmb5			0.531927	0.205551	1.15313
O55101	Synaptogyrin-2	Syngr2			0.248885	0.2054	1.15301
Q9D1K7	UPF0687 protein C20orf27 homolog				0.270267	0.204487	1.15228
Q8K330	Protein phosphatase Slingshot homolog 3	Ssh3			0.285335	0.203989	1.15188
Q9DBR3	Armadillo repeat-containing protein 8	Armc8			0.207392	0.203844	1.15176
Q9DBC0	Selenoprotein O	Selo			0.159767	0.203245	1.15128
A2BH40	AT-rich interactive domain-containing protein 1A	Arid1a			0.349511	0.203071	1.15115
Q9R0P9	Ubiquitin carboxyl-terminal hydrolase isozyme L1	Uchl1			0.285651	0.203013	1.1511
Q9CQA9	Cancer-related nucleoside-triphosphatase homolog	Ntpcr			0.176741	0.202526	1.15071
Q9D8S9	BolA-like protein 1	Bola1			0.181656	0.202479	1.15067
Q9ERS5	Pleckstrin homology domain-containing family A member 2	Plekha2			0.21424	0.201934	1.15024
Q80Y14	Glutaredoxin-related protein 5, mitochondrial	Glrx5			0.25688	0.2019	1.15021
Q9D125	28S ribosomal protein S25, mitochondrial	Mrps25			0.295883	0.201049	1.14953
Q8BND5	Sulfhydryl oxidase 1	Qsox1			0.423884	0.200897	1.14941
P97411	Islet cell autoantigen 1	Ica1			0.521542	0.200708	1.14926
O55026	Ectonucleoside triphosphate diphosphohydrolase 2	Entpd2			0.154203	0.200468	1.14907
Q9CQ86	Migration and invasion enhancer 1	Mien1			0.336145	0.20012	1.14879
Q99J83	Autophagy protein 5	Atg5			0.548988	0.199687	1.14845
Q64373	Bcl-2-like protein 1	Bcl2l1			0.439389	0.199562	1.14835
Q99LB7	Sarcosine dehydrogenase, mitochondrial	Sardh			0.237221	0.199286	1.14813
Q62192	CD180 antigen	Cd180			0.163715	0.199225	1.14808
Q63ZW7	InaD-like protein	Inadl			0.499719	0.199156	1.14803
P12032	Metalloproteinase inhibitor 1	Timp1			0.655698	0.19863	1.14761
Q62393	Tumor protein D52	Tpd52			0.172866	0.198491	1.1475
Q8C4B4;Q9Z2R6	Protein unc-119 homolog B	Unc119b			0.564591	0.198141	1.14722
Q8BTW9	Serine/threonine-protein kinase PAK 4	Pak4			0.346746	0.198105	1.14719
Q80Y81	Zinc phosphodiesterase ELAC protein 2	Elac2			0.402521	0.197687	1.14686
Q3TC93	HCLS1-binding protein 3	Hs1bp3			0.178404	0.197649	1.14683
Q99KP3	Lambda-crystallin homolog	Cryl1			0.337011	0.197562	1.14676
Q9QYE6	Golgin subfamily A member 5	Golga5			0.0810799	0.197403	1.14663
Q3U5C8	Rho guanine nucleotide exchange factor 16	Arhgef16			0.573245	0.197115	1.1464
Q8K3K8	Optineurin	Optn			0.534661	0.197037	1.14634
Q8C0Z1	Protein ITFG3	Itfg3			0.436443	0.196912	1.14624
Q9CSH3	Exosome complex exonuclease RRP44	Dis3			0.211741	0.196823	1.14617
Q9QYH6	Melanoma-associated antigen D1	Maged1			0.391602	0.196785	1.14614
Q8C0D4	Rho GTPase-activating protein 12	Arhgap12			0.280128	0.196732	1.1461
Q8K3G9	DCC-interacting protein 13-beta	Appl2			0.169855	0.196426	1.14586
P09602	Non-histone chromosomal protein HMG-17	Hmgn2			0.860218	0.195877	1.14542
Q8BHS3	Pre-mRNA-splicing factor RBM22	Rbm22			0.317996	0.195216	1.1449
Q8R1T1	Charged multivesicular body protein 7	Chmp7			0.530254	0.194787	1.14455
O88455	7-dehydrocholesterol reductase	Dhcr7			0.26708	0.19393	1.14388
Q5NCF2	Trafficking protein particle complex subunit 1	Trappc1			0.577793	0.193059	1.14319
Q9R069	Basal cell adhesion molecule	Bcam			0.205715	0.192369	1.14264
Q9QYS9	Protein quaking	Qki			0.314714	0.19187	1.14224
P15626	Glutathione S-transferase Mu 2	Gstm2			0.351231	0.191791	1.14218
Q8VD65	Phosphoinositide 3-kinase regulatory subunit 4	Pik3r4			0.114282	0.191699	1.14211
Q91VK1	Basic leucine zipper and W2 domain-containing protein 2	Bzw2			0.267139	0.191332	1.14182
Q0VBD2	Protein MCM10 homolog	Mcm10			0.197285	0.191051	1.14159
Q9CWF2	Tubulin beta-2B chain	Tubb2b			0.0801278	0.190947	1.14151
P70296;Q8VIN1	Phosphatidylethanolamine-binding protein 1;Hippocampal cholinergic neurostimulating peptide	Pebp1			0.12142	0.190692	1.14131
Q8BWY7	Zinc transporter ZIP11	Slc39a11			0.103485	0.190605	1.14124
Q6PFR5	Transformer-2 protein homolog alpha	Tra2a			0.104177	0.189762	1.14058
Q8CGB3	Uveal autoantigen with coiled-coil domains and ankyrin repeats	Uaca			0.682734	0.188927	1.13992
Q91YR9;REV__Q3TVC7	Prostaglandin reductase 1	Ptgr1			0.353364	0.188635	1.13969
Q9WVR4	Fragile X mental retardation syndrome-related protein 2	Fxr2			0.284559	0.188372	1.13948
O55060	Thiopurine S-methyltransferase	Tpmt			0.386051	0.188338	1.13945
Q8K0C4	Lanosterol 14-alpha demethylase	Cyp51a1			0.366218	0.187937	1.13913
Q9JK42	[Pyruvate dehydrogenase (acetyl-transferring)] kinase isozyme 2, mitochondrial	Pdk2			0.64507	0.187684	1.13893
Q80XL6	Acyl-CoA dehydrogenase family member 11	Acad11			0.33327	0.187447	1.13875
Q924N4	Solute carrier family 12 member 6	Slc12a6			0.348551	0.187274	1.13861
Q8BVA5	UPF0554 protein C2orf43 homolog				0.58462	0.187198	1.13855
Q61749	Translation initiation factor eIF-2B subunit delta	Eif2b4			0.334299	0.187011	1.1384
Q9DAZ9	Abscission/NoCut checkpoint regulator	Zfyve19			0.523702	0.187002	1.1384
O35639	Annexin A3	Anxa3			0.221884	0.186675	1.13814
B2RY56	RNA-binding protein 25	Rbm25			0.278672	0.186547	1.13804
P63154	Crooked neck-like protein 1	Crnkl1			0.404308	0.185868	1.1375
P15532	Nucleoside diphosphate kinase A	Nme1			0.128863	0.184835	1.13669
Q3U962	Collagen alpha-2(V) chain	Col5a2			0.710766	0.184793	1.13665
Q9CXY1	Transmembrane protein 175	Tmem175			0.297052	0.184294	1.13626
Q8CI04	Conserved oligomeric Golgi complex subunit 3	Cog3			0.356051	0.183681	1.13578
P41731	CD63 antigen	Cd63			0.440014	0.183374	1.13554
Q8C5W0	Calmin	Clmn			0.349852	0.183151	1.13536
Q9QZI9	Serine incorporator 3	Serinc3			0.543115	0.183085	1.13531
Q5I1X5	RelA-associated inhibitor	Ppp1r13l			0.503555	0.183009	1.13525
Q8CH72	E3 ubiquitin-protein ligase TRIM32	Trim32			0.354054	0.182899	1.13516
Q8R2U4	N-terminal Xaa-Pro-Lys N-methyltransferase 1;N-terminal Xaa-Pro-Lys N-methyltransferase 1, N-terminally processed	Ntmt1			0.380925	0.182773	1.13506
Q8R0A5;Q8CCT4	Transcription elongation factor A protein-like 3;Transcription elongation factor A protein-like 5	Tceal3;Tceal5			0.513103	0.182621	1.13494
E9Q5C9		Nolc1			0.600488	0.182596	1.13492
Q8CGA0	Protein phosphatase 1F	Ppm1f			0.351467	0.182303	1.13469
E9Q4N7		Arid1b			0.455158	0.182099	1.13453
Q0VBL3		Rbm15			0.527196	0.181892	1.13437
Q8K1J6	CCA tRNA nucleotidyltransferase 1, mitochondrial	Trnt1			0.233281	0.18172	1.13424
P53395	Lipoamide acyltransferase component of branched-chain alpha-keto acid dehydrogenase complex, mitochondrial	Dbt			0.23151	0.181294	1.1339
Q9JHR7	Insulin-degrading enzyme	Ide			0.0836382	0.181166	1.1338
Q91ZN5	Adenosine 3-phospho 5-phosphosulfate transporter 1	Slc35b2			0.64169	0.18094	1.13362
Q8JZM2	Proline-rich protein 15-like protein	Prr15l			0.62821	0.180654	1.1334
P05064	Fructose-bisphosphate aldolase A	Aldoa			0.196698	0.180234	1.13307
Q9CYZ2	Tumor protein D54	Tpd52l2			0.0679233	0.180099	1.13296
P61804	Dolichyl-diphosphooligosaccharide--protein glycosyltransferase subunit DAD1	Dad1			0.4034	0.179863	1.13278
P27641	X-ray repair cross-complementing protein 5	Xrcc5			0.137338	0.179568	1.13254
O70589	Peripheral plasma membrane protein CASK	Cask			0.720832	0.179396	1.13241
Q8K221	Arfaptin-2	Arfip2			0.244994	0.178782	1.13193
Q9JJZ4	Ubiquitin-conjugating enzyme E2 J1	Ube2j1			0.270313	0.178624	1.1318
O09117	Synaptophysin-like protein 1	Sypl1			0.483608	0.178521	1.13172
B2RXC1	Trafficking protein particle complex subunit 11	Trappc11			0.629556	0.178259	1.13152
Q8JZY2	COMM domain-containing protein 10	Commd10			0.519373	0.176651	1.13026
P01887	Beta-2-microglobulin	B2m			0.555432	0.176492	1.13013
P13439	Uridine 5-monophosphate synthase;Orotate phosphoribosyltransferase;Orotidine 5-phosphate decarboxylase	Umps			0.355964	0.17644	1.13009
Q9QXG4	Acetyl-coenzyme A synthetase, cytoplasmic	Acss2			0.14224	0.176404	1.13006
P59759	MKL/myocardin-like protein 2	Mkl2			0.52701	0.175751	1.12955
Q8BTY2;Q8JZR6;Q5DTL9	Sodium bicarbonate cotransporter 3	Slc4a7			0.299597	0.175264	1.12917
P68404	Protein kinase C beta type	Prkcb			0.348694	0.175217	1.12913
Q3UGS4	Protein FAM195B	Fam195b			0.475339	0.175056	1.12901
P51637	Caveolin-3	Cav3			0.492978	0.174998	1.12896
Q9CXW2	28S ribosomal protein S22, mitochondrial	Mrps22			0.236823	0.174974	1.12894
Q9DBG5	Perilipin-3	Plin3			0.0725245	0.174941	1.12892
Q9JJ06	Glycoprotein-N-acetylgalactosamine 3-beta-galactosyltransferase 1	C1galt1			0.462266	0.174548	1.12861
P31001	Desmin	Des			0.441097	0.174388	1.12849
Q99LX0	Protein deglycase DJ-1	Park7			0.286163	0.174324	1.12844
Q91Z92	Beta-1,3-galactosyltransferase 6	B3galt6			0.512537	0.173916	1.12812
Q00724	Retinol-binding protein 4	Rbp4			0.461077	0.17389	1.1281
O89023	Tripeptidyl-peptidase 1	Tpp1			0.185758	0.173683	1.12793
Q8BKA3	Serine/arginine repetitive matrix protein 4	Srrm4			0.600369	0.173484	1.12778
Q6ZWQ0	Nesprin-2	Syne2			0.488793	0.173111	1.12749
Q5KU39	Vacuolar protein sorting-associated protein 41 homolog	Vps41			0.394322	0.172935	1.12735
Q9CQ56	Vesicle transport protein USE1	Use1			0.110336	0.172613	1.1271
Q8K182	Complement component C8 alpha chain	C8a			0.532004	0.172042	1.12665
Q922K9	Tyrosine-protein kinase FRK	Frk			0.264336	0.171944	1.12658
Q9D3B1	Very-long-chain (3R)-3-hydroxyacyl-CoA dehydratase 2	Hacd2			0.505872	0.171541	1.12626
Q922R8	Protein disulfide-isomerase A6	Pdia6			0.178319	0.171176	1.12598
Q9D7V1	SH2 domain-containing protein 4A	Sh2d4a			0.347175	0.171005	1.12584
P70403;P53564	Protein CASP;Homeobox protein cut-like 1	Cux1			0.688619	0.170671	1.12558
Q9D8T4	Golgi apparatus membrane protein TVP23 homolog B	Tvp23b			0.553329	0.17014	1.12517
P0DOV2					0.63874	0.169932	1.12501
Q6P5E4	UDP-glucose:glycoprotein glucosyltransferase 1	Uggt1			0.0760646	0.169856	1.12495
Q64378	Peptidyl-prolyl cis-trans isomerase FKBP5;Peptidyl-prolyl cis-trans isomerase FKBP5, N-terminally processed	Fkbp5			0.346663	0.169604	1.12475
P70699	Lysosomal alpha-glucosidase	Gaa			0.0612809	0.169345	1.12455
P62046	Leucine-rich repeat and calponin homology domain-containing protein 1	Lrch1			0.58875	0.168529	1.12391
Q91WT9	Cystathionine beta-synthase	Cbs			0.515389	0.168295	1.12373
Q3UMF0	Cordon-bleu protein-like 1	Cobll1			0.391517	0.168084	1.12357
Q9D832	DnaJ homolog subfamily B member 4	Dnajb4			0.316559	0.168056	1.12354
Q8R322	Nucleoporin GLE1	Gle1			0.114695	0.167933	1.12345
Q68EF0	Rab-3A-interacting protein	Rab3ip			0.401088	0.167533	1.12314
Q9R0M5	Thiamin pyrophosphokinase 1	Tpk1			0.230593	0.167326	1.12298
P21447	Multidrug resistance protein 1A	Abcb1a			0.651017	0.167171	1.12285
Q80X71	Transmembrane protein 106B	Tmem106b			0.549357	0.167052	1.12276
Q5DTM8	E3 ubiquitin-protein ligase BRE1A	Rnf20			0.341545	0.166961	1.12269
Q9D1G0	Deoxyribonuclease-1-like 2	Dnase1l2			0.409243	0.16691	1.12265
P47740	Fatty aldehyde dehydrogenase	Aldh3a2			0.336066	0.166804	1.12257
Q9D142	Uridine diphosphate glucose pyrophosphatase	Nudt14			0.386781	0.166562	1.12238
Q62465	Synaptic vesicle membrane protein VAT-1 homolog	Vat1			0.0564882	0.16641	1.12226
P00329	Alcohol dehydrogenase 1	Adh1			0.245602	0.166297	1.12217
Q91WC9	Sn1-specific diacylglycerol lipase beta	Daglb			0.442692	0.166063	1.12199
Q8BI08	Protein MAL2	Mal2			0.309931	0.165841	1.12182
P35822	Receptor-type tyrosine-protein phosphatase kappa	Ptprk			0.39036	0.165725	1.12173
Q8JZN7	Mitochondrial Rho GTPase 2	Rhot2			0.412231	0.165508	1.12156
Q80U95	Ubiquitin-protein ligase E3C	Ube3c			0.520784	0.165131	1.12127
Q61171	Peroxiredoxin-2	Prdx2			0.127097	0.165064	1.12122
Q80UU9	Membrane-associated progesterone receptor component 2	Pgrmc2			0.299757	0.164948	1.12113
Q921H8	3-ketoacyl-CoA thiolase A, peroxisomal	Acaa1a			0.0941339	0.163708	1.12016
A2AWP8	Rho guanine nucleotide exchange factor 10-like protein	Arhgef10l			0.343441	0.163568	1.12005
P0C8K7	Small integral membrane protein 1	Smim1			0.586126	0.16329	1.11984
Q9EPK6	Nucleotide exchange factor SIL1	Sil1			0.328859	0.163182	1.11975
Q9CS42	Ribose-phosphate pyrophosphokinase 2	Prps2			0.130418	0.163006	1.11962
Q9DAK9	14 kDa phosphohistidine phosphatase	Phpt1			0.143947	0.162867	1.11951
P62311	U6 snRNA-associated Sm-like protein LSm3	Lsm3			0.364623	0.16271	1.11939
Q9CRC8	Leucine-rich repeat-containing protein 40	Lrrc40			0.36087	0.162573	1.11928
Q91X52	L-xylulose reductase	Dcxr			0.473146	0.162541	1.11926
Q67BJ4	Lactosylceramide 4-alpha-galactosyltransferase	A4galt			0.566677	0.162259	1.11904
Q09200	Beta-1,4 N-acetylgalactosaminyltransferase 1	B4galnt1			0.279951	0.162234	1.11902
Q8C0P5	Coronin-2A	Coro2a			0.300867	0.16166	1.11857
O88448	Kinesin light chain 2	Klc2			0.294035	0.16166	1.11857
Q62407	Striated muscle-specific serine/threonine-protein kinase	Speg			0.716734	0.161507	1.11845
Q8CIE4		Parp10			0.611814	0.161434	1.1184
Q5SVR0	TBC1 domain family member 9B	Tbc1d9b			0.426895	0.161387	1.11836
Q9DBE0	Cysteine sulfinic acid decarboxylase	Csad			0.222972	0.160548	1.11771
Q8C650;Q9DA97	Septin-10	2010-09-01			0.226971	0.160414	1.11761
Q8BX80	Cytosolic endo-beta-N-acetylglucosaminidase	Engase			0.336432	0.159763	1.1171
Q9R078	5-AMP-activated protein kinase subunit beta-1	Prkab1			0.234909	0.159429	1.11684
Q9D7I0	Protein shisa-5	Shisa5			0.508438	0.159059	1.11656
Q91WK1	SPRY domain-containing protein 4	Spryd4			0.511788	0.158811	1.11637
D3Z7Q2		Smim20			0.45384	0.158425	1.11607
Q3UVL4	Vacuolar protein sorting-associated protein 51 homolog	Vps51			0.365463	0.158237	1.11592
Q62417	Sorbin and SH3 domain-containing protein 1	Sorbs1			0.380429	0.158094	1.11581
P28654	Decorin	Dcn			0.13615	0.158017	1.11575
Q8CHT3	Integrator complex subunit 5	Ints5			0.598917	0.157859	1.11563
Q01114	Interleukin-9 receptor	Il9r			0.737784	0.157265	1.11517
O70583	E3 ubiquitin-protein ligase Midline-1	Mid1			0.534459	0.1566	1.11466
Q9JLN9	Serine/threonine-protein kinase mTOR	Mtor			0.440757	0.156472	1.11456
Q640Q5	PAB-dependent poly(A)-specific ribonuclease subunit PAN3	Pan3			0.300276	0.156356	1.11447
Q9CX30	Protein YIF1B	Yif1b			0.185593	0.155943	1.11415
Q9CWK3	CD2 antigen cytoplasmic tail-binding protein 2	Cd2bp2			0.603897	0.155707	1.11397
Q8BVI4	Dihydropteridine reductase	Qdpr			0.118638	0.155673	1.11394
Q5SFM8	RNA-binding protein 27	Rbm27			0.845731	0.155633	1.11391
Q61334	B-cell receptor-associated protein 29	Bcap29			0.430322	0.155519	1.11382
P35582	Hepatocyte nuclear factor 3-alpha	Foxa1			0.553707	0.155315	1.11366
Q3U186	Probable arginine--tRNA ligase, mitochondrial	Rars2			0.272587	0.155311	1.11366
Q8BGE6	Cysteine protease ATG4B	Atg4b			0.498909	0.155179	1.11356
Q61805	Lipopolysaccharide-binding protein	Lbp			0.693043	0.155129	1.11352
B1AZI6	THO complex subunit 2	Thoc2			0.518671	0.154995	1.11342
P23780;Q8VC60	Beta-galactosidase	Glb1			0.449892	0.15471	1.1132
Q5SXY1;Q9D6J3	Cytospin-B	Specc1			0.776597	0.154482	1.11302
P29758	Ornithine aminotransferase, mitochondrial	Oat			0.240502	0.154366	1.11293
P53996	Cellular nucleic acid-binding protein	Cnbp			0.601367	0.15426	1.11285
Q61205	Platelet-activating factor acetylhydrolase IB subunit gamma	Pafah1b3			0.310253	0.154142	1.11276
Q99N80	Synaptotagmin-like protein 1	Sytl1			0.457713	0.153843	1.11253
O88477	Insulin-like growth factor 2 mRNA-binding protein 1	Igf2bp1			0.655324	0.153817	1.11251
O08528	Hexokinase-2	Hk2			0.35315	0.153723	1.11244
Q9ET30	Transmembrane 9 superfamily member 3	Tm9sf3			0.217649	0.153284	1.1121
O88630	Golgi SNAP receptor complex member 1	Gosr1			0.179456	0.153046	1.11191
Q91V27	Melanophilin	Mlph			0.454825	0.153036	1.11191
P04370	Myelin basic protein	Mbp			0.488331	0.153016	1.11189
O88958	Glucosamine-6-phosphate isomerase 1	Gnpda1			0.263533	0.152976	1.11186
Q9D6Y7	Mitochondrial peptide methionine sulfoxide reductase	Msra			0.365055	0.15259	1.11156
Q9DC33	High mobility group protein 20A	Hmg20a			0.488	0.152	1.11111
Q6PCP5	Mitochondrial fission factor	Mff			0.529122	0.151801	1.11096
Q8R1U1	Conserved oligomeric Golgi complex subunit 4	Cog4			0.32067	0.151747	1.11091
Q921L5	Conserved oligomeric Golgi complex subunit 2	Cog2			0.376484	0.15161	1.11081
Q6DIC0	Probable global transcription activator SNF2L2	Smarca2			0.453854	0.151561	1.11077
O35215	D-dopachrome decarboxylase	Ddt			0.200095	0.151515	1.11074
Q8C1Y8	Vacuolar fusion protein CCZ1 homolog	Ccz1			0.454079	0.150638	1.11006
Q8R5F3	O-acetyl-ADP-ribose deacetylase 1	Oard1			0.511226	0.150367	1.10985
Q9DCQ7	Alpha-1-antitrypsin 1-6	Serpina1f			0.55746	0.150072	1.10962
P48774	Glutathione S-transferase Mu 5	Gstm5			0.400338	0.14987	1.10947
Q8K0T2	Cytoplasmic dynein 2 light intermediate chain 1	Dync2li1			0.478424	0.14928	1.10902
Q61235	Beta-2-syntrophin	Sntb2			0.203098	0.148661	1.10854
Q8CI15	Sphingosine kinase 1	Sphk1			0.372345	0.148523	1.10843
Q9D6K5	Synaptojanin-2-binding protein	Synj2bp			0.318547	0.147881	1.10794
Q6PIU9	Uncharacterized protein FLJ45252 homolog				0.37984	0.147696	1.1078
Q9ERB0	Synaptosomal-associated protein 29	Snap29			0.173752	0.147316	1.10751
Q3V009	Transmembrane emp24 domain-containing protein 1	Tmed1			0.649461	0.147291	1.10749
Q91YD6	Villin-like protein	Vill			0.527567	0.147114	1.10735
Q920A7	AFG3-like protein 1	Afg3l1			0.381894	0.146896	1.10718
Q8BJ34	Meiosis arrest female protein 1	Marf1			0.566817	0.146708	1.10704
Q9WUQ2	Prolactin regulatory element-binding protein	Preb			0.316543	0.146485	1.10687
P27773	Protein disulfide-isomerase A3	Pdia3			0.0737061	0.146022	1.10651
O55071	Cytochrome P450 2B19	Cyp2b19			0.772805	0.146013	1.10651
Q91V64	Isochorismatase domain-containing protein 1	Isoc1			0.091814	0.145988	1.10649
P45952	Medium-chain specific acyl-CoA dehydrogenase, mitochondrial	Acadm			0.143626	0.145826	1.10636
P50295;P50296;P50294	Arylamine N-acetyltransferase 2	Nat2			0.363525	0.145792	1.10634
Q8C754	Vacuolar protein sorting-associated protein 52 homolog	Vps52			0.572048	0.145741	1.1063
A2AR02	Peptidyl-prolyl cis-trans isomerase G	Ppig			0.579466	0.145652	1.10623
Q9CPT4	Myeloid-derived growth factor	Mydgf			0.590397	0.145549	1.10615
Q9D7J9	Enoyl-CoA hydratase domain-containing protein 3, mitochondrial	Echdc3			0.427602	0.145483	1.1061
P62488	DNA-directed RNA polymerase II subunit RPB7	Polr2g			0.464389	0.145477	1.1061
O70585	Dystrobrevin beta	Dtnb			0.503062	0.145443	1.10607
Q9Z329	Inositol 1,4,5-trisphosphate receptor type 2	Itpr2			0.482033	0.145339	1.10599
Q3UPR7	Transmembrane protein 102	Tmem102			0.366012	0.145302	1.10596
Q3UGR5	Haloacid dehalogenase-like hydrolase domain-containing protein 2	Hdhd2			0.251764	0.144876	1.10564
Q922P9	Putative oxidoreductase GLYR1	Glyr1			0.319472	0.144606	1.10543
B1AVH7	TBC1 domain family member 2A	Tbc1d2			0.590334	0.144345	1.10523
C0HKD9;C0HKD8					0.223044	0.144105	1.10504
Q9R1Z8	Vinexin	Sorbs3			0.286763	0.143955	1.10493
Q9Z0S1	3(2),5-bisphosphate nucleotidase 1	Bpnt1			0.204525	0.143862	1.10486
P11688	Integrin alpha-5;Integrin alpha-5 heavy chain;Integrin alpha-5 light chain	Itga5			0.675669	0.143588	1.10465
Q60854	Serpin B6	Serpinb6			0.0878725	0.143544	1.10462
Q61337	Bcl2-associated agonist of cell death	Bad			0.296622	0.143031	1.10422
O88851	Putative hydrolase RBBP9	Rbbp9			0.496105	0.14303	1.10422
Q9JI90	E3 ubiquitin-protein ligase RNF14	Rnf14			0.429052	0.143015	1.10421
Q99JF8	PC4 and SFRS1-interacting protein	Psip1			0.374964	0.14269	1.10396
Q8K0B2	Probable lysosomal cobalamin transporter	Lmbrd1			0.588726	0.142666	1.10394
Q6P9R4	Rho guanine nucleotide exchange factor 18	Arhgef18			0.344976	0.142427	1.10376
Q63870	Collagen alpha-1(VII) chain	Col7a1			0.633398	0.142353	1.1037
P02463	Collagen alpha-1(IV) chain;Arresten	Col4a1			0.556905	0.141505	1.10306
P55937	Golgin subfamily A member 3	Golga3			0.0562217	0.141407	1.10298
Q9DCM0	Persulfide dioxygenase ETHE1, mitochondrial	Ethe1			0.339149	0.141287	1.10289
Q2YDW2	Protein misato homolog 1	Msto1			0.226023	0.141056	1.10271
P60840	Alpha-endosulfine	Ensa			0.680218	0.140569	1.10234
P56371	Ras-related protein Rab-4A	Rab4a			0.242291	0.14039	1.1022
Q9D710	Thioredoxin-related transmembrane protein 2	Tmx2			0.225205	0.140103	1.10198
Q8K010	5-oxoprolinase	Oplah			0.0670839	0.140074	1.10196
Q9CQA1	Trafficking protein particle complex subunit 5	Trappc5			0.405139	0.139612	1.10161
B1AZP2	Disks large-associated protein 4	Dlgap4			0.392412	0.139311	1.10138
Q8BR90	UPF0600 protein C5orf51 homolog				0.262657	0.139019	1.10116
P70704;P98200	Phospholipid-transporting ATPase IA	Atp8a1			0.547072	0.138848	1.10103
Q99LI2	Chloride channel CLIC-like protein 1	Clcc1			0.387634	0.138646	1.10087
P51863	V-type proton ATPase subunit d 1	Atp6v0d1			0.29888	0.138561	1.10081
Q8K183	Pyridoxal kinase	Pdxk			0.315886	0.138402	1.10069
P40936	Indolethylamine N-methyltransferase	Inmt			0.64111	0.138345	1.10064
Q8BSE0	Regulator of microtubule dynamics protein 2	Rmdn2			0.423099	0.137916	1.10031
Q9R100	Cadherin-17	Cdh17			0.547547	0.137728	1.10017
Q9D3P8	Plasminogen receptor (KT)	Plgrkt			0.696116	0.137211	1.09978
Q9CRB2	H/ACA ribonucleoprotein complex subunit 2	Nhp2			0.53154	0.137	1.09962
P99029	Peroxiredoxin-5, mitochondrial	Prdx5			0.122547	0.136745	1.09942
Q99NH2	Partitioning defective 3 homolog	Pard3			0.703733	0.13643	1.09918
Q9D7H3	RNA 3-terminal phosphate cyclase	RtcA			0.338346	0.13569	1.09862
Q9Z2C5	Myotubularin	Mtm1			0.561479	0.135159	1.09821
P28798	Granulins;Acrogranin;Granulin-1;Granulin-2;Granulin-3;Granulin-4;Granulin-5;Granulin-6;Granulin-7	Grn			0.540852	0.135149	1.09821
P15105	Glutamine synthetase	Glul			0.572721	0.134986	1.09808
Q8R2K1	Fucose mutarotase	Fuom			0.124179	0.134897	1.09801
O08848	60 kDa SS-A/Ro ribonucleoprotein	Trove2			0.501886	0.134681	1.09785
Q9CZX9	ER membrane protein complex subunit 4	Emc4			0.438152	0.134668	1.09784
O89001	Carboxypeptidase D	Cpd			0.188374	0.134578	1.09777
Q9CR51	V-type proton ATPase subunit G 1	Atp6v1g1			0.299038	0.134423	1.09765
Q9Z266	SNARE-associated protein Snapin	Snapin			0.559537	0.134399	1.09764
O88428	Bifunctional 3-phosphoadenosine 5-phosphosulfate synthase 2;Sulfate adenylyltransferase;Adenylyl-sulfate kinase	Papss2			0.614146	0.134353	1.0976
Q8BK63	Casein kinase I isoform alpha	Csnk1a1			0.666509	0.134205	1.09749
O88307	Sortilin-related receptor	Sorl1			0.392964	0.134054	1.09737
Q8VCZ6	Small G protein signaling modulator 3	Sgsm3			0.584092	0.132834	1.09645
O54732	Matrix metalloproteinase-15	Mmp15			0.713052	0.132553	1.09623
Q8R2Z5	von Willebrand factor A domain-containing protein 1	Vwa1			0.582735	0.132499	1.09619
O54782	Epididymis-specific alpha-mannosidase	Man2b2			0.234684	0.132369	1.09609
Q3UTJ2	Sorbin and SH3 domain-containing protein 2	Sorbs2			0.47288	0.131821	1.09568
Q91W39	Nuclear receptor coactivator 5	Ncoa5			0.513011	0.131684	1.09557
Q9QZM0	Ubiquilin-2	Ubqln2			0.395698	0.131138	1.09516
Q3V4B5	COMM domain-containing protein 6	Commd6			0.42591	0.130961	1.09502
Q9DBG9	Tax1-binding protein 3	Tax1bp3			0.625521	0.130903	1.09498
Q9D1X0	Nucleolar protein 3	Nol3			0.743321	0.130449	1.09463
Q9WUB4	Dynactin subunit 6	Dctn6			0.381564	0.13008	1.09435
Q9JME7	Trafficking protein particle complex subunit 2-like protein	Trappc2l			0.661201	0.130049	1.09433
Q99KE1	NAD-dependent malic enzyme, mitochondrial	Me2			0.579518	0.129692	1.09406
Q02819	Nucleobindin-1	Nucb1			0.345378	0.129284	1.09375
Q9CYR6	Phosphoacetylglucosamine mutase	Pgm3			0.350253	0.129	1.09354
P10630	Eukaryotic initiation factor 4A-II;Eukaryotic initiation factor 4A-II, N-terminally processed	Eif4a2			0.456446	0.128914	1.09347
P61079;P62838;Q6ZWY6	Ubiquitin-conjugating enzyme E2 D3;Ubiquitin-conjugating enzyme E2 D2	Ube2d3;Ube2d2			0.462362	0.128865	1.09343
P26450	Phosphatidylinositol 3-kinase regulatory subunit alpha	Pik3r1			0.503327	0.12854	1.09319
Q8BU33	Acetolactate synthase-like protein	Ilvbl			0.291519	0.128291	1.093
P51660	Peroxisomal multifunctional enzyme type 2;(3R)-hydroxyacyl-CoA dehydrogenase;Enoyl-CoA hydratase 2	Hsd17b4			0.0663319	0.127767	1.0926
Q8BZW8	NHL repeat-containing protein 2	Nhlrc2			0.155059	0.127732	1.09257
Q8R015	Biogenesis of lysosome-related organelles complex 1 subunit 5	Bloc1s5			0.502903	0.127404	1.09233
P60824	Cold-inducible RNA-binding protein	Cirbp			0.529033	0.126915	1.09196
Q6PGL7	WASH complex subunit FAM21	Fam21			0.404276	0.126912	1.09195
P98197	Probable phospholipid-transporting ATPase IH	Atp11a			0.623185	0.126879	1.09193
Q01768	Nucleoside diphosphate kinase B	Nme2			0.206647	0.126766	1.09184
Q9Z2V5	Histone deacetylase 6	Hdac6			0.505546	0.126724	1.09181
P28474	Alcohol dehydrogenase class-3	Adh5			0.345636	0.126061	1.09131
P97823	Acyl-protein thioesterase 1	Lypla1			0.39324	0.124762	1.09033
Q8N7N5	DDB1- and CUL4-associated factor 8	Dcaf8			0.628332	0.124637	1.09023
Q3THK3	General transcription factor IIF subunit 1	Gtf2f1			0.252833	0.1246	1.09021
O35250	Exocyst complex component 7	Exoc7			0.217803	0.124432	1.09008
O35711	Liprin-beta-2	Ppfibp2			0.557107	0.124042	1.08978
Q8BYK6	YTH domain-containing family protein 3	Ythdf3			0.304737	0.123887	1.08967
Q4VAC9	Pleckstrin homology domain-containing family G member 3	Plekhg3			0.377978	0.123716	1.08954
P97770	THUMP domain-containing protein 3	Thumpd3			0.647992	0.123511	1.08938
Q8R3D1	TBC1 domain family member 13	Tbc1d13			0.649173	0.122447	1.08858
Q8BTY1	Kynurenine--oxoglutarate transaminase 1	Ccbl1			0.600687	0.122348	1.08851
P97429	Annexin A4	Anxa4			0.539243	0.121924	1.08819
Q8VCS0;CON__ENSEMBL:ENSBTAP00000016285	N-acetylmuramoyl-L-alanine amidase	Pglyrp2			0.511646	0.1216	1.08794
Q9CYA0	Cysteine-rich with EGF-like domain protein 2	Creld2			0.613849	0.121442	1.08782
Q9ERD7	Tubulin beta-3 chain	Tubb3			0.708289	0.12092	1.08743
Q9WVQ5	Methylthioribulose-1-phosphate dehydratase	Apip			0.248185	0.120874	1.08739
Q9DCL9	Multifunctional protein ADE2;Phosphoribosylaminoimidazole-succinocarboxamide synthase;Phosphoribosylaminoimidazole carboxylase	Paics			0.333787	0.120789	1.08733
Q9JMC3	DnaJ homolog subfamily A member 4	Dnaja4			0.823986	0.119378	1.08627
Q9R1R2	Tripartite motif-containing protein 3	Trim3			0.591185	0.118945	1.08594
Q3UKJ7	WD40 repeat-containing protein SMU1;WD40 repeat-containing protein SMU1, N-terminally processed	Smu1			0.445441	0.11894	1.08594
Q8BG94	COMM domain-containing protein 7	Commd7			0.679228	0.118575	1.08566
Q8CI94	Glycogen phosphorylase, brain form	Pygb			0.199837	0.117744	1.08504
P97760	DNA-directed RNA polymerase II subunit RPB3	Polr2c			0.578169	0.117463	1.08483
Q922Q4	Pyrroline-5-carboxylate reductase 2	Pycr2			0.416071	0.117455	1.08482
Q78JE5	F-box only protein 22	Fbxo22			0.676318	0.11733	1.08473
Q8BMG7	Rab3 GTPase-activating protein non-catalytic subunit	Rab3gap2			0.652832	0.117194	1.08462
Q9Z2M7;O35621	Phosphomannomutase 2	Pmm2			0.509411	0.117115	1.08456
Q7SIG6	Arf-GAP with SH3 domain, ANK repeat and PH domain-containing protein 2	Asap2			0.692953	0.117015	1.08449
Q8BHC7	Rhomboid-related protein 4	Rhbdd1			0.720163	0.116812	1.08434
Q9JMK0	Beta-1,4-galactosyltransferase 5	B4galt5			0.752341	0.116715	1.08426
Q7TT50	Serine/threonine-protein kinase MRCK beta	Cdc42bpb			0.561728	0.116392	1.08402
Q62394	Zinc finger protein 185	Znf185			0.570475	0.116114	1.08381
O09164	Extracellular superoxide dismutase [Cu-Zn]	Sod3			0.808161	0.116061	1.08377
Q8VEH3	ADP-ribosylation factor-like protein 8A	Arl8a			0.609365	0.116	1.08373
A2AQ25	Sickle tail protein	Skt			0.384869	0.115939	1.08368
Q9D020	Cytosolic 5-nucleotidase 3A	Nt5c3a			0.492991	0.115926	1.08367
Q8VDP3	Protein-methionine sulfoxide oxidase MICAL1	Mical1			0.597554	0.11577	1.08355
O70572	Sphingomyelin phosphodiesterase 2	Smpd2			0.300573	0.115755	1.08354
Q8R574	Phosphoribosyl pyrophosphate synthase-associated protein 2	Prpsap2			0.472071	0.115666	1.08348
Q70FJ1	A-kinase anchor protein 9	Akap9			0.413298	0.115481	1.08334
P70297	Signal transducing adapter molecule 1	Stam			0.571686	0.114898	1.0829
Q9Z2G9	Oxidoreductase HTATIP2	Htatip2			0.466566	0.114783	1.08281
Q9D0K2	Succinyl-CoA:3-ketoacid coenzyme A transferase 1, mitochondrial	Oxct1			0.48099	0.114755	1.08279
O55023	Inositol monophosphatase 1	Impa1			0.378133	0.11436	1.08249
Q80XI3	Eukaryotic translation initiation factor 4 gamma 3	Eif4g3			0.363082	0.114349	1.08249
Q9JMG2	C1GALT1-specific chaperone 1	C1galt1c1			0.744073	0.114343	1.08248
E9Q7D5		Arhgef5			0.751328	0.114311	1.08246
P34884	Macrophage migration inhibitory factor	Mif			0.244844	0.114193	1.08237
Q6ZWR6	Nesprin-1	Syne1			0.596746	0.113817	1.08209
P63087	Serine/threonine-protein phosphatase PP1-gamma catalytic subunit	Ppp1cc			0.455229	0.11381	1.08208
Q8BYU6	Torsin-1A-interacting protein 2	Tor1aip2			0.494914	0.11369	1.08199
Q8CAY6	Acetyl-CoA acetyltransferase, cytosolic	Acat2			0.490023	0.113415	1.08179
Q8BGB7	Enolase-phosphatase E1	Enoph1			0.489506	0.113266	1.08167
Q99K01	Pyridoxal-dependent decarboxylase domain-containing protein 1	Pdxdc1			0.469772	0.112713	1.08126
P06684	Complement C5;Complement C5 beta chain;Complement C5 alpha chain;C5a anaphylatoxin;Complement C5 alpha chain	C5			0.646366	0.112548	1.08114
Q99LS3	Phosphoserine phosphatase	Psph			0.724611	0.112434	1.08105
Q9JL56	Glycerophosphodiester phosphodiesterase 1	Gde1			0.640082	0.112219	1.08089
Q8R001	Microtubule-associated protein RP/EB family member 2	Mapre2			0.381346	0.111978	1.08071
Q9R0B9	Procollagen-lysine,2-oxoglutarate 5-dioxygenase 2	Plod2			0.846751	0.111519	1.08037
Q80WW9	DDRGK domain-containing protein 1	Ddrgk1			0.394641	0.111445	1.08031
Q91W89	Alpha-mannosidase 2C1	Man2c1			0.410805	0.110755	1.07979
Q91ZJ5	UTP--glucose-1-phosphate uridylyltransferase	Ugp2			0.302688	0.110683	1.07974
G5E897		Kdelc2			0.295986	0.110663	1.07972
Q9D0C1	E3 ubiquitin-protein ligase RNF115	Rnf115			0.684941	0.110506	1.07961
Q91YW3	DnaJ homolog subfamily C member 3	Dnajc3			0.262717	0.110329	1.07947
Q9DBM2	Peroxisomal bifunctional enzyme;Enoyl-CoA hydratase/3,2-trans-enoyl-CoA isomerase;3-hydroxyacyl-CoA dehydrogenase	Ehhadh			0.403902	0.110084	1.07929
Q8BTY8	Sec1 family domain-containing protein 2	Scfd2			0.200211	0.110076	1.07929
O89116	Vesicle transport through interaction with t-SNAREs homolog 1A	Vti1a			0.605921	0.110015	1.07924
Q9D8S4	Oligoribonuclease, mitochondrial	Rexo2			0.5852	0.109924	1.07917
Q91XF0	Pyridoxine-5-phosphate oxidase	Pnpo			0.541629	0.109755	1.07905
Q9WU63	Heme-binding protein 2	Hebp2			0.630111	0.109601	1.07893
Q8VEE4	Replication protein A 70 kDa DNA-binding subunit;Replication protein A 70 kDa DNA-binding subunit, N-terminally processed	Rpa1			0.358669	0.109345	1.07874
O35309	N-myc-interactor	Nmi			0.60916	0.109328	1.07873
Q8CFE4	SCY1-like protein 2	Scyl2			0.382817	0.109033	1.0785
Q8R1F6	Protein HID1	Hid1			0.580806	0.108941	1.07844
Q8BI29	Specifically androgen-regulated gene protein	Sarg			0.552756	0.108702	1.07826
Q9CRA5	Golgi phosphoprotein 3	Golph3			0.463499	0.10855	1.07814
Q91V08;Q9D676	C-type lectin domain family 2 member D	Clec2d			0.645225	0.10846	1.07808
Q80WC7	Arf-GAP domain and FG repeat-containing protein 2	Agfg2			0.632779	0.107973	1.07771
Q3UBX0	Transmembrane protein 109	Tmem109			0.721937	0.107958	1.0777
Q02248	Catenin beta-1	Ctnnb1			0.154377	0.107885	1.07765
Q8CI32	BAG family molecular chaperone regulator 5	Bag5			0.648087	0.107689	1.0775
P49443	Protein phosphatase 1A	Ppm1a			0.386207	0.107617	1.07745
Q9DBS2	Tumor protein p63-regulated gene 1-like protein	Tprg1l			0.654676	0.10654	1.07664
P97496	SWI/SNF complex subunit SMARCC1	Smarcc1			0.277001	0.106319	1.07648
Q60870	Receptor expression-enhancing protein 5	Reep5			0.773659	0.106157	1.07636
Q91WT8;P86049;Q5YD48	RNA-binding protein 47	Rbm47			0.431102	0.106118	1.07633
Q8K1R3	Polyribonucleotide nucleotidyltransferase 1, mitochondrial	Pnpt1			0.666563	0.105767	1.07607
P57016	Ladinin-1	Lad1			0.634131	0.105749	1.07605
Q9Z1K6	E3 ubiquitin-protein ligase ARIH2	Arih2			0.56598	0.105329	1.07574
Q91W82;P52483	Ubiquitin-conjugating enzyme E2 E2;Ubiquitin-conjugating enzyme E2 E3	Ube2e2;Ube2e3			0.722926	0.10516	1.07561
Q9D1M4	Eukaryotic translation elongation factor 1 epsilon-1	Eef1e1			0.686804	0.104963	1.07547
P21126	Ubiquitin-like protein 4A	Ubl4a			0.398982	0.104941	1.07545
P70303	CTP synthase 2	Ctps2			0.445638	0.104848	1.07538
Q9DCR2	AP-3 complex subunit sigma-1	Ap3s1			0.474871	0.10461	1.0752
Q8BGC0	HIV Tat-specific factor 1 homolog	Htatsf1			0.666792	0.10445	1.07508
Q8VDS8	Syntaxin-18	Stx18			0.572474	0.104363	1.07502
Q99LP6	GrpE protein homolog 1, mitochondrial	Grpel1			0.383073	0.104273	1.07495
Q8BFZ9	Erlin-2	Erlin2			0.276695	0.104236	1.07492
P21619	Lamin-B2	Lmnb2			0.228724	0.104097	1.07482
A3KGB4;Q9Z1A9	TBC1 domain family member 8B	Tbc1d8b			0.483383	0.103664	1.0745
P08113	Endoplasmin	Hsp90b1			0.166193	0.103606	1.07446
P13541	Myosin-3	Myh3			0.886772	0.103276	1.07421
Q6NZB0	DnaJ homolog subfamily C member 8	Dnajc8			0.48778	0.103109	1.07409
P51912	Neutral amino acid transporter B(0)	Slc1a5			0.543215	0.103102	1.07408
Q8VEK0	Cell cycle control protein 50A	Tmem30a			0.608698	0.103084	1.07407
Q8BVD5	MAGUK p55 subfamily member 7	Mpp7			0.464245	0.102562	1.07368
Q9JIA7	Sphingosine kinase 2	Sphk2			0.669611	0.10231	1.07349
Q8BZF8	Phosphoglucomutase-like protein 5	Pgm5			0.68736	0.102304	1.07349
Q9WUN2	Serine/threonine-protein kinase TBK1	Tbk1			0.414242	0.102137	1.07336
Q9D289	Trafficking protein particle complex subunit 6B	Trappc6b			0.558471	0.101813	1.07312
Q69ZN7;REV__Q8QZT1	Myoferlin	Myof			0.515767	0.101515	1.0729
Q9CQG2	Methyltransferase-like protein 16	Mettl16			0.726054	0.100981	1.0725
Q91V01	Lysophospholipid acyltransferase 5	Lpcat3			0.419599	0.100715	1.0723
Q9QYG0	Protein NDRG2	Ndrg2			0.425568	0.100213	1.07193
Q8BYH7	TBC1 domain family member 17	Tbc1d17			0.730804	0.100154	1.07189
Q8CGY8	UDP-N-acetylglucosamine--peptide N-acetylglucosaminyltransferase 110 kDa subunit	Ogt			0.594109	0.100134	1.07187
P70302	Stromal interaction molecule 1	Stim1			0.504496	0.0997464	1.07159
Q3TGW2	Endonuclease/exonuclease/phosphatase family domain-containing protein 1	Eepd1			0.742429	0.0996876	1.07154
Q80V26	Inositol monophosphatase 3	Impad1			0.530778	0.0995852	1.07147
Q99M71	Mammalian ependymin-related protein 1	Epdr1			0.819062	0.0992937	1.07125
Q9DCS2	UPF0585 protein C16orf13 homolog				0.519671	0.0989803	1.07102
Q9CWI3	BRCA2 and CDKN1A-interacting protein	Bccip			0.687541	0.0986057	1.07074
Q9ESD6	CKLF-like MARVEL transmembrane domain-containing protein 7	Cmtm7			0.812038	0.0985785	1.07072
Q9JKR6	Hypoxia up-regulated protein 1	Hyou1			0.193835	0.0984637	1.07063
Q8BXA5	Cleft lip and palate transmembrane protein 1-like protein	Clptm1l			0.557624	0.0981948	1.07043
O55111	Desmoglein-2	Dsg2			0.406835	0.0981922	1.07043
O35054	Claudin-4	Cldn4			0.610826	0.0980864	1.07035
Q9Z0J0	Epididymal secretory protein E1	Npc2			0.3983	0.0980288	1.07031
Q91WJ8	Far upstream element-binding protein 1	Fubp1			0.650407	0.0979058	1.07022
Q99P58	Ras-related protein Rab-27B	Rab27b			0.293802	0.0977265	1.07009
P28352	DNA-(apurinic or apyrimidinic site) lyase;DNA-(apurinic or apyrimidinic site) lyase, mitochondrial	Apex1			0.557516	0.0976982	1.07006
P14152	Malate dehydrogenase, cytoplasmic	Mdh1			0.506929	0.0976798	1.07005
Q8BQZ4	Ral GTPase-activating protein subunit beta	Ralgapb			0.525644	0.0974852	1.06991
Q9D5V6	Synapse-associated protein 1	Syap1			0.450788	0.0973533	1.06981
Q9Z1Q9	Valine--tRNA ligase	Vars			0.320087	0.0972338	1.06972
P40336	Vacuolar protein sorting-associated protein 26A	Vps26a			0.0652046	0.0972048	1.0697
Q9JHI7	Exosome complex component RRP45	Exosc9			0.577627	0.0969586	1.06952
Q9DBD5	Proline-, glutamic acid- and leucine-rich protein 1	Pelp1			0.650712	0.096509	1.06918
O55137;Q32Q92;Q8BWN8;Q6Q2Z6;Q9QYR7	Acyl-coenzyme A thioesterase 1	Acot1			0.543286	0.0964108	1.06911
Q60949	TBC1 domain family member 1	Tbc1d1			0.54997	0.0956259	1.06853
Q9CPR1	RWD domain-containing protein 4	Rwdd4			0.776141	0.0955013	1.06844
Q99LJ1	Tissue alpha-L-fucosidase	Fuca1			0.561706	0.0954243	1.06838
Q9ES00	Ubiquitin conjugation factor E4 B	Ube4b			0.668123	0.0950753	1.06812
Q80TA1	Ethanolaminephosphotransferase 1	Ept1			0.532458	0.0945991	1.06777
O70496	H(+)/Cl(-) exchange transporter 7	Clcn7			0.5966	0.0945903	1.06776
Q8BUV8	Protein GPR107	Gpr107			0.669948	0.094402	1.06762
P61460	DEP domain-containing protein 5	Depdc5			0.832144	0.0943745	1.0676
Q920Q8	Influenza virus NS1A-binding protein homolog	Ivns1abp			0.507392	0.094319	1.06756
Q61152	Tyrosine-protein phosphatase non-receptor type 18	Ptpn18			0.783842	0.0940549	1.06737
P09411	Phosphoglycerate kinase 1	Pgk1			0.450473	0.0936852	1.06709
Q8VCH5	Rab9 effector protein with kelch motifs	Rabepk			0.75103	0.0934842	1.06694
P47226	Testin	Tes			0.435243	0.0933205	1.06682
Q08091	Calponin-1	Cnn1			0.767684	0.0931327	1.06668
O08691	Arginase-2, mitochondrial	Arg2			0.717967	0.0921892	1.06599
Q8R2Q4	Ribosome-releasing factor 2, mitochondrial	Gfm2			0.758016	0.0919882	1.06584
Q99KG3	RNA-binding protein 10	Rbm10			0.518809	0.0918512	1.06574
P62852	40S ribosomal protein S25	Rps25			0.66291	0.0914268	1.06542
Q8VBT0	Thioredoxin-related transmembrane protein 1	Tmx1			0.649446	0.0910778	1.06517
Q9DB05;P28663	Alpha-soluble NSF attachment protein	Napa			0.430097	0.0904182	1.06468
Q09098	Prostate and testis expressed protein 4	Pate4			0.814676	0.0903091	1.0646
Q921G6	Leucine-rich repeat and calponin homology domain-containing protein 4	Lrch4			0.390017	0.0902735	1.06457
Q04736;P39688	Tyrosine-protein kinase Yes	Yes1			0.57968	0.0902638	1.06456
P62821	Ras-related protein Rab-1A	Rab1A			0.330375	0.0902456	1.06455
Q99LD8	N(G),N(G)-dimethylarginine dimethylaminohydrolase 2	Ddah2			0.266767	0.0900205	1.06439
P35288	Ras-related protein Rab-23	Rab23			0.814166	0.089972	1.06435
Q60954;P97367	Homeobox protein Meis1;Homeobox protein Meis2	Meis1;Meis2			0.717418	0.0897134	1.06416
Q9ER73	Elongator complex protein 4	Elp4			0.798017	0.089662	1.06412
Q8BX10	Serine/threonine-protein phosphatase PGAM5, mitochondrial	Pgam5			0.730994	0.0895159	1.06401
Q810A3	Tetratricopeptide repeat protein 9C	Ttc9c			0.695813	0.0892954	1.06385
P17751	Triosephosphate isomerase	Tpi1			0.396324	0.0890458	1.06367
Q3UUQ7	GPI inositol-deacylase	Pgap1			0.734676	0.0889552	1.0636
O70325	Phospholipid hydroperoxide glutathione peroxidase, mitochondrial	Gpx4			0.431802	0.0888151	1.0635
P58774	Tropomyosin beta chain	Tpm2			0.780815	0.0880925	1.06296
Q68ED2	Metabotropic glutamate receptor 7	Grm7			0.669119	0.0878855	1.06281
Q505B7	Protein archease	Zbtb8os			0.496489	0.0877651	1.06272
Q9DBF1	Alpha-aminoadipic semialdehyde dehydrogenase	Aldh7a1			0.613294	0.0877043	1.06268
Q61216	Double-strand break repair protein MRE11A	Mre11a			0.566643	0.0873295	1.0624
Q62083	PRKCA-binding protein	Pick1			0.851288	0.0872955	1.06238
Q8CFI7	DNA-directed RNA polymerase II subunit RPB2	Polr2b			0.536369	0.0870358	1.06219
Q9Z0Y1	Dynactin subunit 3	Dctn3			0.513094	0.0868572	1.06205
Q62191	E3 ubiquitin-protein ligase TRIM21	Trim21			0.770327	0.0868025	1.06201
Q9WTX6	Cullin-1	Cul1			0.188954	0.0865545	1.06183
Q9WTR5	Cadherin-13	Cdh13			0.705974	0.0863241	1.06166
O09061	Proteasome subunit beta type-1	Psmb1			0.564764	0.0862862	1.06163
O88520	Leucine-rich repeat protein SHOC-2	Shoc2			0.664933	0.0861766	1.06155
Q3TCJ1	BRISC complex subunit Abro1	Fam175b			0.471756	0.0861616	1.06154
Q61072	Disintegrin and metalloproteinase domain-containing protein 9	Adam9			0.5577	0.0861362	1.06152
Q9R099	Transducin beta-like protein 2	Tbl2			0.735045	0.0861311	1.06152
Q8CHY3	Dymeclin	Dym			0.692974	0.0861069	1.0615
Q62313;Q62314	Trans-Golgi network integral membrane protein 1;Trans-Golgi network integral membrane protein 2	Tgoln1;Tgoln2			0.641493	0.0860128	1.06143
Q6PB44	Tyrosine-protein phosphatase non-receptor type 23	Ptpn23			0.329701	0.0859947	1.06142
Q99L47	Hsc70-interacting protein	St13			0.438286	0.0858723	1.06133
P52479	Ubiquitin carboxyl-terminal hydrolase 10	Usp10			0.359819	0.0856393	1.06116
P24369	Peptidyl-prolyl cis-trans isomerase B	Ppib			0.339531	0.0856167	1.06114
Q9ESL4	Mitogen-activated protein kinase kinase kinase MLT	Zak			0.672581	0.0852919	1.0609
Q99K30	Epidermal growth factor receptor kinase substrate 8-like protein 2	Eps8l2			0.444565	0.0849724	1.06067
A2ADY9;Q9DAF3	Protein DDI1 homolog 2	Ddi2			0.41343	0.0846202	1.06041
P01867	Ig gamma-2B chain C region	Igh-3			0.840949	0.0845989	1.06039
Q8CF66	Ragulator complex protein LAMTOR4;Ragulator complex protein LAMTOR4, N-terminally processed	Lamtor4			0.760684	0.0845407	1.06035
Q8BJU0	Small glutamine-rich tetratricopeptide repeat-containing protein alpha	Sgta			0.378631	0.0843773	1.06023
Q91ZV0	Melanoma inhibitory activity protein 2	Mia2			0.321749	0.0841106	1.06003
Q8K021	Secretory carrier-associated membrane protein 1	Scamp1			0.470209	0.0838499	1.05984
P01899;P01897;P01896;P01895	H-2 class I histocompatibility antigen, D-B alpha chain;H-2 class I histocompatibility antigen, L-D alpha chain	H2-D1;H2-L			0.624283	0.0838461	1.05984
P11087;CON__Q862S4	Collagen alpha-1(I) chain	Col1a1			0.827886	0.0837266	1.05975
P57787	Monocarboxylate transporter 4	Slc16a3			0.874157	0.0833979	1.05951
P32507	Nectin-2	Pvrl2			0.778854	0.0832408	1.0594
A3KMP2	Tetratricopeptide repeat protein 38	Ttc38			0.473068	0.0831722	1.05934
P00920	Carbonic anhydrase 2	Ca2			0.690958	0.0829372	1.05917
Q8K2Q7	BRO1 domain-containing protein BROX	Brox			0.760065	0.0827466	1.05903
Q6P5D8	Structural maintenance of chromosomes flexible hinge domain-containing protein 1	Smchd1			0.852212	0.0822859	1.05869
P20029	78 kDa glucose-regulated protein	Hspa5			0.339646	0.0821813	1.05862
Q9EQW7;B1AVY7	Kinesin-like protein KIF13A	Kif13a			0.401331	0.0820548	1.05852
Q8CGC4	Protein LSM14 homolog B	Lsm14b			0.729988	0.0819854	1.05847
Q9QYR6	Microtubule-associated protein 1A;MAP1A heavy chain;MAP1 light chain LC2	Map1a			0.324673	0.0819472	1.05845
Q80WT5	Aftiphilin	Aftph			0.551235	0.0818456	1.05837
Q80Y86	Mitogen-activated protein kinase 15	Mapk15			0.663727	0.0812909	1.05796
Q8BYB9	Protein O-glucosyltransferase 1	Poglut1			0.864446	0.081032	1.05777
Q8CBG9	E3 ubiquitin-protein ligase RNF170	Rnf170			0.554448	0.0805079	1.05739
Q3U7U3	F-box only protein 7	Fbxo7			0.697248	0.0804878	1.05738
P04925	Major prion protein	Prnp			0.801303	0.0804418	1.05734
O08795	Glucosidase 2 subunit beta	Prkcsh			0.288928	0.0803321	1.05726
Q9CR33	MANSC domain-containing protein 1	Mansc1			0.815051	0.0801328	1.05712
P08003	Protein disulfide-isomerase A4	Pdia4			0.521674	0.0795987	1.05672
Q91VZ6	Stromal membrane-associated protein 1	Smap1			0.608013	0.0792704	1.05648
Q3TPE9	Ankyrin repeat and MYND domain-containing protein 2	Ankmy2			0.689707	0.0791238	1.05638
Q922L6	Negative elongation factor D	Nelfcd			0.857601	0.0790094	1.05629
Q3UVK0	Endoplasmic reticulum metallopeptidase 1	Ermp1			0.595141	0.078681	1.05605
Q62383	Transcription elongation factor SPT6	Supt6h			0.770131	0.0779452	1.05551
Q6ZQA0	Neurobeachin-like protein 2	Nbeal2			0.601966	0.0778338	1.05543
P50518;Q9D593	V-type proton ATPase subunit E 1	Atp6v1e1			0.286901	0.0778173	1.05542
Q9CQK7	RWD domain-containing protein 1	Rwdd1			0.777268	0.077803	1.05541
P97789	5-3 exoribonuclease 1	Xrn1			0.65348	0.0775164	1.0552
Q99KJ8	Dynactin subunit 2	Dctn2			0.258342	0.0773958	1.05511
Q61292	Laminin subunit beta-2	Lamb2			0.621689	0.0773179	1.05505
Q9D0M1	Phosphoribosyl pyrophosphate synthase-associated protein 1	Prpsap1			0.69421	0.0770906	1.05489
Q8JZK9	Hydroxymethylglutaryl-CoA synthase, cytoplasmic	Hmgcs1			0.589718	0.0770054	1.05483
Q91W92	Cdc42 effector protein 1	Cdc42ep1			0.805323	0.0763017	1.05431
Q9D1K2	V-type proton ATPase subunit F	Atp6v1f			0.51239	0.07593	1.05404
Q80SU7	Interferon-induced very large GTPase 1	Gvin1			0.743902	0.0758893	1.05401
Q3TCN2	Putative phospholipase B-like 2;Putative phospholipase B-like 2 28 kDa form;Putative phospholipase B-like 2 40 kDa form;Putative phospholipase B-like 2 15 kDa form	Plbd2			0.604218	0.0757017	1.05387
Q8BHG2	UPF0587 protein C1orf123 homolog				0.553762	0.0755644	1.05377
Q9EPV8	Ubiquitin-like protein 5	Ubl5			0.72396	0.0752093	1.05351
Q8BZ36	RAD50-interacting protein 1	Rint1			0.563379	0.0749203	1.0533
Q8BVE3	V-type proton ATPase subunit H	Atp6v1h			0.392893	0.0749041	1.05329
Q99LM2	CDK5 regulatory subunit-associated protein 3	Cdk5rap3			0.683101	0.0748431	1.05325
Q61183;Q9WVP6	Poly(A) polymerase alpha;Poly(A) polymerase beta	Papola;Papolb			0.713336	0.0747496	1.05318
Q91XV3	Brain acid soluble protein 1	Basp1			0.673186	0.0746237	1.05309
Q99L04	Dehydrogenase/reductase SDR family member 1	Dhrs1			0.635629	0.0745341	1.05302
O35465	Peptidyl-prolyl cis-trans isomerase FKBP8	Fkbp8			0.518856	0.074378	1.05291
Q62446	Peptidyl-prolyl cis-trans isomerase FKBP3	Fkbp3			0.532094	0.0742273	1.0528
O08599	Syntaxin-binding protein 1	Stxbp1			0.681365	0.0740099	1.05264
O88738	Baculoviral IAP repeat-containing protein 6	Birc6			0.395024	0.0739352	1.05258
B9EKI3	TATA element modulatory factor	Tmf1			0.867727	0.073919	1.05257
Q3UHJ0	AP2-associated protein kinase 1	Aak1			0.607714	0.0738614	1.05253
Q9JJ28	Protein flightless-1 homolog	Flii			0.438281	0.0736338	1.05236
Q8K012	Formin-binding protein 1-like	Fnbp1l			0.729904	0.0735203	1.05228
Q62074;Q02956	Protein kinase C iota type	Prkci			0.71133	0.0730975	1.05197
Q64282	Interferon-induced protein with tetratricopeptide repeats 1	Ifit1			0.729426	0.0730648	1.05195
Q91XL3	UDP-glucuronic acid decarboxylase 1	Uxs1			0.630442	0.0727777	1.05174
Q9CZJ2	Heat shock 70 kDa protein 12B	Hspa12b			0.787027	0.0726331	1.05163
Q91W86	Vacuolar protein sorting-associated protein 11 homolog	Vps11			0.780319	0.0719344	1.05113
Q8R570	Synaptosomal-associated protein 47	Snap47			0.732599	0.0715785	1.05087
Q8R5C5	Beta-centractin	Actr1b			0.342682	0.0711466	1.05055
O08912	Polypeptide N-acetylgalactosaminyltransferase 1;Polypeptide N-acetylgalactosaminyltransferase 1 soluble form	Galnt1			0.747312	0.0709931	1.05044
Q9Z2D6	Methyl-CpG-binding protein 2	Mecp2			0.868257	0.0703491	1.04997
Q3TZM9	GDP-Man:Man(3)GlcNAc(2)-PP-Dol alpha-1,2-mannosyltransferase	Alg11			0.726722	0.0703471	1.04997
Q6P8I4	PEST proteolytic signal-containing nuclear protein	Pcnp			0.810834	0.0702623	1.04991
Q8VE99	Coiled-coil domain-containing protein 115	Ccdc115			0.894549	0.0702529	1.0499
Q63932	Dual specificity mitogen-activated protein kinase kinase 2	Map2k2			0.58465	0.0701723	1.04984
Q52KI8	Serine/arginine repetitive matrix protein 1	Srrm1			0.766521	0.0700041	1.04972
Q61249	Immunoglobulin-binding protein 1	Igbp1			0.649144	0.0692876	1.0492
Q8BJ05	Zinc finger CCCH domain-containing protein 14	Zc3h14			0.860652	0.0689548	1.04896
Q3U3R4	Lipase maturation factor 1	Lmf1			0.795323	0.068937	1.04894
P47963	60S ribosomal protein L13	Rpl13			0.841827	0.0685228	1.04864
O88512	AP-1 complex subunit gamma-like 2	Ap1g2			0.77034	0.0684525	1.04859
Q7TNE3	Sperm-associated antigen 7	Spag7			0.56391	0.0679642	1.04824
Q8BGR9	Ubiquitin-like domain-containing CTD phosphatase 1	Ublcp1			0.5965	0.0678298	1.04814
Q99JR5	Tubulointerstitial nephritis antigen-like	Tinagl1			0.585945	0.0678072	1.04812
Q8C561	LMBR1 domain-containing protein 2	Lmbrd2			0.820528	0.0677835	1.04811
P37804	Transgelin	Tagln			0.793338	0.0674839	1.04789
Q9CQC8	Maspardin	Spg21			0.860591	0.0668753	1.04745
P97447	Four and a half LIM domains protein 1	Fhl1			0.751307	0.066514	1.04718
Q9CYG7	Mitochondrial import receptor subunit TOM34	Tomm34			0.583165	0.0664689	1.04715
A2AWA9	Rab GTPase-activating protein 1	Rabgap1			0.613408	0.066385	1.04709
Q9D7G0	Ribose-phosphate pyrophosphokinase 1	Prps1			0.440175	0.0661103	1.04689
Q9R0M8	UDP-galactose translocator	Slc35a2			0.740312	0.0658938	1.04673
Q99JH8	ER lumen protein-retaining receptor 1	Kdelr1			0.710257	0.0658789	1.04672
Q9JKS4	LIM domain-binding protein 3	Ldb3			0.906827	0.0656055	1.04652
Q9D8S3	ADP-ribosylation factor GTPase-activating protein 3	Arfgap3			0.507396	0.0656052	1.04652
Q8R3S6	Exocyst complex component 1	Exoc1			0.69375	0.0655737	1.0465
Q60876	Eukaryotic translation initiation factor 4E-binding protein 1	Eif4ebp1			0.764513	0.0651	1.04616
Q9D666	SUN domain-containing protein 1	Sun1			0.888087	0.0648959	1.04601
Q8CBY8	Dynactin subunit 4	Dctn4			0.45632	0.0645094	1.04573
Q64337	Sequestosome-1	Sqstm1			0.646221	0.0639639	1.04533
Q91YD3	mRNA-decapping enzyme 1A	Dcp1a			0.864256	0.0638127	1.04522
Q91WU5	Arsenite methyltransferase	As3mt			0.496203	0.0637261	1.04516
Q9ESN6	Tripartite motif-containing protein 2	Trim2			0.675869	0.0635691	1.04505
P48193	Protein 4.1	Epb41			0.73218	0.0635379	1.04503
Q9EP69	Phosphatidylinositide phosphatase SAC1	Sacm1l			0.648307	0.0634645	1.04497
P70362	Ubiquitin fusion degradation protein 1 homolog	Ufd1l			0.492323	0.0631456	1.04474
Q9DCJ1	Target of rapamycin complex subunit LST8	Mlst8			0.817429	0.0629078	1.04457
Q8CII2	Cell division cycle protein 123 homolog	Cdc123			0.686711	0.0627635	1.04446
Q06890	Clusterin;Clusterin beta chain;Clusterin alpha chain	Clu			0.792379	0.0625394	1.0443
P06797	Cathepsin L1;Cathepsin L1 heavy chain;Cathepsin L1 light chain	Ctsl			0.804988	0.062363	1.04417
Q9JHE7	Protein TSSC4	Tssc4			0.726381	0.0623051	1.04413
Q8BJF9	Charged multivesicular body protein 2b	Chmp2b			0.702746	0.0622915	1.04412
Q99KN9	Clathrin interactor 1	Clint1			0.45931	0.0622428	1.04409
Q3UQN2	F-BAR domain only protein 2	Fcho2			0.845365	0.0622403	1.04409
Q80WJ7	Protein LYRIC	Mtdh			0.574894	0.0622301	1.04408
Q80U72	Protein scribble homolog	Scrib			0.53329	0.0622053	1.04406
Q9DBJ1	Phosphoglycerate mutase 1	Pgam1			0.534265	0.0621802	1.04404
Q91VU6	DDB1- and CUL4-associated factor 11	Dcaf11			0.85555	0.0620881	1.04398
Q2TBE6	Phosphatidylinositol 4-kinase type 2-alpha	Pi4k2a			0.6445	0.062047	1.04395
Q5U430	E3 ubiquitin-protein ligase UBR3	Ubr3			0.88435	0.0618988	1.04384
Q9DBZ5	Eukaryotic translation initiation factor 3 subunit K	Eif3k			0.540318	0.0618928	1.04383
Q9Z1G3	V-type proton ATPase subunit C 1	Atp6v1c1			0.604733	0.0616515	1.04366
Q9D2C7	Bax inhibitor 1	Tmbim6			0.852393	0.0616353	1.04365
Q9DBE8	Alpha-1,3/1,6-mannosyltransferase ALG2	Alg2			0.547357	0.0609296	1.04314
Q62087	Serum paraoxonase/lactonase 3	Pon3			0.659599	0.0608012	1.04304
Q8R0N6	Hydroxyacid-oxoacid transhydrogenase, mitochondrial	Adhfe1			0.907038	0.0606664	1.04295
Q6PER3	Microtubule-associated protein RP/EB family member 3	Mapre3			0.674898	0.0603352	1.04271
Q5FWK3	Rho GTPase-activating protein 1	Arhgap1			0.420905	0.0603329	1.04271
Q91YL2	E3 ubiquitin-protein ligase RNF126	Rnf126			0.801046	0.0601358	1.04256
Q2HXL6	ER degradation-enhancing alpha-mannosidase-like protein 3	Edem3			0.876312	0.0599551	1.04243
Q9D711	Pirin	Pir			0.921165	0.0594039	1.04204
Q8K135	Dyslexia-associated protein KIAA0319-like protein	Kiaa0319l			0.765294	0.0593255	1.04198
P35564	Calnexin	Canx			0.46596	0.0593198	1.04197
P63328;P48455	Serine/threonine-protein phosphatase 2B catalytic subunit alpha isoform	Ppp3ca			0.564382	0.0592731	1.04194
Q8BIW1	Protein prune homolog	Prune			0.585278	0.0592289	1.04191
Q80SW1	Putative adenosylhomocysteinase 2	Ahcyl1			0.628944	0.0592267	1.04191
Q8VE88	Protein FAM114A2	Fam114a2			0.62691	0.0587873	1.04159
O88351	Inhibitor of nuclear factor kappa-B kinase subunit beta	Ikbkb			0.777342	0.0587502	1.04156
O54879	High mobility group protein B3	Hmgb3			0.72585	0.058677	1.04151
P28063	Proteasome subunit beta type-8	Psmb8			0.676694	0.0585696	1.04143
P57716	Nicastrin	Ncstn			0.731441	0.0583687	1.04129
P05132	cAMP-dependent protein kinase catalytic subunit alpha	Prkaca			0.667094	0.0583407	1.04127
Q9CQB5	CDGSH iron-sulfur domain-containing protein 2	Cisd2			0.699276	0.0581824	1.04115
P54797	Transport and Golgi organization 2 homolog	Tango2			0.880307	0.05807	1.04107
Q8VE11	Myotubularin-related protein 6	Mtmr6			0.872117	0.0576687	1.04078
Q8CIF4	Biotinidase	Btd			0.735691	0.0575479	1.0407
O88271	Craniofacial development protein 1	Cfdp1			0.802391	0.0575308	1.04068
P12382	ATP-dependent 6-phosphofructokinase, liver type	Pfkl			0.665668	0.0574163	1.0406
O08917	Flotillin-1	Flot1			0.557745	0.0574147	1.0406
A2AB59	Rho GTPase-activating protein 27	Arhgap27			0.750071	0.0573041	1.04052
Q6NVG1	Lysophospholipid acyltransferase LPCAT4	Lpcat4			0.446889	0.0570116	1.04031
P83877	Thioredoxin-like protein 4A	Txnl4a			0.669342	0.0569299	1.04025
Q8VDQ1	Prostaglandin reductase 2	Ptgr2			0.586092	0.0565157	1.03995
Q9R1P1	Proteasome subunit beta type-3	Psmb3			0.582402	0.0562894	1.03979
Q6P3E7	Histone deacetylase 10	Hdac10			0.810108	0.0561457	1.03968
Q80U93	Nuclear pore complex protein Nup214	Nup214			0.702964	0.0558046	1.03944
Q8VD04	GRIP1-associated protein 1	Gripap1			0.809239	0.0557275	1.03938
P35922	Fragile X mental retardation protein 1 homolog	Fmr1			0.725456	0.0557213	1.03938
O88384	Vesicle transport through interaction with t-SNAREs homolog 1B	Vti1b			0.796449	0.0556695	1.03934
P41778;O35984	Pre-B-cell leukemia transcription factor 1	Pbx1			0.749434	0.0556345	1.03932
G3X9J0		Sipa1l3			0.837823	0.0555763	1.03927
P0CW02	Lymphocyte antigen 6C1	Ly6c1			0.860239	0.0555712	1.03927
Q9R098;CON__ENSEMBL:ENSBTAP00000023055	Hepatocyte growth factor activator;Hepatocyte growth factor activator short chain;Hepatocyte growth factor activator long chain	Hgfac			0.85098	0.0555064	1.03922
Q8K2L8	Trafficking protein particle complex subunit 12	Trappc12			0.786968	0.0554193	1.03916
Q9D2E2	Target of EGR1 protein 1	Toe1			0.848513	0.0553362	1.0391
O88543	COP9 signalosome complex subunit 3	Cops3			0.386037	0.0552371	1.03903
Q9CQ02	COMM domain-containing protein 4	Commd4			0.869291	0.0552139	1.03901
Q9D7N3	28S ribosomal protein S9, mitochondrial	Mrps9			0.805303	0.055116	1.03894
Q4VBE8	WD repeat-containing protein 18	Wdr18			0.821534	0.0548635	1.03876
Q9QZK7	Docking protein 3	Dok3			0.789188	0.0547452	1.03868
Q3UW68	Calpain-13	Capn13			0.87053	0.0546548	1.03861
O70309	Integrin beta-5	Itgb5			0.832982	0.0545835	1.03856
O70439	Syntaxin-7	Stx7			0.607428	0.0544786	1.03848
Q9CXI5	Mesencephalic astrocyte-derived neurotrophic factor	Manf			0.700139	0.0543108	1.03836
Q8CCH2	NHL repeat-containing protein 3	Nhlrc3			0.851722	0.0542129	1.03829
Q8BQM4	HEAT repeat-containing protein 3	Heatr3			0.821564	0.0538959	1.03806
P61027	Ras-related protein Rab-10	Rab10			0.691773	0.053312	1.03764
Q9JKB1;P58321	Ubiquitin carboxyl-terminal hydrolase isozyme L3;Ubiquitin carboxyl-terminal hydrolase isozyme L4	Uchl3;Uchl4			0.487756	0.0532004	1.03756
Q80UJ7	Rab3 GTPase-activating protein catalytic subunit	Rab3gap1			0.793347	0.0527604	1.03725
Q3KNM2	E3 ubiquitin-protein ligase MARCH5	2005-03-01			0.816315	0.0522856	1.03691
Q8BXZ1	Protein disulfide-isomerase TMX3	Tmx3			0.706599	0.0521358	1.0368
Q8K019	Bcl-2-associated transcription factor 1	Bclaf1			0.677973	0.0519498	1.03667
Q99J77		Nans			0.751058	0.0511901	1.03612
B1AY13	Ubiquitin carboxyl-terminal hydrolase 24	Usp24			0.748625	0.0511573	1.0361
P24668	Cation-dependent mannose-6-phosphate receptor	M6pr			0.503279	0.0511503	1.03609
O08997	Copper transport protein ATOX1	Atox1			0.656656	0.0508658	1.03589
P01901;P14428;P03991	H-2 class I histocompatibility antigen, K-B alpha chain	H2-K1			0.810607	0.0507078	1.03577
Q91VI7	Ribonuclease inhibitor	Rnh1			0.687004	0.0499725	1.03525
P21278;O70443	Guanine nucleotide-binding protein subunit alpha-11	Gna11			0.681308	0.0498454	1.03515
P97479	Unconventional myosin-VIIa	Myo7a			0.904405	0.0498198	1.03514
P97434	Myosin phosphatase Rho-interacting protein	Mprip			0.723687	0.0497427	1.03508
Q9ES74;Q9ES70	Serine/threonine-protein kinase Nek7	Nek7			0.35507	0.0494388	1.03486
Q78PG9	Coiled-coil domain-containing protein 25	Ccdc25			0.849983	0.0494	1.03483
Q5U3K5	Rab-like protein 6	Rabl6			0.826092	0.0493183	1.03478
P18052	Receptor-type tyrosine-protein phosphatase alpha	Ptpra			0.830223	0.0492223	1.03471
P07901;REV__Q8BL66	Heat shock protein HSP 90-alpha	Hsp90aa1			0.601512	0.049167	1.03467
G5E8K5	Ankyrin-3	Ank3			0.722731	0.0491346	1.03464
Q8BHN3	Neutral alpha-glucosidase AB	Ganab			0.480133	0.0489813	1.03453
Q62000	Mimecan	Ogn			0.662007	0.0489397	1.0345
Q8BYZ7	Engulfment and cell motility protein 3	Elmo3			0.888188	0.0489229	1.03449
P18872	Guanine nucleotide-binding protein G(o) subunit alpha	Gnao1			0.907261	0.0489117	1.03448
Q8BJZ4	28S ribosomal protein S35, mitochondrial	Mrps35			0.708908	0.0488651	1.03445
P83887	Tubulin gamma-1 chain	Tubg1			0.829113	0.0488316	1.03443
Q9EQ80	NIF3-like protein 1	Nif3l1			0.8253	0.0486701	1.03431
Q8R4R6	Nucleoporin NUP53	Nup35			0.812361	0.0486625	1.03431
Q9D727	Uncharacterized protein C6orf226 homolog				0.702581	0.0484985	1.03419
Q6EDY6	Leucine-rich repeat-containing protein 16A	Lrrc16a			0.522146	0.0484565	1.03416
Q3UIJ9	Myocardial zonula adherens protein	Myzap			0.782119	0.0484413	1.03415
Q60823	RAC-beta serine/threonine-protein kinase	Akt2			0.689513	0.0480693	1.03388
Q9WUK2	Eukaryotic translation initiation factor 4H	Eif4h			0.475113	0.0479018	1.03376
Q9ESE1	Lipopolysaccharide-responsive and beige-like anchor protein	Lrba			0.676905	0.047876	1.03374
Q8VHX6	Filamin-C	Flnc			0.823952	0.0477994	1.03369
Q9CXW3	Calcyclin-binding protein	Cacybp			0.631628	0.047678	1.0336
Q91XI1	tRNA-dihydrouridine(47) synthase [NAD(P)(+)]-like	Dus3l			0.825652	0.0474105	1.03341
Q8BZS9	Putative pre-mRNA-splicing factor ATP-dependent RNA helicase DHX32	Dhx32			0.812684	0.0471919	1.03325
Q8BR70	Protein YIPF6	Yipf6			0.850406	0.0471315	1.03321
Q9CQT1	Methylthioribose-1-phosphate isomerase	Mri1			0.594186	0.0467634	1.03294
P46414	Cyclin-dependent kinase inhibitor 1B	Cdkn1b			0.788145	0.0467488	1.03293
O35657	Sialidase-1	Neu1			0.794537	0.0466153	1.03284
P84104	Serine/arginine-rich splicing factor 3	Srsf3			0.642583	0.0465781	1.03281
Q5SSZ5	Tensin-3	Tns3			0.761562	0.046463	1.03273
Q8VCH0	3-ketoacyl-CoA thiolase B, peroxisomal	Acaa1b			0.940237	0.046434	1.03271
Q9JJR8	Transmembrane protein 9B	Tmem9b			0.846967	0.0463518	1.03265
Q9EQG7	Ectonucleotide pyrophosphatase/phosphodiesterase family member 5	Enpp5			0.795675	0.0462453	1.03257
Q8BRT1	CLIP-associating protein 2	Clasp2			0.811871	0.0461667	1.03252
Q91Z58	Uncharacterized protein C6orf132 homolog				0.898239	0.0461629	1.03252
Q9CPZ6	ORM1-like protein 3	Ormdl3			0.82061	0.0460536	1.03244
Q99JI1	Musculoskeletal embryonic nuclear protein 1	Mustn1			0.87498	0.0460256	1.03242
Q9CQ80	Vacuolar protein-sorting-associated protein 25	Vps25			0.779348	0.0450493	1.03172
Q8CHP8	Phosphoglycolate phosphatase	Pgp			0.749653	0.0449696	1.03166
Q9R060	Cytosolic Fe-S cluster assembly factor NUBP1	Nubp1			0.823315	0.0449162	1.03162
Q8VDM6	Heterogeneous nuclear ribonucleoprotein U-like protein 1	Hnrnpul1			0.569121	0.0448805	1.0316
Q91VC4	Plasmalemma vesicle-associated protein	Plvap			0.787929	0.0448739	1.03159
Q8K1X1	WD repeat-containing protein 11	Wdr11			0.631654	0.0443271	1.0312
Q91VC7	Protein phosphatase 1 regulatory subunit 14A	Ppp1r14a			0.792886	0.0442826	1.03117
Q3TB82	Pleckstrin homology domain-containing family F member 1	Plekhf1			0.893227	0.0442708	1.03116
P58137	Acyl-coenzyme A thioesterase 8	Acot8			0.798191	0.0436433	1.03071
Q9CQY2	RNMT-activating mini protein	Fam103a1			0.788383	0.0435504	1.03065
P81117	Nucleobindin-2;Nesfatin-1	Nucb2			0.770878	0.0433766	1.03052
O70252	Heme oxygenase 2	Hmox2			0.724976	0.0431922	1.03039
P10833	Ras-related protein R-Ras	Rras			0.755632	0.0431668	1.03037
Q99J45	Nuclear receptor-binding protein	Nrbp1			0.696705	0.042586	1.02996
Q61699	Heat shock protein 105 kDa	Hsph1			0.588542	0.0425094	1.0299
P27870	Proto-oncogene vav	Vav1			0.936604	0.0417852	1.02939
P63044	Vesicle-associated membrane protein 2	Vamp2			0.826108	0.0416457	1.02929
Q8R1V4	Transmembrane emp24 domain-containing protein 4	Tmed4			0.57307	0.0415332	1.02921
Q8K2H2	OTU domain-containing protein 6B	Otud6b			0.719505	0.0413707	1.02909
P52623	Uridine-cytidine kinase 1	Uck1			0.836076	0.0413154	1.02905
P47857	ATP-dependent 6-phosphofructokinase, muscle type	Pfkm			0.868503	0.0411399	1.02893
Q5EBG8	Uncharacterized protein C1orf50 homolog				0.882411	0.0409239	1.02877
Q9CXI0	2-methoxy-6-polyprenyl-1,4-benzoquinol methylase, mitochondrial	Coq5			0.863545	0.0406648	1.02859
Q8BWU8	Ethanolamine-phosphate phospho-lyase	Etnppl			0.928843	0.0406462	1.02857
Q8BY87	Ubiquitin carboxyl-terminal hydrolase 47	Usp47			0.838717	0.0405792	1.02853
P97427	Dihydropyrimidinase-related protein 1	Crmp1			0.89462	0.0405571	1.02851
Q9DAU1	Protein canopy homolog 3	Cnpy3			0.676449	0.0403283	1.02835
Q80YT7	Myomegalin	Pde4dip			0.874368	0.0401332	1.02821
Q9CR00	26S proteasome non-ATPase regulatory subunit 9	Psmd9			0.731342	0.0396131	1.02784
O70570	Polymeric immunoglobulin receptor;Secretory component	Pigr			0.926586	0.0392132	1.02755
B2RRE7	OTU domain-containing protein 4	Otud4			0.83254	0.0391302	1.02749
P47856	Glutamine--fructose-6-phosphate aminotransferase [isomerizing] 1	Gfpt1			0.853293	0.0390132	1.02741
Q9R0Q6	Actin-related protein 2/3 complex subunit 1A	Arpc1a			0.842522	0.038916	1.02734
E9Q1P8	Interferon regulatory factor 2-binding protein 2	Irf2bp2			0.748363	0.0387799	1.02724
Q91W40	Kinesin light chain 3	Klc3			0.866994	0.0383036	1.02691
P70265;P70266	6-phosphofructo-2-kinase/fructose-2,6-bisphosphatase 2;6-phosphofructo-2-kinase;Fructose-2,6-bisphosphatase	Pfkfb2			0.869886	0.0378742	1.0266
Q8BFW7	Lipoma-preferred partner homolog	Lpp			0.685926	0.0378717	1.0266
Q7TMC8		Fuk			0.866344	0.0378459	1.02658
Q8BH58	TIP41-like protein	Tiprl			0.78999	0.0378199	1.02656
P56380	Bis(5-nucleosyl)-tetraphosphatase [asymmetrical]	Nudt2			0.739869	0.0378103	1.02655
Q8BJW6	Eukaryotic translation initiation factor 2A;Eukaryotic translation initiation factor 2A, N-terminally processed	Eif2a			0.816053	0.0377827	1.02653
Q8BP56	Acid trehalase-like protein 1	Athl1			0.913371	0.0374982	1.02633
Q6PE01	U5 small nuclear ribonucleoprotein 40 kDa protein	Snrnp40			0.748143	0.0373545	1.02623
Q9CRB6	Tubulin polymerization-promoting protein family member 3	Tppp3			0.854464	0.0372423	1.02615
Q8K023	Aldo-keto reductase family 1 member C18	Akr1c18			0.916536	0.0369393	1.02593
Q8R3N6	THO complex subunit 1	Thoc1			0.859521	0.036739	1.02579
P97355	Spermine synthase	Sms			0.744045	0.036375	1.02553
Q3TDN2	FAS-associated factor 2	Faf2			0.714344	0.0363525	1.02552
Q6PA06	Atlastin-2	Atl2			0.812898	0.0363131	1.02549
Q922Y1	UBX domain-containing protein 1	Ubxn1			0.814607	0.0363073	1.02549
P06745;CON__Q3ZBD7	Glucose-6-phosphate isomerase	Gpi			0.4129	0.0362638	1.02545
P23475	X-ray repair cross-complementing protein 6	Xrcc6			0.74999	0.0362504	1.02545
Q3UQ44	Ras GTPase-activating-like protein IQGAP2	Iqgap2			0.794784	0.036224	1.02543
Q9JLV1	BAG family molecular chaperone regulator 3	Bag3			0.756276	0.0362027	1.02541
Q8VCH8	UBX domain-containing protein 4	Ubxn4			0.741327	0.0361354	1.02536
Q8BLF1	Neutral cholesterol ester hydrolase 1	Nceh1			0.870248	0.0361296	1.02536
A2RTL5	Arginine/serine-rich coiled-coil protein 2	Rsrc2			0.887913	0.0360697	1.02532
Q99JX4	Eukaryotic translation initiation factor 3 subunit M	Eif3m			0.614078	0.0357167	1.02507
O35239	Tyrosine-protein phosphatase non-receptor type 9	Ptpn9			0.942845	0.0356935	1.02505
Q9WVP1	AP-1 complex subunit mu-2	Ap1m2			0.800863	0.0355654	1.02496
Q64261	Cyclin-dependent kinase 6	Cdk6			0.916755	0.0351899	1.02469
Q8BHG1	Nardilysin	Nrd1			0.753371	0.0351299	1.02465
P53810	Phosphatidylinositol transfer protein alpha isoform	Pitpna			0.60537	0.0351149	1.02464
Q91WQ3	Tyrosine--tRNA ligase, cytoplasmic;Tyrosine--tRNA ligase, cytoplasmic, N-terminally processed	Yars			0.71318	0.0350466	1.02459
P27601	Guanine nucleotide-binding protein subunit alpha-13	Gna13			0.808811	0.0349782	1.02454
Q99JG3	Annexin A13	Anxa13			0.894432	0.0349305	1.02451
Q8CIB5	Fermitin family homolog 2	Fermt2			0.818745	0.0345805	1.02426
Q8BXL7	ADP-ribosylation factor-related protein 1	Arfrp1			0.812357	0.0345688	1.02425
Q7TSI3	Serine/threonine-protein phosphatase 6 regulatory subunit 1	Ppp6r1			0.903267	0.0345043	1.0242
Q3TDQ1	Dolichyl-diphosphooligosaccharide--protein glycosyltransferase subunit STT3B	Stt3b			0.778104	0.0343984	1.02413
Q9JI78	Peptide-N(4)-(N-acetyl-beta-glucosaminyl)asparagine amidase	Ngly1			0.801628	0.0343552	1.0241
Q60994	Adiponectin	Adipoq			0.897915	0.0341517	1.02395
Q8BI84	Melanoma inhibitory activity protein 3	Mia3			0.732979	0.0341311	1.02394
O35382	Exocyst complex component 4	Exoc4			0.811031	0.0341136	1.02393
Q922D8	C-1-tetrahydrofolate synthase, cytoplasmic;Methylenetetrahydrofolate dehydrogenase;Methenyltetrahydrofolate cyclohydrolase;Formyltetrahydrofolate synthetase;C-1-tetrahydrofolate synthase, cytoplasmic, N-terminally processed	Mthfd1			0.673784	0.0339937	1.02384
[truncated: 2,640 more rows]
[truncated: 1 more columns]
