# Supplementary material for: AMPK activation protects against prostate cancer by inducing a catabolic cellular state
Source: Cell Rep. Author manuscript; Available in PMC 2023 Oct 23. (PMC10576838; doi:10.1016/j.celrep.2023.112396)
Supplement: 3 [file NIHMS1897945-supplement-3.xlsx]

## Sheet: Lipidomic results NEG
Table S3. Summary of lipidomic results from analysis of prostate tissue from 17 week old mice. Related to Figure 3.
ID	annotated	m/z	RT(min)		WT_17_1_1	WT_17_1_2	WT_17_1_4	WT_17_1_5	Pten-/-_17_2_10	Pten-/-_17_2_11	Pten-/-_17_2_8	Pten-/-_17_2_9	Pten-/-;AmpkACT_17_3_13	Pten-/-;AmpkACT_17_3_14	Pten-/-;AmpkACT_17_3_15	Pten-/-;AmpkACT_17_3_16
Wet weight (mg)					52.7	38.7	45.2	31.9	39.4	42.6	32.5	42	30	34.1	25.7	57.8
Total protein (mg)					3.38298	3.09495	3.50373	2.86735	2.74183	3.25343	2.14153	2.8057	2.28272	2.55106	2.03103	4.04689
596.5240T283.89	[Cer(34:1)+OAc]	596.524	4.7315		0	0.0292606	0.0231904	0	0.118668	0.0424797	0.07505	0.0943406	0.0353284	0.0449132	0.0349138	0.0494232
666.6041T386.89	[Cer(39:1)+OAc]	666.604	6.44817		0.0263669	0.0226257	0.0318701	0.0203364	0.140741	0.079291	0.081093	0.12414	0.042005	0.0678659	0.0598115	0.0790104
680.6179T387.20	[Cer(40:1)+OAc]	680.618	6.45333		0.0379373	0.0302717	0.0444985	0.0319568	0.173015	0.0967983	0.104123	0.144975	0.0763204	0.0805231	0.0673709	0.0949907
694.6349T398.07	[Cer(41:1)+OAc]	694.635	6.6345		0.0661568	0.0712826	0.0914424	0.0550663	0.356895	0.231837	0.271204	0.367868	0.178379	0.237507	0.183835	0.251158
692.6200T385.83	[Cer(41:2)+OAc]	692.62	6.4305		0.0743769	0.080025	0.096069	0.0597737	0.517475	0.186995	0.234286	0.232319	0.158386	0.217204	0.149385	0.224505
708.6509T398.42	[Cer(42:1)+OAc]	708.651	6.64033		0.0763762	0.0881206	0.106891	0.0640066	0.409482	0.281979	0.31743	0.450385	0.202986	0.27839	0.227022	0.302726
646.6125T385.85	[Cer(42:2)+-H]	646.612	6.43083		0	0.0166335	0.0199771	0	0.0908092	0.0321254	0.0414297	0.0403356	0.0274397	0.0394801	0.0254483	0.0394392
706.6331T385.85	[Cer(42:2)+OAc]	706.633	6.43083		0.0829353	0.0904231	0.109127	0.0802725	0.608264	0.219368	0.263033	0.269403	0.177502	0.246556	0.180286	0.249832
704.6201T373.41	[Cer(42:3)+OAc]	704.62	6.2235		0.0208635	0.0197623	0.0300111	0	0.0771367	0.0216853	0.0516148	0.028075	0	0.0246528	0	0.0307978
656.5745T386.92	[Cer(40:1)+Cl]	656.574	6.44867		0.00842567	0.0122834	0.00937643	0	0.0581377	0.0272158	0.0316134	0.0383087	0.0202311	0.0212361	0.0203974	0.0247134
	Cer SUM:				0.393439	0.460689	0.562453	0.311412	2.55062	1.21977	1.47088	1.79015	0.918579	1.25833	0.948469	1.3466
255.2321T55.85	[FFA(16:0)+-H]	255.232	0.930833		0.356595	0.406249	0.378569	0.466977	0.522637	0.421367	0.541443	0.518329	0.624657	0.58439	0.67366	0.338442
283.2635T85.40	[FFA(18:0)+-H]	283.264	1.42333		0.318908	0.379935	0.349827	0.384658	0.381645	0.380757	0.533111	0.470078	0.618129	0.549205	0.629239	0.304379
281.2477T58.80	[FFA(18:1)+-H]	281.248	0.98		0.0547348	0.0440065	0.0423429	0.0411704	0.419133	0.0493196	0.0465658	0.0546645	0.0653728	0.0552162	0.0608468	0.0452414
279.2322T43.75	[FFA(18:2)+-H]	279.232	0.729167		0.039817	0.0357998	0.0373442	0.0266276	0.219696	0.0295415	0.029418	0.0392147	0.0355422	0.0265365	0.0343264	0.0252346
303.2319T40.27	[FFA(20:4)+-H]	303.232	0.671167		0.0156468	0.0138717	0.0175103	0.018227	0.217351	0.0157662	0.0281694	0.0277434	0.0300405	0.0281419	0.0293657	0.0295005
327.2320T35.49	[FFA(22:6)+-H]	327.232	0.5915		0.00802221	0.00950864	0.0133666	0.0103673	0.128354	0.00804127	0.0097603	0.00933807	0.0141281	0.0119707	0.0111868	0.00968163
	FFA SUM:				0.793724	0.88937	0.83896	0.948027	1.88882	0.904793	1.18847	1.11937	1.38787	1.25546	1.43862	0.752479
554.3451T35.99	[LysoPC(16:0)+OAc]	554.345	0.599833		0.0239686	0.0320783	0.0408581	0.0315057	0.0662479	0.0324207	0.050534	0.0555244	0.0492998	0.0537827	0.0511033	0.0523962
582.3769T52.91	[LysoPC(18:0)+OAc]	582.377	0.881833		0.0104169	0.00945573	0.0123323	0.00903288	0.0267905	0.0114549	0.0232404	0.0246332	0.0185544	0.0192205	0.0200901	0.0204359
	LysoPC SUM:				0.0343855	0.041534	0.0531903	0.0405385	0.0930384	0.0438757	0.0737744	0.0801576	0.0678542	0.0730032	0.0711934	0.072832
540.3294T35.99	LPE(18:0)	540.329	0.599833		0.00547848	0.00755968	0.00902657	0.00783161	0.0156377	0.00758202	0.0119649	0.0134299	0.0111819	0.0117394	0.0121017	0.012181
	LPE SUM:				0.00547848	0.00755968	0.00902657	0.00783161	0.0156377	0.00758202	0.0119649	0.0134299	0.0111819	0.0117394	0.0121017	0.012181
764.5446T217.54	[PC(30:0)+OAc]	764.545	3.62567		0.0544646	0.103888	0.119591	0.0710803	0.0918101	0.0675794	0.119861	0.146276	0.104721	0.116895	0.0976861	0.116497
778.5574T285.23	[PC(31:0)+OAc]	778.557	4.75383		0.103604	0.142236	0.161492	0.154767	0.238961	0.148268	0.243	0.302969	0.230816	0.206964	0.184046	0.214967
792.5729T285.23	[PC(32:0)+OAc]	792.573	4.75383		0.425972	0.60384	0.702763	0.590722	0.964358	0.563007	1.02614	1.18758	0.897435	0.803336	0.728134	0.886283
790.5611T223.59	[PC(32:1)+OAc]	790.561	3.7265		0.0903655	0.166025	0.182013	0.133765	0.40011	0.281193	0.355199	0.440313	0.340839	0.430265	0.343846	0.414112
818.5897T290.97	[PC(34:1)+OAc]	818.59	4.8495		0.875743	1.14053	1.00407	0.967229	2.51345	1.77059	1.87767	3.23672	2.4378	2.94723	2.57526	2.7729
816.5729T235.40	[PC(34:2)+OAc]	816.573	3.92333		0.612684	1.11824	1.08392	1.09303	0.79578	0.573245	0.968905	1.31819	1.12473	0.983947	1.00375	1.03592
832.6049T353.61	[PC(35:1)+OAc]	832.605	5.8935		0.105558	0.124471	0.130436	0.108057	0.32665	0.181119	0.261292	0.368049	0.252189	0.292859	0.265948	0.346049
846.6210T353.60	[PC(36:1)+OAc]	846.621	5.89333		0.181988	0.215136	0.212277	0.187006	0.53683	0.29774	0.418218	0.603179	0.402995	0.518024	0.419299	0.593063
844.6093T307.80	[PC(36:2)+OAc] 18:0/18:2	844.609	5.13		0.166354	0.169751	0.204283	0.182808	0.273441	0.142903	0.330891	0.452528	0.232666	0.213804	0.242854	0.291001
844.6057T294.77	[PC(36:2)+OAc] 18:1/18:1	844.606	4.91283		0.103269	0.163086	0.132894	0.114909	0.671929	0.584794	0.572653	1.02056	0.705603	0.984159	0.806693	0.950281
844.6078T372.24	[PC(36:2)+OAc]	844.608	6.204		0.0196776	0	0.025252	0	0.179622	0.110103	0.175066	0.256569	0.13763	0.226318	0.176755	0.251583
842.5902T240.06	[PC(36:3)+OAc] 18:1/18:2	842.59	4.001		0.176046	0.372805	0.314104	0.37397	0.394644	0.305562	0.432537	0.626427	0.560307	0.625988	0.519927	0.624101
842.5889T252.90	[PC(36:3)+OAc] 16:0/20:3	842.589	4.215		0.169568	0.349132	0.27953	0.279853	0.168608	0.151579	0.157534	0.31	0.261407	0.24932	0.229851	0.254689
840.5735T226.12	[PC(36:4)+OAc]	840.573	3.76867		1.02801	1.68615	1.96029	1.43738	0.756179	0.579743	0.845064	1.3794	1.1662	0.778169	0.829925	1.06006
838.5608T178.03	[PC(36:5)+OAc]	838.561	2.96717		0.0557928	0.117128	0.12119	0.112676	0.0428166	0.0369777	0.0297018	0.0837618	0.0618808	0.0570452	0.0534944	0.0530562
838.5602T285.49	[PC(36:5)+OAc]	838.56	4.75817		0.0461784	0.0410822	0.0470268	0	0.0612782	0.0307017	0.0783932	0	0.0440174	0.040685	0.0452333	0.0665502
836.5437T238.91	[PC(36:6)+OAc]	836.544	3.98183		0.0265072	0.0270191	0.0267841	0	0.0604259	0.0358067	0.0515528	0.0688723	0.0400982	0.0415611	0.0378621	0.0507396
868.6088T295.00	[PC(38:4)+OAc]	868.609	4.91667		0.314341	0.325043	0.400227	0.279106	0.419099	0.199044	0.418622	0.753119	0.275691	0.232647	0.401517	0.341554
866.5913T228.82	[PC(38:5)+OAc]	866.591	3.81367		0.233423	0.432098	0.45834	0.358737	0.223771	0.20048	0.297762	0.405667	0.409307	0.33149	0.274764	0.387708
864.5747T210.13	[PC(38:6)+OAc]	864.575	3.50217		0.144827	0.195253	0.233145	0.212027	0.304525	0.223828	0.333105	0.371336	0.334557	0.347805	0.308381	0.388878
864.5754T187.30	[PC(38:6)+OAc]	864.575	3.12167		0.0193232	0.0331499	0.0430901	0.0330608	0.0232137	0	0.0382627	0.0385048	0.0387972	0.03444	0.0299374	0.0371605
892.6060T273.44	[PC(40:6)+OAc]	892.606	4.55733		0.0404658	0.0403713	0.047977	0.0479851	0.0935848	0.0559248	0	0.108778	0.0819525	0.0767267	0.092775	0.0870625
890.5886T213.33	[PC(40:7)+OAc]	890.589	3.5555		0.01912	0.0314452	0.0381425	0.0370847	0.104738	0.0753076	0.0768122	0.107702	0.102701	0.1225	0.100154	0.130954
	PC SUM:				5.01328	7.59787	7.92884	6.77525	9.64582	6.61549	9.10824	13.5865	10.2443	10.6622	9.7681	11.3552
714.5059T250.67	[PE(34:2)+-H]	714.506	4.17783		0.0406578	0.0711552	0.074814	0.070576	0.112742	0.0472102	0.0622912	0.0575527	0.0963412	0.0923829	0.0753404	0.100532
744.5558T359.19	[PE(36:1)+-H]	744.556	5.9865		0.0909229	0.112288	0.125634	0.0991838	0.506414	0.250048	0.389004	0.458574	0.366507	0.578749	0.479279	0.589958
738.5076T239.82	[PE(36:4)+-H]	738.508	3.997		0.119197	0.23759	0.261736	0.204261	0.159656	0.0887775	0.116072	0.105725	0.188739	0.165782	0.125157	0.175501
768.5548T344.20	[PE(38:3)+-H]	768.555	5.73667		0.0199549	0.0284707	0.0285747	0.0240189	0.0497477	0.0271064	0.047535	0.0564623	0.0470806	0.0667218	0.0550315	0.0639456
766.5383T312.64	[PE(38:4)+-H]	766.538	5.21067		0.276522	0.308994	0.361487	0.233587	0.413589	0.212177	0.491797	0.504494	0.362668	0.373953	0.351269	0.445324
764.5244T243.53	[PE(38:5)+-H]	764.524	4.05883		0.0926161	0.184204	0.189673	0.142245	0.157009	0.0825802	0.103699	0.107888	0.18207	0.192974	0.143572	0.201043
762.5082T222.61	[PE(38:6)+-H]	762.508	3.71017		0.127314	0.194048	0.237708	0.188356	0.330971	0.169825	0.229467	0.202378	0.331254	0.346908	0.276484	0.357115
790.5403T289.88	[PE(40:6)+-H]	790.54	4.83133		0.0969611	0.0914619	0.119087	0.0789255	0.213742	0.122027	0.275894	0.206387	0.194132	0.220709	0.190224	0.22505
788.5206T225.86	[PE(40:7)+-H]	788.521	3.76433		0.0647147	0.128702	0.152251	0.12036	0.190624	0.105084	0.121974	0.119989	0.198309	0.214131	0.17326	0.237649
722.5104T269.81	[PE-p(36:4)+-H]	722.51	4.49683		0.335346	0.483058	0.532631	0.436016	0.659338	0.396526	0.780365	0.864283	0.628793	0.7339	0.605064	0.720156
750.5445T345.22	[PE-p(38:4)+-H]	750.544	5.75367		0.312411	0.314887	0.322429	0.246365	0.423942	0.192019	0.500423	0.700104	0.194791	0.253688	0.371745	0.44278
748.5266T271.80	[PE-p(38:5)+-H]	748.527	4.53		0.203998	0.293512	0.329158	0.284194	0.47985	0.269635	0.345447	0.405572	0.38613	0.506821	0.370258	0.472052
746.5107T248.96	[PE-p(38:6)+-H]	746.511	4.14933		0.242836	0.457151	0.500739	0.418288	0.756112	0.483605	0.623212	0.804774	0.724652	0.812836	0.640758	0.81072
774.5455T324.20	[PE-p(40:6)+-H]	774.545	5.40333		0.0573246	0.0694549	0.0894345	0.0566643	0.12322	0.073331	0.148744	0.144978	0.102336	0.120751	0.114107	0.150228
	PE SUM:				2.08078	2.97498	3.32536	2.60304	4.57696	2.51995	4.23593	4.73916	4.0038	4.68031	3.97155	4.99206
861.5509T243.07	[PI(36:2)+-H]	861.551	4.05117		0.014474	0.0260319	0.0312727	0.020502	0.0371233	0	0.0517302	0.0698849	0.0413314	0.0545526	0.0292642	0.0563844
857.5184T181.02	[PI(36:4)+-H]	857.518	3.017		0.0541039	0.104428	0.114366	0.0773643	0.0747072	0.0364645	0.0509114	0.0590666	0.0819068	0.108476	0.0530879	0.100481
885.5496T234.01	[PI(38:4)+-H]	885.55	3.90017		0.216943	0.209117	0.243803	0.189394	0.318729	0.140051	0.373729	0.459079	0.211198	0.251991	0.216513	0.366592
	PI SUM:				0.285521	0.339577	0.389441	0.287261	0.430559	0.176515	0.47637	0.588031	0.334437	0.41502	0.298865	0.523457
788.5422T301.52	[PS(36:1)+-H]	788.542	5.02533		0.164548	0.156837	0.188576	0.187162	0.345291	0.20719	0.27674	0.459479	0.286639	0.357347	0.249775	0.334656
786.5295T246.59	[PS(36:2)+-H]	786.529	4.10983		0.0415403	0.059966	0.0717081	0.0537716	0.0697808	0.0366198	0.10994	0.091903	0.0783175	0.0750114	0.0555051	0.0794684
834.5275T221.70	[PS(40:6)+-H]	834.528	3.695		0.135888	0.120646	0.160525	0.150407	0.222704	0.127177	0.202655	0.224636	0.187695	0.107316	0.156036	0.243526
872.6375T353.10	[PS(42:1)+-H]	872.638	5.885		0	0.0179441	0.018763	0	0.136704	0.082465	0.104888	0.153554	0.112263	0.216569	0.146485	0.215666
	PS SUM:				0.341976	0.355394	0.439572	0.39134	0.77448	0.453451	0.694223	0.929572	0.664914	0.756243	0.607801	0.873316
683.5941T386.84	[CE(16:0)+OAc]	683.594	6.44733		0.0368934	0.0470659	0.0464499	0.0342135	0.265826	0.11474	0.145131	0.165217	0.0766974	0.119846	0.0936054	0.115289
711.6257T398.41	[CE(18:0)+OAc]	711.626	6.64017		0.0876404	0.12147	0.138319	0.0845315	0.52576	0.323201	0.427042	0.529993	0.25866	0.35687	0.26102	0.346324
709.6085T385.85	[CE(18:1)+OAc]	709.609	6.43083		0.0762316	0.123073	0.109965	0.0705825	0.614498	0.195788	0.270198	0.250624	0.172828	0.261159	0.164804	0.217181
	CE SUM:				0.200765	0.291609	0.294734	0.189327	1.40608	0.633729	0.842371	0.945835	0.508186	0.737875	0.51943	0.678793
1451.9968T416.65	[CL(72:6)+-H]	1452	6.94417		0	0.035641	0.0360998	0	0.0958571	0.0615367	0.067883	0.0962874	0.125805	0.169358	0.120858	0.182828
1450.9817T411.31	[CL(72:7)+-H] M+1	1450.98	6.85517		0.0330759	0.0450657	0.0482343	0.0389705	0.0728699	0.0401257	0.0714501	0.0765125	0.112418	0.13442	0.0955142	0.130988
1427.9934T422.05	[CL(70:4)+-H]	1427.99	7.03417		0.00650725	0.00801512	0.00768798	0.0078758	0.0546204	0.036853	0.0415477	0.0682591	0.0546911	0.0972312	0.0699057	0.0888206
1476.9943T412.92	[CL(74:8)+-H] M+1	1476.99	6.882		0.0198009	0.0303774	0.0325257	0.0234851	0.0228151	0.0136323	0.0223733	0.0308941	0.034651	0.0430768	0.0319532	0.0401793
1475.9914T415.84	[CL(74:8)+-H]	1475.99	6.93067		0.0208738	0.0317696	0.0357529	0.0270899	0.0236211	0.0156457	0.0228762	0.0329652	0.0445795	0.0504139	0.0358914	0.0405635
1449.9801T411.56	[CL(72:7)+-H]	1449.98	6.85933		0.0345887	0.0546888	0.051444	0.0447973	0.0860519	0.0472983	0.0782175	0.0900236	0.128165	0.152853	0.110302	0.153454
1448.9645T406.73	[CL(72:8)+-H] M+1	1448.96	6.77883		0.0354935	0.0534198	0.0572048	0.0437675	0.0322296	0.0205223	0.052575	0.049373	0.0686322	0.0611388	0.044697	0.0602517
1454.0072T422.04	[CL(72:5)+-H]	1454.01	7.034		0.00743238	0.0108024	0.0084551	0.00665402	0.0400601	0.0194609	0.0207376	0.0341283	0.0551863	0.0725565	0.0489591	0.0748096
	CL SUM:				0.157773	0.26978	0.277405	0.19264	0.428125	0.255075	0.37766	0.478443	0.624128	0.781048	0.558081	0.771895

## Sheet: Lipidomic results POS
ID	annotated	m/z	RT(min)		WT_17_1_1	WT_17_1_2	WT_17_1_4	WT_17_1_5	Pten-/-_17_2_10	Pten-/-_17_2_11	Pten-/-_17_2_8	Pten-/-_17_2_9	Pten-/-;AmpkACT_17_3_13	Pten-/-;AmpkACT_17_3_14	Pten-/-;AmpkACT_17_3_15	Pten-/-;AmpkACT_17_3_16
Wet weight (mg)					52.7	38.7	45.2	31.9	39.4	42.6	32.5	42	30	34.1	25.7	57.8
Total protein (mg)					3.38298	3.09495	3.50373	2.86735	2.74183	3.25343	2.14153	2.8057	2.28272	2.55106	2.03103	4.04689
812.6566T394.92	Ubiquinone (Coq9)	812.657	6.582		0.0311959	0.0368922	0.0482884	0.0318749	0.0824362	0.0437793	0.0617097	0.079116	0.0581189	0.10094	0.071028	0.137017
617.5128T363.65	[DG(34:1)+Na]	617.513	6.06083		0.0228069	0.0136887	0.0198248	0.0130588	0.063384	0.0172365	0.0197791	0.0374851	0.0131335	0.0204347	0.0137274	0.0303059
645.5438T379.76	[DG(36:1)+Na]	645.544	6.32933		0.00430318	0.00280772	0	0	0.0133805	0.00758669	0.00544946	0.0085548	0.00332671	0.00538611	0.00866593	0.00809138
643.5286T364.57	[DG(36:2)+Na]	643.529	6.07617		0.0127265	0.00967516	0.0174641	0.00908654	0.0278881	0.00908091	0.0170055	0.0179167	0.0100705	0.00947502	0.00163025	0.0125846
638.5730T364.41	[DG(36:2)+NH4]	638.573	6.0735		0.00605406	0.00269709	0.00486206	0.00280939	0.011827	0.00355932	0.00451891	0.0114186	0.0026706	0.00379148	0.00274447	0.00534926
667.5286T363.02	[DG(38:4)+Na]	667.529	6.05033		0.0129038	0.00812076	0.0121486	0.00749905	0.0184025	0.00767981	0.019218	0.0274184	0.00792432	0.00982538	0.0083808	0.0247745
	DG SUM:				0.0587944	0.0369895	0.0542996	0.0324538	0.134882	0.0451433	0.065971	0.102794	0.0371256	0.0489127	0.0351488	0.0811057
622.6146T384.68	[Cer(40:1)+H]	622.615	6.41133		0.0186018	0.0192937	0.022209	0	0.0828916	0.0504956	0.0589873	0.0793599	0.036239	0.044358	0.0486618	0.0425582
644.5955T384.68	[Cer(40:1)+Na]	644.596	6.41133		0.0322845	0.0286067	0.0349776	0.032988	0.162078	0.0954405	0.111348	0.159691	0.0567832	0.0783827	0.0771465	0.0780045
672.6277T396.88	[Cer(42:1)+Na]	672.628	6.61467		0.0715942	0.0826303	0.0983361	0.0950824	0.375012	0.260549	0.339087	0.410638	0.21212	0.255523	0.216868	0.217003
670.6119T383.52	[Cer(42:2)+Na]	670.612	6.392		0.0774804	0.0923095	0.113499	0.0967919	0.658188	0.221135	0.278494	0.327538	0.200129	0.257225	0.187614	0.254931
	Cer SUM:				0.199961	0.22284	0.269022	0.224862	1.27817	0.62762	0.787916	0.977226	0.50527	0.635488	0.530291	0.592497
400.3426T31.62	[CAR(16:0)+H]	400.343	0.527		0.00176501	0.00274603	0.0032991	0.00332003	0.00583716	0.00352113	0.00735456	0.00737571	0.00255102	0.00227536	0.00256166	0.00378108
426.3576T32.88	[CAR(18:0)+H]	426.358	0.548		0.00118841	0.00206572	0.00210015	0.00125272	0.0041247	0.00199143	0.00382792	0.00371344	0.00219345	0.00158332	0.00213544	0.0033325
	CAR SUM:				0.00295342	0.00481175	0.00539925	0.00457275	0.00996186	0.00551256	0.0111825	0.0110892	0.00474447	0.00385868	0.0046971	0.00711358
496.3402T34.29	[LysoPC(16:0)+H]	496.34	0.5715		0.0134454	0.0193857	0.0235268	0.0201596	0.0363767	0.0214461	0.0320228	0.0330505	0.0300348	0.0333898	0.0297889	0.031058
524.3729T49.57	[LysoPC(18:0)+H]	524.373	0.826167		0.0066356	0.005904	0.00687199	0.00609325	0.0147614	0.007149	0.0142371	0.0136784	0.0105252	0.0116235	0.0109984	0.0117512
522.3571T35.56	[LysoPC(18:1)+H]	522.357	0.592667		0.00157804	0.00240131	0.00258719	0.00229746	0.0112844	0.00369945	0.00493641	0.00470439	0.0051456	0.00619818	0.0051345	0.00531222
520.3409T28.05	[LysoPC(18:2)+H]	520.341	0.4675		0.00142276	0.00174858	0.00257207	0.00167834	0.00467839	0.00214225	0.00447067	0.00320334	0.002636	0.00271068	0.00253052	0.0028909
	LysoPC SUM:				0.0230818	0.0294395	0.0355581	0.0302287	0.0671009	0.0344368	0.055667	0.0546366	0.0483416	0.0539222	0.0484524	0.0510123
706.5387T206.03	[PC(30:0)+H]	706.539	3.43383		0.0457553	0.0853758	0.102065	0.0649349	0.0851357	0.0561283	0.101233	0.108317	0.0957281	0.106896	0.0844091	0.103449
734.5703T269.06	[PC(32:0)+H]	734.57	4.48433		0.404578	0.56225	0.662342	0.588004	1.00255	0.546894	1.04428	1.16074	0.854978	0.823889	0.792466	0.940004
756.5515T268.97	[PC(32:0)+Na]	756.552	4.48283		0.0136315	0.0199534	0.0230667	0.0182687	0.0398553	0.0182992	0.0347872	0.0436394	0	0.0323384	0.0254705	0.0482475
732.5542T211.14	[PC(32:1)+H]	732.554	3.519		0.0897647	0.153966	0.166277	0.132876	0.378459	0.254275	0.34314	0.413593	0.325301	0.38447	0.330928	0.354228
762.6019T344.86	[PC(34:0)+H]	762.602	5.74767		0.0516032	0.0815742	0.106458	0.0950838	0.153923	0.0682018	0.122328	0.13999	0.113819	0.0978088	0.0935545	0.12249
760.5852T274.00	[PC(34:1)+H]	760.585	4.56667		0.816265	1.05171	0.985315	0.908189	2.74961	1.7947	1.97235	3.16393	2.29697	3.12612	2.62721	3.19993
758.5697T222.14	[PC(34:2)+H]	758.57	3.70233		0.613446	1.07588	1.14021	0.99902	0.824031	0.54842	0.937434	1.24257	1.1049	1.08592	0.948894	1.10086
756.5551T174.89	[PC(34:3)+H]	756.555	2.91483		0.0290169	0.0576928	0.0715954	0.0537364	0.0926616	0.0524904	0.0969979	0.136587	0.0948953	0.126386	0.0847956	0.142829
788.6171T347.52	[PC(36:1)+H]	788.617	5.792		0.133493	0.121866	0	0.128437	0.360196	0.164966	0.29227	0.473248	0.202869	0.272403	0.267734	0.338234
786.6015T275.28	[PC(36:2)+H] 18:1/18:1	786.601	4.588		0.125958	0.214108	0.141968	0	0.784722	0.600264	0.677678	1.04623	0.734777	1.09017	0.901836	1.17127
786.6031T289.22	[PC(36:2)+H] 18:0/18:2	786.603	4.82033		0.166825	0.160216	0.191283	0.166069	0.248678	0.139408	0.344959	0.426938	0.232822	0.207711	0.23274	0.270002
784.5852T237.37	[PC(36:3)+H] 18:1/18:2	784.585	3.95617		0.191702	0.342745	0.301647	0.288004	0.185676	0.159192	0.166823	0.325833	0.262873	0.269699	0.231759	0.272444
784.5853T225.45	[PC(36:3)+H] 16:0/20:3	784.585	3.7575		0.181173	0.379758	0.345793	0.349157	0.412526	0.279715	0.449046	0.588011	0.557916	0.661918	0.532952	0.663345
782.5701T212.51	[PC(36:4)+H]	782.57	3.54183		0.983492	1.57621	1.84552	1.33243	0.727606	0.537567	0.852894	1.18765	1.12721	0.743087	0.81789	0.936354
804.5505T212.57	[PC(36:4)+Na]	804.551	3.54283		0.0354774	0.0795375	0.0881535	0.0413069	0.0258379	0.0174254	0.0276511	0.0458918	0.0358316	0.0267617	0.0243024	0.0458599
780.5548T167.59	[PC(36:5)+H]	780.555	2.79317		0.0543461	0.1106	0.130286	0.103351	0.0564711	0.039597	0.0333878	0.0901131	0.0611752	0.0629577	0.0525715	0.0630765
810.6015T276.29	[PC(38:4)+H]	810.601	4.60483		0.338259	0.319409	0.436957	0.266498	0.510398	0.212926	0.483729	0.822704	0.315166	0.272624	0.437311	0.458589
808.5859T214.58	[PC(38:5)+H]	808.586	3.57633		0.224221	0.388687	0.441912	0.330501	0.235556	0.184593	0.305568	0.370404	0.397777	0.354647	0.276402	0.368574
806.5707T197.07	[PC(38:6)+H]	806.571	3.2845		0.125701	0.159814	0.188437	0.166563	0.24676	0.194662	0.295167	0.298789	0.289988	0.312044	0.290117	0.325006
806.5713T175.34	[PC(38:6)+H]	806.571	2.92233		0.0332662	0.0522286	0.0820901	0.0442484	0.0586629	0.0295908	0.0739106	0.0911692	0.070573	0.0706787	0.0482946	0.0965868
836.6170T276.07	[PC(40:5)+H]	836.617	4.60117		0.0475901	0.0741873	0.0862252	0.0706042	0.0476545	0.0418026	0.0525187	0.0815855	0.0818237	0.0756514	0.0630243	0.0869225
834.6026T255.75	[PC(40:6)+H]	834.603	4.2625		0.0414013	0.0335472	0	0.0386765	0.0857043	0.0505432	0.0965495	0.104026	0.0684794	0.0709406	0.0773658	0.0841325
832.5849T199.47	[PC(40:7)+H]	832.585	3.3245		0.0182606	0.0322812	0.036527	0.0343639	0.0967863	0.0677445	0.068344	0.0947706	0.0928181	0.119788	0.0961107	0.12589
766.5756T236.04	[PC-o(36:5)+H]	766.576	3.934		0.0530091	0.0753661	0.098735	0.0706554	0.0687151	0.0516247	0.0817304	0.149317	0.0708704	0.0650661	0.0720782	0.06866
746.5702T239.88	[PC(33:1)+H]	746.57	3.998		0.240084	0.54799	0.621323	0.525494	0.3349	0.339903	0.268745	0.548388	0.58715	0.610949	0.580897	0.600329
	PC SUM:				5.05832	7.75695	8.29419	6.81647	9.81308	6.45093	9.22353	13.1544	10.0767	11.0709	9.99111	11.9873
746.5703T354.64	[PE(36:1)+H]	746.57	5.91067		0.0643853	0.0684156	0.0752149	0.0724848	0.285583	0.166653	0.239327	0.307861	0.244775	0.325271	0.310964	0.338884
740.5232T225.93	[PE(36:4)+H]	740.523	3.7655		0.129299	0.245042	0.281672	0.201055	0.155023	0.0941937	0.116426	0.118741	0.220514	0.167389	0.135838	0.177274
768.5554T294.24	[PE(38:4)+H]	768.555	4.904		0.29689	0.277144	0.33194	0.244207	0.350101	0.207711	0.433742	0.483151	0.345884	0.327927	0.331999	0.417538
764.5228T209.56	[PE(38:6)+H]	764.523	3.49267		0.145752	0.218125	0.268348	0.217707	0.321251	0.191877	0.235747	0.244956	0.374175	0.320381	0.28615	0.346127
792.5536T272.16	[PE(40:6)+H]	792.554	4.536		0.133473	0.117449	0	0.113489	0.304857	0	0.384872	0.35981	0.282983	0.279134	0.274277	0.393724
724.5291T253.96	[PE-p(36:4)+H]	724.529	4.23267		0.320787	0.368807	0.436629	0.378767	0.495117	0.36996	0.657842	0.785799	0.566003	0.527857	0.537001	0.580396
748.5283T233.99	[PE-p(38:6)+H]	748.528	3.89983		0.258053	0.464543	0.554768	0.414136	0.733584	0.525527	0.627751	0.805863	0.777329	0.787324	0.666836	0.8314
	PE SUM:				1.34864	1.75953	1.94857	1.64185	2.64552	1.55592	2.69571	3.10618	2.81166	2.73528	2.54307	3.08534
703.5759T205.33	[SM(34:1)+H]	703.576	3.42217		0.240521	0.30871	0.326719	0.278644	0.558299	0.332188	0.601015	0.617665	0.373828	0.434193	0.393655	0.503745
725.5572T205.30	[SM(34:1)+Na]	725.557	3.42167		0	0.0112215	0	0.0099148	0.0214669	0.0117729	0.0228999	0.0262904	0.0134161	0.0160488	0.0134377	0.0193534
731.6068T269.52	[SM(36:1)+H]	731.607	4.492		0.0784079	0.0617127	0.0735162	0.065003	0.0691518	0.0351142	0.0506305	0.0750748	0.0385189	0.0409281	0.0610466	0.0699593
759.6389T345.89	[SM(38:1)+H]	759.639	5.76483		0.0423023	0.0378165	0.0455841	0.0428883	0.0482785	0.0242432	0.0282045	0.0583666	0	0.0352348	0.0389585	0.0509032
811.6697T348.01	[SM(42:3)+H]	811.67	5.80017		0.071752	0.0788525	0.0970475	0.0780543	0.12224	0.0570715	0.175714	0.122178	0.0841758	0.0945081	0.0922251	0.112347
787.6697T369.06	[SM(40:1)+H]	787.67	6.151		0.116594	0.101125	0.122221	0.115564	0.263111	0.168801	0.196666	0.30308	0.148865	0.214687	0.202707	0.236893
815.7015T383.88	[SM(42:1)+H]	815.702	6.398		0.172396	0.180596	0.217177	0.205077	0.484564	0.33328	0.368341	0.535644	0.305299	0.38774	0.338695	0.39386
837.6824T383.81	[SM(42:1)+Na]	837.682	6.39683		0.0105996	0.0122622	0.0149248	0.013514	0.0336172	0.0223712	0.0236693	0.035398	0.0206295	0.0267488	0.0213999	0.028272
813.6855T367.63	[SM(42:2)+H]	813.686	6.12717		0.334091	0.354565	0.432746	0.409261	0.937656	0.500306	0.623532	0.747935	0.535108	0.716077	0.606114	0.744852
835.6675T367.72	[SM(42:2)+Na]	835.668	6.12867		0.020893	0.0218425	0.0255466	0.0245778	0.0629438	0.0317987	0.0385703	0.0505575	0.031956	0.0442868	0.0361491	0.0527686
	SM SUM:				1.08756	1.1687	1.35548	1.2425	2.60133	1.51695	2.12924	2.57219	1.5518	2.01045	1.80439	2.21295
687.5542T385.38	[TG(38:1)+Na]	687.554	6.423		0.037722	0.0154868	0.048638	0.0188464	0.0437127	0.0203072	0.0325175	0.0242098	0.0149091	0.00657818	0.0102256	0.0227972
771.6486T414.40	[TG(44:1)+Na]	771.649	6.90667		0.0320211	0.019037	0.0350937	0.0202211	0.0311963	0.0217046	0.0321461	0.0317724	0.0195021	0.015356	0.0163862	0.0240414
766.6928T414.76	[TG(44:1)+NH4]	766.693	6.91267		0.0761069	0.0392305	0.104458	0.0380888	0.0908211	0.0451011	0.0739169	0.0986873	0.0377513	0.0267892	0.0288971	0.0651915
799.6792T423.25	[TG(46:1)+Na]	799.679	7.05417		0.0958994	0.0404216	0.112152	0.0570571	0.101117	0.0424106	0.0629967	0.0459558	0.0501293	0.0451017	0.0471612	0.018681
794.7227T423.70	[TG(46:1)+NH4]	794.723	7.06167		0.491604	0.291998	0.522137	0.260186	0.556233	0.36169	0.488521	0.559981	0.270067	0.216131	0.210892	0.424424
792.7084T417.36	[TG(46:2)+NH4]	792.708	6.956		0.351111	0.162226	0.404177	0.164422	0.378733	0.277102	0.332532	0.394212	0.151812	0.115549	0.116043	0.318147
808.7393T429.00	[TG(47:1)+NH4]	808.739	7.15		0.221451	0.145029	0.296452	0.205785	0.286333	0.227088	0.0899627	0.356923	0.0351885	0.0657627	0.0670682	0.0582222
806.7246T422.04	[TG(47:2)+NH4]	806.725	7.034		0.154095	0.116241	0.191759	0.147399	0.219196	0.175142	0.063876	0.280119	0.024076	0.0356643	0.0391314	0.0348731
824.7693T441.85	[TG(48:0)+NH4]	824.769	7.36417		1.41082	0.557205	0.953824	0.871643	1.19108	0.725554	1.20783	1.61192	0.671856	0.423062	0.721796	0.655071
827.7103T431.99	[TG(48:1)+Na]	827.71	7.19983		0.0861882	0.085463	0.0969687	0.104387	0.102475	0.0988437	0.159886	0.109263	0.12148	0.148755	0.146343	0.111139
822.7546T432.99	[TG(48:1)+NH4]	822.755	7.2165		1.89946	1.37167	1.89068	1.42179	2.38704	1.70702	2.18797	2.57824	1.25439	1.18476	1.17184	1.9177
825.6936T423.25	[TG(48:2)+Na]	825.694	7.05417		0.228933	0.208456	0.236258	0.219427	0.284438	0.248728	0.311534	0.271151	0.240947	0.263506	0.23173	0.278576
820.7401T424.49	[TG(48:2)+NH4]	820.74	7.07483		2.54544	1.66585	2.58913	1.61198	3.16321	2.0264	2.5898	3.44292	1.35273	1.20323	1.17156	2.45053
823.6788T415.02	[TG(48:3)+Na]	823.679	6.917		0.304012	0.224231	0.329464	0.215418	0.380775	0.27651	0.347451	0.391973	0.209873	0.196177	0.175664	0.328079
818.7238T415.54	[TG(48:3)+NH4]	818.724	6.92567		0.877062	0.585005	1.30961	0.753205	1.51523	0.969569	0.936324	1.54829	0.305061	0.27849	0.314384	0.975191
836.7705T429.53	[TG(49:1)+NH4]	836.77	7.15883		0.426666	0.237106	0.388124	0.207235	0.43521	0.24305	0.201053	0.38144	0.137647	0.119454	0.133859	0.264053
839.7101T428.82	[TG(49:2)+Na]	839.71	7.147		0.115884	0.110496	0.114985	0.0575957	0.226699	0.145856	0.10592	0.145338	0.0801728	0.0672187	0.073699	0.134631
834.7561T414.76	[TG(49:2)+NH4]	834.756	6.91267		0.0319971	0.0194971	0.0400069	0.0180669	0.0365442	0.0227231	0.0333949	0.0374302	0.0175929	0.0141993	0.0139769	0.0291246
834.7564T429.27	[TG(49:2)+NH4]	834.756	7.1545		0.559924	0.297184	0.571528	0.271181	0.624545	0.308632	0.255181	0.572715	0.1609	0.130196	0.151108	0.360088
837.6952T420.23	[TG(49:3)+Na]	837.695	7.00383		0.0644132	0.0792749	0.0839196	0.0438216	0.0486516	0.0490687	0.0517277	0.0848147	0.0349812	0.0279991	0.0300439	0.0710984
852.8025T450.60	[TG(50:0)+NH4]	852.803	7.51		0.521447	0.159022	0.317149	0.227747	0.312702	0.179207	0.299653	0.278499	0.150217	0.10858	0.147676	0.149486
855.7423T441.87	[TG(50:1)+Na]	855.742	7.3645		0.397492	0.388634	0.386402	0.483647	0.463834	0.413711	0.50672	0.500336	0.406261	0.446679	0.462995	0.431338
850.7846T433.83	[TG(50:1)+NH4]	850.785	7.2305		6.44206	4.24897	5.62852	4.81246	7.65956	4.52025	4.70235	7.04855	3.00318	2.34533	2.45317	4.71129
853.7256T432.50	[TG(50:2)+Na]	853.726	7.20833		0.671123	0.670887	0.681152	0.804795	0.822579	0.751615	0.834004	0.844067	0.698342	0.817287	0.781806	0.775475
848.7697T432.76	[TG(50:2)+NH4]	848.77	7.21267		10.2786	7.66053	10.4252	8.45633	13.3429	8.09422	8.88575	13.2745	5.62521	4.85734	5.10269	9.12129
851.7092T423.37	[TG(50:3)+Na]	851.709	7.05617		0.501848	0.535641	0.567497	0.609364	0.664517	0.56069	0.696734	0.66682	0.608166	0.699517	0.604048	0.635163
846.7550T424.47	[TG(50:3)+NH4]	846.755	7.0745		7.40739	5.03493	7.68722	5.35535	9.78077	6.13425	6.72418	10.4444	3.86201	3.40021	3.3712	6.87222
849.6937T415.64	[TG(50:4)+Na]	849.694	6.92733		0.57168	0.506268	0.627122	0.496233	0.725064	0.555823	0.654286	0.734126	0.442108	0.41672	0.389779	0.634319
844.7407T416.29	[TG(50:4)+NH4]	844.741	6.93817		1.41946	1.5959	3.37232	1.50666	4.05856	0.595583	2.19319	3.89833	1.07899	0.81556	0.805103	2.50023
847.6792T408.27	[TG(50:5)+Na]	847.679	6.8045		0.138526	0.0801808	0.191915	0.082901	0.200943	0.0920428	0.121173	0.192877	0.0605671	0.0429619	0.0452885	0.123155
866.8135T442.12	[TG(51:0)+NH4]	866.813	7.36867		0.121199	0.0629794	0.0930561	0.0488865	0.112695	0.0692695	0.0649975	0.10395	0.0486117	0.0343295	0.0521233	0.0625127
869.7577T445.63	[TG(51:1)+Na]	869.758	7.42717		0.111809	0.05494	0.0936481	0.0577296	0.104625	0.0625659	0.0523755	0.079125	0.0338251	0.0230723	0.0292157	0.0594681
864.8030T432.72	[TG(51:1)+NH4]	864.803	7.212		0.0309174	0.033203	0.0372789	0.0410363	0.038624	0.0420659	0.0642178	0.0453029	0.0473606	0.0552055	0.0605795	0.0398544
864.8030T445.61	[TG(51:1)+NH4]	864.803	7.42683		0.324061	0.155565	0.266039	0.152831	0.294298	0.15563	0.136339	0.226212	0.0974422	0.0655794	0.078977	0.159418
867.7417T437.31	[TG(51:2)+Na]	867.742	7.2885		0.226404	0.170656	0.231638	0.155538	0.256204	0.162994	0.120396	0.201915	0.0936857	0.0792808	0.0827959	0.182723
862.7855T428.81	[TG(51:2)+NH4]	862.785	7.14683		0.896549	0.51096	0.90306	0.477496	1.03632	0.486559	0.36051	0.777094	0.265766	0.188926	0.218347	0.550689
865.7264T429.04	[TG(51:3)+Na]	865.726	7.15067		0.251552	0.192424	0.289339	0.205973	0.311133	0.191985	0.156784	0.272644	0.113967	0.0923963	0.106044	0.225111
860.7708T429.10	[TG(51:3)+NH4]	860.771	7.15167		0.92055	0.508225	1.06669	0.476368	1.13968	0.506626	0.384375	0.90145	0.24922	0.183853	0.211959	0.606744
860.7709T415.18	[TG(51:3)+NH4]	860.771	6.91967		0.0730245	0.0488697	0.0857713	0.0518784	0.103243	0.0608241	0.0841322	0.102093	0.0436024	0.0409702	0.0400488	0.0769847
858.7563T420.77	[TG(51:4)+NH4]	858.756	7.01283		0.320038	0.187391	0.431962	0.169925	0.446647	0.169207	0.152509	0.345655	0.0974119	0.0618474	0.0785093	0.244045
880.8330T450.49	[TG(52:0)+NH4]	880.833	7.50817		0.424643	0.136566	0.294774	0.179369	0.307322	0.1476	0.203934	0.2024	0.0909303	0.0495794	0.0623415	0.129336
883.7719T441.52	[TG(52:1)+Na]	883.772	7.35867		0.40098	0.225471	0.340523	0.302237	0.397013	0.240153	0.299436	0.292469	0.159611	0.151925	0.114768	0.21664
878.8175T449.91	[TG(52:1)+NH4]	878.817	7.4985		2.11984	1.47877	2.27976	0.893714	2.59551	0.764029	0.986413	0.982687	0.455532	0.751782	0.298835	1.55485
881.7571T440.98	[TG(52:2)+Na]	881.757	7.34967		0.875175	0.817229	0.926491	0.98447	1.04014	0.832768	0.874931	0.902607	0.734821	0.81052	0.744544	0.88968
876.8020T441.34	[TG(52:2)+NH4]	876.802	7.35567		11.7866	7.58073	11.2302	8.44187	13.1753	8.38065	6.93272	10.4121	4.54736	3.739	3.46122	8.04692
879.7429T433.32	[TG(52:3)+Na]	879.743	7.222		1.10948	1.01717	1.16879	1.33829	1.27721	1.12449	1.14317	1.206	0.942508	1.06993	1.05869	1.08304
874.7850T433.03	[TG(52:3)+NH4]	874.785	7.21717		17.6021	12.4484	17.9022	13.7744	20.8954	13.4733	10.9215	17.0419	7.94511	6.84674	6.60081	13.4206
877.7251T425.57	[TG(52:4)+Na]	877.725	7.09283		1.1048	1.05466	1.21612	1.29591	1.29852	1.0548	1.09487	1.12215	0.96909	0.986316	0.967138	1.12437
872.7690T424.97	[TG(52:4)+NH4]	872.769	7.08283		13.5703	9.66368	15.2268	10.6331	17.9823	9.89612	9.17309	14.2999	6.23596	4.51988	4.92757	11.4221
875.7103T416.77	[TG(52:5)+Na]	875.71	6.94617		1.03412	0.846777	1.1401	1.01418	1.31042	0.814722	0.951507	1.12416	0.713013	0.538431	0.611768	0.985975
870.7546T416.80	[TG(52:5)+NH4]	870.755	6.94667		4.94936	2.94799	6.19236	3.03552	7.23727	2.97635	2.98106	5.68831	1.75054	1.11001	1.25415	4.04063
873.6943T409.23	[TG(52:6)+Na]	873.694	6.8205		0.237345	0.154123	0.300294	0.151891	0.390376	0.160478	0.180214	0.306479	0.108877	0.0676227	0.0715871	0.222984
892.8332T441.59	[TG(53:1)+NH4]	892.833	7.35983		0.1891	0.172743	0.193053	0.209476	0.231371	0.183853	0.207682	0.236708	0.156431	0.14852	0.162147	0.182197
895.7740T445.34	[TG(53:2)+Na]	895.774	7.42233		0.170018	0.0891862	0.1662	0.0951705	0.152034	0.0863295	0.0682251	0.102012	0.0471337	0.0295424	0.0363553	0.0898683
890.8159T433.01	[TG(53:2)+NH4]	890.816	7.21683		0.143644	0.262776	0.146043	0.297642	0.188613	0.290732	0.324319	0.509702	0.24512	0.258025	0.259799	0.302343
890.8182T445.34	[TG(53:2)+NH4]	890.818	7.42233		0.495924	0.224735	0.477446	0.227053	0.45332	0.233917	0.173019	0.274446	0.120834	0.0705282	0.0813042	0.236473
884.7674T441.03	[TG(53:5)+NH4]	884.767	7.3505		0.0390941	0.0302364	0.0388686	0.0387683	0.0365192	0.0359906	0.034472	0.0362407	0.0271496	0.0334635	0.0316832	0.035404
884.7704T421.16	[TG(53:5)+NH4]	884.77	7.01933		0.225287	0.119616	0.289989	0.117072	0.303231	0.0194454	0.0847883	0.18965	0.0558179	0	0.0464972	0.14838
899.7106T412.53	[TG(54:7)+Na]	899.711	6.8755		0.335784	0.191665	0.485803	0.216997	0.472444	0.17666	0.175616	0.26506	0.117231	0.0552614	0.0749984	0.232464
894.7570T417.64	[TG(54:7)+NH4]	894.757	6.96067		0.641946	0.281443	0.94992	0.32075	0.847919	0.266455	0.271702	0.4482	0.156772	0.0720309	0.102193	0.355385
914.8159T425.57	[TG(55:4)+NH4]	914.816	7.09283		0.340766	0.361812	0.386998	0.423093	0.484842	0.360238	0.381037	0.405308	0.307488	0.270339	0.298925	0.381474
937.8203T456.88	[TG(56:2)+Na]	937.82	7.61467		0.0924224	0.0279665	0.0819972	0.0456354	0.0745145	0.0364696	0.042794	0.0366854	0.0174487	0.00991204	0.0127827	0.0303072
933.7883T440.74	[TG(56:4)+Na]	933.788	7.34567		0.108056	0.0736447	0.144636	0.0982964	0.109306	0.0773109	0.0791563	0.0609871	0.0640762	0.0453067	0.0541635	0.0787098
926.8163T433.87	[TG(56:5)+NH4]	926.816	7.23117		0.707127	0.327533	0.837631	0.402502	0.64014	0.348505	0.319648	0.347022	0.225681	0.133361	0.163747	0.342119
924.8008T427.27	[TG(56:6)+NH4]	924.801	7.12117		1.01105	0.216632	1.08282	0.235149	1.19551	0	0.170359	0.840438	0.13979	0.101153	0.0915662	0.258266
925.7279T418.72	[TG(56:8)+Na]	925.728	6.97867		0.115863	0.0664827	0.105921	0.0706172	0.1425	0.0983811	0.0844353	0.12577	0.0669213	0.056738	0.0714423	0.0910809
923.7102T409.57	[TG(56:9)+Na]	923.71	6.82617		0.0764089	0.034409	0.0916218	0.0342279	0.119612	0.049247	0.0368286	0.0710107	0.0249088	0.0179696	0.023757	0.0553472
936.7979T417.49	[TG(57:7)+NH4]	936.798	6.95817		0.0841825	0.0490418	0.118847	0.0506952	0.111432	0.0426007	0.042771	0.0176275	0.0274505	0.013498	0.0183835	0.055222
967.8686T473.40	[TG(58:1)+Na]	967.869	7.89		0.00470933	0.00295244	0.00453041	0.00417087	0.00488028	0.00350105	0.00469243	0.00430902	0.002834	0.00335494	0.00308072	0.0036733
949.7280T411.05	[TG(58:10)+Na]	949.728	6.85083		0.0622462	0.0246487	0.0777994	0.0264874	0.0826042	0.0318304	0.0259964	0.0500367	0.0186843	0.0113696	0.0174077	0.0349953
958.8799T441.06	[TG(58:3)+NH4]	958.88	7.351		0.022241	0.0122963	0.0236938	0.0105231	0.0188053	0.0269176	0.00919148	0.0102728	0.00758875	0.00615037	0.0052417	0.0122319
961.8211T449.19	[TG(58:4)+Na]	961.821	7.4865		0.0484544	0.0233632	0.0630544	0.0351251	0.0517456	0.0287387	0.0251153	0.026329	0.0155961	0.00820823	0.0114963	0.0276497
956.8666T449.34	[TG(58:4)+NH4]	956.867	7.489		0.231359	0.0733924	0.244621	0.100954	0.194942	0.085662	0.0812634	0.0878446	0.0432324	0.0194245	0.0287039	0.0790398
951.7439T418.87	[TG(58:9)+Na]	951.744	6.98117		0.0757933	0.0385377	0.0722705	0.0429028	0.0848979	0.054841	0.0454989	0.0618494	0.0359417	0.0288185	0.036291	0.0509921
974.9117T457.37	[TG(59:2)+NH4]	974.912	7.62283		0.0383629	0.0123099	0.0338052	0.0199326	0.0290629	0.015672	0.0197441	0.0149854	0.00829929	0.00445285	0.00566698	0.0135335
972.8946T448.85	[TG(59:3)+NH4]	972.895	7.48083		0.0869104	0.0441499	0.0942836	0.0549503	0.0803104	0.050018	0.0501684	0.0487789	0.0304429	0.0187964	0.0225178	0.047485
970.8764T441.21	[TG(59:4)+NH4]	970.876	7.3535		0.0391525	0.0241617	0.0528097	0.031688	0.0366846	0.0263325	0.0231206	0.0185541	0.0202	0.0133119	0.0164861	0.0243401
964.8282T426.34	[TG(59:7)+NH4]	964.828	7.10567		0.0473558	0.0285854	0.0508664	0.0269491	0.0643259	0.0298022	0.0217454	0.0456803	0.0164132	0.0141285	0.0143337	0.0321143
972.8012T419.11	[TG(60:10)+NH4]	972.801	6.98517		0.0163572	0.0066788	0.0209547	0.00549025	0.0112057	0.00428661	0.00659935	0.00793214	0.0029341	0.00217517	0.00230711	0.00613646
970.7868T415.53	[TG(60:11)+NH4]	970.787	6.9255		0.0109727	0	0	0	0.0176629	0.00739611	0	0.0120485	0.00370504	0.00336658	0.00387098	0.00223921
973.7283T411.95	[TG(60:12)+Na]	973.728	6.86583		0.00446475	0.00194711	0.00506616	0.00154343	0.0048827	0.00275292	0.00288173	0.00503674	0	0.00195327	0.00208249	0.0030633
968.7714T411.95	[TG(60:12)+NH4]	968.771	6.86583		0.0073204	0.00304472	0.00795111	0.00191996	0.00907454	0.00409441	0.00385343	0.00716249	0.00238614	0.00219863	0.00251101	0.0044267
986.9138T464.35	[TG(60:3)+NH4]	986.914	7.73917		0.0402577	0.0117799	0.0336034	0.0182238	0.0266612	0.0165495	0.0200573	0.0188082	0.0108082	0.00828781	0.00888679	0.0183671
984.8965T456.84	[TG(60:4)+NH4]	984.896	7.614		0.0513304	0.0159809	0.0477096	0.0220587	0.0363374	0.017681	0.0181789	0.0180512	0.00969239	0.00533155	0.00654698	0.0182423
980.8647T442.38	[TG(60:6)+NH4]	980.865	7.373		0.0142741	0.00735804	0.0120973	0.00704092	0.0151296	0.00811112	0.00931296	0.0106383	0.00456038	0.00279626	0.00323146	0.00859507
976.8336T433.85	[TG(60:8)+NH4]	976.834	7.23083		0.0335381	0.011533	0.0436706	0.0193301	0.0279637	0.0111358	0	0.0214401	0.00693904	0.00987996	0.00902979	0.0126618
988.8281T418.98	[TG(61:9)+NH4]	988.828	6.983		0.0204329	0.00951325	0.0188521	0.0101777	0.0227005	0.0128088	0.0107002	0.0150832	0.00923229	0.00689888	0.00887643	0.0119186
888.8029T437.31	[TG(53:3)+NH4]	888.803	7.2885		0.972791	0.482268	1.03284	0.468482	0.972556	0.434822	0.332641	0.635222	0.237125	0.142771	0.178718	0.514517
911.8007T450.05	[TG(54:1)+Na]	911.801	7.50083		0.115436	0.037358	0.111343	0.083808	0.114084	0.0687248	0.0715091	0.0279913	0.0394189	0.0267829	0.0270162	0.0670922
906.8496T458.16	[TG(54:1)+NH4]	906.85	7.636		0.271027	0.0648273	0.173498	0.10289	0.153686	0.0750288	0.139024	0.0854202	0.0530204	0.0312818	0.0366308	0.0624854
909.7889T449.60	[TG(54:2)+Na]	909.789	7.49333		0.576525	0.318545	0.53492	0.401331	0.546252	0.341018	0.353831	0.362207	0.19596	0.128533	0.134962	0.327846
907.7716T440.09	[TG(54:3)+Na]	907.772	7.33483		0.749161	0.567033	0.811167	0.731188	0.548856	0.60868	0.572059	0.465297	0.47247	0.449946	0.446351	0.602133
902.8174T441.15	[TG(54:3)+NH4]	902.817	7.3525		8.3745	4.60446	8.07325	5.40615	8.2279	5.2677	4.05149	5.56329	2.66808	2.0044	2.03176	4.67208
905.7553T433.05	[TG(54:4)+Na]	905.755	7.2175		0.675092	0.556463	0.730455	0.711506	0.730587	0.573169	0.502683	0.494819	0.48821	0.48846	0.478599	0.553203
900.8032T433.56	[TG(54:4)+NH4]	900.803	7.226		10.315	6.02224	10.6646	7.72574	10.8966	6.67512	5.38037	7.64025	3.93351	3.03338	3.31056	6.60763
903.7408T425.75	[TG(54:5)+Na]	903.741	7.09583		0.633527	0.547694	0.762352	0.733203	0.742016	0.525142	0.540442	0.524961	0.529761	0.457642	0.533008	0.5642
898.7850T425.57	[TG(54:5)+NH4]	898.785	7.09283		9.01761	5.07293	9.65882	6.44732	9.78018	5.26122	4.49762	6.53524	3.19642	2.05091	2.53491	5.68944
901.7275T421.98	[TG(54:6)+Na]	901.727	7.033		0.889227	0.630787	0.921278	0.802292	0.898728	0.634161	0.601236	0.638714	0.472329	0.300672	0.391473	0.629048
896.7719T422.51	[TG(54:6)+NH4]	896.772	7.04183		4.78245	2.19759	5.84173	2.65489	5.59378	2.15001	1.94984	3.32559	1.20755	0.610993	0.828811	2.53236
920.8647T450.17	[TG(55:1)+NH4]	920.865	7.50283		0.143471	0.0772151	0.117128	0.0931525	0.123996	0.0793847	0.101019	0.0902209	0.0562792	0.0365514	0.0433986	0.0728262
918.8467T441.11	[TG(55:2)+NH4]	918.847	7.35183		0.369088	0.320947	0.374535	0.370971	0.414737	0.337851	0.309762	0.370583	0.254912	0.24318	0.225724	0.33282
916.8296T433.03	[TG(55:3)+NH4]	916.83	7.21717		0.320783	0.389398	0.467087	0.477679	0.531177	0.413384	0.400383	0.456715	0.337555	0.0490802	0.347787	0.407381
932.8670T457.45	[TG(56:2)+NH4]	932.867	7.62417		0.286519	0.0729029	0.219338	0.111553	0.186922	0.0973083	0.123233	0.0921513	0.0501371	0.0253904	0.0328512	0.0783677
935.8057T448.94	[TG(56:3)+Na]	935.806	7.48233		0.262022	0.127815	0.282994	0.171285	0.248929	0.155337	0.138205	0.148406	0.0767198	0.0450172	0.0565827	0.13691
930.8513T448.85	[TG(56:3)+NH4]	930.851	7.48083		1.24097	0.392648	1.13864	0.504606	0.926952	0.0323838	0.437018	0.47384	0.222463	0.112192	0.1545	0.0364631
928.8320T440.98	[TG(56:4)+NH4]	928.832	7.34967		1.28087	0.559353	1.54507	0.720355	1.12713	0.626205	0.561228	0.606561	0.368833	0.195729	0.256035	0.576218
931.7708T434.37	[TG(56:5)+Na]	931.771	7.2395		0.0624659	0.0416482	0.0712337	0.0429862	0.0520852	0.0450261	0.0411561	0.0441842	0.0296992	0.0235767	0.0284531	0.0416242
929.7561T429.87	[TG(56:6)+Na]	929.756	7.1645		0.209165	0.139076	0.209693	0.139308	0.214621	0.138984	0.124856	0.177174	0.0978444	0.0827192	0.0815398	0.151855
927.7426T422.53	[TG(56:7)+Na]	927.743	7.04217		0.19428	0.116204	0.207435	0.113285	0.258137	0.115462	0.0922811	0.188315	0.0692084	0.0561781	0.0642094	0.134428
922.7854T426.27	[TG(56:7)+NH4]	922.785	7.1045		0.522352	0.248414	0.538583	0.203995	0.75506	0.284586	0.192763	0.486482	0.144777	0.107271	0.11571	0.338022
920.7727T418.61	[TG(56:8)+NH4]	920.773	6.97683		0.474525	0.187617	0.478046	0.193009	0.633214	0.281224	0.223925	0.478271	0.138353	0.100456	0.134739	0.267782
948.8937T449.86	[TG(57:1)+NH4]	948.894	7.49767		0.0386175	0.02109	0.0336114	0.0251447	0.0353643	0.0222144	0.0251572	0.0234456	0.0144413	0.00966159	0.0110349	0.0208511
946.8785T449.47	[TG(57:2)+NH4]	946.879	7.49117		0.18851	0.110796	0.17547	0.133908	0.176289	0.116383	0.122377	0.115218	0.0714353	0.0496241	0.0526122	0.112328
944.8623T440.76	[TG(57:3)+NH4]	944.862	7.346		0.262794	0.205238	0.307756	0.251555	0.286413	0.215694	0.195418	0.19412	0.158004	0.135714	0.136499	0.211044
942.8457T433.55	[TG(57:4)+NH4]	942.846	7.22583		0.27222	0.195045	0.277751	0.262509	0.289247	0.201829	0.184405	0.193504	0.162193	0.151043	0.167114	0.201586
938.8130T422.04	[TG(57:6)+NH4]	938.813	7.034		0.262237	0.179433	0.311523	0.215223	0.298329	0.160731	0.16295	0.198558	0.118953	0.0775948	0.0934081	0.190454
944.7716T411.16	[TG(58:10)+NH4]	944.772	6.85267		0.107025	0.0393384	0.146079	0.0367129	0.150453	0.0448557	0.0359262	0.0819051	0.0262857	0.0149286	0.0216819	0.0547438
960.8955T461.01	[TG(58:2)+NH4]	960.895	7.6835		0.0569705	0.0173106	0.0389838	0.0276599	0.0393037	0.0241301	0.0297416	0.0259787	0.0169366	0.0130916	0.0129056	0.0241144
958.8833T457.08	[TG(58:3)+NH4]	958.883	7.618		0.162442	0.0439534	0.137108	0.0685836	0.115267	0.057457	0.0617115	0.0579529	0.0297262	0.0159906	0.0207567	0.0500983
954.8482T441.89	[TG(58:5)+NH4]	954.848	7.36483		0.0835604	0.037203	0.110446	0.0475963	0.0791656	0.0399678	0.0349375	0.0372539	0.0225248	0.0128043	0.0163973	0.0370642
952.8317T436.25	[TG(58:6)+NH4]	952.832	7.27083		0.109012	0.0429459	0.115388	0.0348142	0.0959865	0.0479638	0.0395823	0.0673001	0.0246566	0.0175157	0.0183713	0.046626
955.7736T429.50	[TG(58:7)+Na]	955.774	7.15833		0.0570249	0.0285849	0.0596732	0.0294868	0.0579209	0.0325592	0.0266206	0.0468665	0.0197878	0.015229	0.0151995	0.0321679
950.8183T430.33	[TG(58:7)+NH4]	950.818	7.17217		0.199643	0.0780963	0.230023	0.0728096	0.205372	0.0838683	0.066279	0.153171	0.0453717	0.0359805	0.0429631	0.0884961
953.7586T426.57	[TG(58:8)+Na]	953.759	7.1095		0.0580048	0.0281805	0.0635138	0.0274907	0.0677165	0.0282314	0.0203042	0.0463042	0.0150038	0.0166411	0.0177533	0.029376
948.8017T426.56	[TG(58:8)+NH4]	948.802	7.10933		0.169094	0.0750108	0.160466	0.0649201	0.180323	0.106048	0.0778869	0.121524	0.0599934	0.0445993	0.0484112	0.091323
946.7852T418.51	[TG(58:9)+NH4]	946.785	6.97517		0.288636	0.11601	0.329329	0.111063	0.378645	0.148662	0.109089	0.241334	0.0800709	0.0544249	0.0673094	0.159295
966.8440T430.13	[TG(59:6)+NH4]	966.844	7.16883		0.0626866	0.0402806	0.0580153	0.0363296	0.0668441	0.0429884	0.032481	0.0519717	0.0271071	0.0208517	0.0132348	0.0381491
962.8139T418.75	[TG(59:8)+NH4]	962.814	6.97917		0.0312679	0.0155156	0.0290693	0.0183462	0.037523	0.0244099	0.0193149	0.0315859	0.0148031	0.0127823	0.0163035	0.0218714
988.9304T472.88	[TG(60:2)+NH4]	988.93	7.88133		0.0163957	0.00637149	0.0127821	0.00959388	0.0124712	0.0105384	0.0146072	0.0143528	0.00825598	0.00900889	0.00791655	0.0131233
	TG SUM:				147.648	95.3868	155.989	107.633	175.519	101.038	98.3744	143.552	65.1763	52.9985	55.1601	109.947
1454.0095T422.87	[CL(70:3)+Na]	1454.01	7.04783		0.00566565	0.00325964	0.003516	0.00256459	0.0097303	0.00615091	0.00551679	0.0100513	0.00775022	0.0134067	0.00848032	0.0221568
1449.9823T411.22	[CL(70:5)+Na]	1449.98	6.85367		0	0.00389632	0.00519917	0.00211481	0.00280906	0.00113491	0.00276038	0.00368491	0.00266512	0.0029031	0.00185039	0.00555595
1469.0218T416.83	[CL(72:7)+NH4]	1469.02	6.94717		0	0.00350075	0.00298031	0.00377535	0	0.00344471	0.00562677	0.00616813	0.00691681	0.00905242	0.00513766	0.016276
1467.0094T410.95	[CL(72:8)+NH4]	1467.01	6.84917		0	0.00289328	0.00442359	0.00170749	0.00221932	0	0.00184982	0.0027908	0.00235811	0.0027625	0.00152751	0.00454279
	CL SUM:				0.00566565	0.01355	0.0161191	0.0101622	0.0147587	0.0107305	0.0157538	0.0226952	0.0196903	0.0281247	0.0169959	0.0485315

## Sheet: Merge lipidomic results
Lipid class	# of assigned lipid ions	WT_17_1_1	WT_17_1_2	WT_17_1_4	WT_17_1_5	Pten-/-_17_2_10	Pten-/-_17_2_11	Pten-/-_17_2_8	Pten-/-_17_2_9	Pten-/-;AmpkACT_17_3_13	Pten-/-;AmpkACT_17_3_14	Pten-/-;AmpkACT_17_3_15	Pten-/-;AmpkACT_17_3_16
TG	129	147.649	95.3868	155.989	107.633	175.519	101.038	98.3744	143.552	65.1763	52.9985	55.1601	109.947
PC	48	10.0716	15.3548	16.223	13.5917	19.4589	13.0664	18.3318	26.7409	20.3211	21.7331	19.7592	23.3425
PE	21	3.42942	4.7345	5.27393	4.24489	7.22247	4.07587	6.93163	7.84534	6.81546	7.41559	6.51461	8.0774
Cer	14	0.5934	0.683529	0.831475	0.536274	3.82879	1.84739	2.25879	2.76738	1.42385	1.89382	1.47876	1.93909
CL	13	0.173494	0.298704	0.31113	0.216319	0.459851	0.277138	0.407739	0.523649	0.675609	0.844072	0.6023	0.852875
SM	10	1.08756	1.1687	1.35548	1.2425	2.60133	1.51695	2.12924	2.57219	1.5518	2.01045	1.80439	2.21296
DG	6	0.0587944	0.0369895	0.0542996	0.0324538	0.134882	0.0451433	0.065971	0.102794	0.0371256	0.0489127	0.0351488	0.0811057
FFA	6	0.793724	0.88937	0.83896	0.948027	1.88882	0.904793	1.18847	1.11937	1.38787	1.25546	1.43862	0.752479
LysoPC	6	0.0574675	0.0709736	0.0887483	0.0707675	0.160139	0.0783127	0.129441	0.134795	0.116196	0.126925	0.119645	0.123844
PS	4	0.341976	0.355394	0.439572	0.39134	0.77448	0.453451	0.694223	0.929572	0.664914	0.756243	0.607801	0.873316
PI	3	0.285521	0.339577	0.389441	0.287261	0.430559	0.176515	0.47637	0.588031	0.334437	0.41502	0.298865	0.523457
CE	3	0.200765	0.291609	0.294734	0.189327	1.40608	0.633729	0.842371	0.945835	0.508186	0.737875	0.51943	0.678793
CAR	2	0.002953	0.00481175	0.005399	0.004573	0.009962	0.005513	0.011182	0.011089	0.004744	0.003859	0.004697	0.007114
LPE	1	0.00547848	0.00755968	0.00902657	0.00783161	0.0156377	0.00758202	0.0119649	0.0134299	0.0111819	0.0117394	0.0121017	0.012181

## Sheet: Merged results FC
Lipid class	WT_17_1_1	WT_17_1_2	WT_17_1_4	WT_17_1_5	Pten-/-_17_2_10	Pten-/-_17_2_11	Pten-/-_17_2_8	Pten-/-_17_2_9	Pten-/-;AmpkACT_17_3_13	Pten-/-;AmpkACT_17_3_14	Pten-/-;AmpkACT_17_3_15	Pten-/-;AmpkACT_17_3_16			Ave Pten
TG	147.649	95.3868	155.989	107.633	175.519	101.038	98.3744	143.552	65.1763	52.9985	55.1601	109.947			129.621
PC	10.0716	15.3548	16.223	13.5917	19.4589	13.0664	18.3318	26.7409	20.3211	21.7331	19.7592	23.3425			19.3995
PE	3.42942	4.7345	5.27393	4.24489	7.22247	4.07587	6.93163	7.84534	6.81546	7.41559	6.51461	8.0774			6.51883
Cer	0.5934	0.683529	0.831475	0.536274	3.82879	1.84739	2.25879	2.76738	1.42385	1.89382	1.47876	1.93909			2.67559
CL	0.173494	0.298704	0.31113	0.216319	0.459851	0.277138	0.407739	0.523649	0.675609	0.844072	0.6023	0.852875			0.417094
SM	1.08756	1.1687	1.35548	1.2425	2.60133	1.51695	2.12924	2.57219	1.5518	2.01045	1.80439	2.21296			2.20493
DG	0.0587944	0.0369895	0.0542996	0.0324538	0.134882	0.0451433	0.065971	0.102794	0.0371256	0.0489127	0.0351488	0.0811057			0.0871975
FFA	0.793724	0.88937	0.83896	0.948027	1.88882	0.904793	1.18847	1.11937	1.38787	1.25546	1.43862	0.752479			1.27536
LysoPC	0.0574675	0.0709736	0.0887483	0.0707675	0.160139	0.0783127	0.129441	0.134795	0.116196	0.126925	0.119645	0.123844			0.125672
PS	0.341976	0.355394	0.439572	0.39134	0.77448	0.453451	0.694223	0.929572	0.664914	0.756243	0.607801	0.873316			0.712931
PI	0.285521	0.339577	0.389441	0.287261	0.430559	0.176515	0.47637	0.588031	0.334437	0.41502	0.298865	0.523457			0.417869
CE	0.200765	0.291609	0.294734	0.189327	1.40608	0.633729	0.842371	0.945835	0.508186	0.737875	0.51943	0.678793			0.957005
CAR	0.002953	0.00481175	0.005399	0.004573	0.009962	0.005513	0.011182	0.011089	0.004744	0.003859	0.004697	0.007114			0.0094365
																			P value (Two-way ANOVA, Dunnet's)
FC (relative to Pten-/-)	WT_17_1_1	WT_17_1_2	WT_17_1_4	WT_17_1_5	Pten-/-_17_2_10	Pten-/-_17_2_11	Pten-/-_17_2_8	Pten-/-_17_2_9	Pten-/-;AmpkACT_17_3_13	Pten-/-;AmpkACT_17_3_14	Pten-/-;AmpkACT_17_3_15	Pten-/-;AmpkACT_17_3_16			Ave WT	Ave Pten-/-	Ave Pten-/-;AmpkACT		WT vs Pten-/-	Pten-/- vs Pten-/-;AmpkACT
TG	1.13908	0.735891	1.20343	0.830369	1.35409	0.779487	0.758939	1.10748	0.502822	0.408873	0.42555	0.848216			0.977191	1	0.546365		0.9844	0.0083
PC	0.519168	0.791506	0.83626	0.700622	1.00306	0.673544	0.944961	1.37843	1.0475	1.12029	1.01854	1.20325			0.711889	1	1.0974		0.1197	0.7568
PE	0.526078	0.726281	0.80903	0.651173	1.10794	0.625246	1.06332	1.20349	1.0455	1.13756	0.999353	1.23909			0.67814	1	1.10538		0.0749	0.7231
Cer	0.221783	0.255469	0.310764	0.200432	1.43101	0.690463	0.844223	1.03431	0.532163	0.707813	0.552686	0.724735			0.247112	1	0.629349		<0.0001	0.0354
CL	0.415959	0.716155	0.745947	0.518633	1.10251	0.66445	0.977569	1.25547	1.6198	2.0237	1.44404	2.0448			0.599174	1	1.78308		0.0214	<0.0001
SM	0.493239	0.530042	0.614751	0.56351	1.17978	0.68798	0.965675	1.16656	0.703786	0.9118	0.818344	1.00364			0.550386	1	0.859393		0.0089	0.5688
DG	0.674268	0.424203	0.62272	0.372188	1.54686	0.517713	0.75657	1.17886	0.425765	0.560942	0.403094	0.930138			0.523345	1	0.579985		0.0053	0.0153
FFA	0.622353	0.697348	0.657822	0.74334	1.48101	0.70944	0.931867	0.877687	1.08822	0.984396	1.12801	0.590013			0.680215	1	0.94766		0.0772	0.9211
LysoPC	0.457282	0.564752	0.70619	0.563113	1.27426	0.623151	1.02999	1.07259	0.924599	1.00997	0.952044	0.985454			0.572834	1	0.968017		0.0135	0.9696
PS	0.479676	0.498497	0.616569	0.548917	1.08633	0.636037	0.973759	1.30387	0.932648	1.06075	0.852538	1.22496			0.535915	1	1.01773		0.0068	0.9905
PI	0.683278	0.81264	0.93197	0.687442	1.03037	0.422418	1.14	1.40721	0.800339	0.993182	0.715211	1.25268			0.778833	1	0.940354		0.2691	0.899
CE	0.209785	0.30471	0.307975	0.197833	1.46926	0.6622	0.880216	0.988328	0.531017	0.771025	0.542767	0.709289			0.255076	1	0.638524		<0.0001	0.041
CAR	0.312934	0.509909	0.57214	0.484608	1.05569	0.584221	1.18497	1.17512	0.502729	0.408944	0.497748	0.753881			0.469898	1	0.540826		0.0018	0.0075
