# Supplementary material for: AMPK activation protects against prostate cancer by inducing a catabolic cellular state
Source: Cell Rep. Author manuscript; Available in PMC 2023 Oct 23. (PMC10576838; doi:10.1016/j.celrep.2023.112396)
Supplement: 4 [file NIHMS1897945-supplement-4.xlsx]

## Sheet: DFSStatistics
Table S4. Cell cycle genes identified by STRING analysis and correlated with disease-free survival in human PCa. Related to Figures 5, S5 and S6.
					Gene expression data in prostates isolated from 17 week old mice
GeneSymbol	HR Q1 vs Q4 (TCGA)	p value (Mantel-Cox test)			baseMean	log2FC (Pten-/-;AmpkACT/Pten-/-)	pvalue	padj
RAD54L	4.33518	8.40182e-09	p<0.0001		108.66	-0.430477	0.00313547	0.0380338
KIF2C	5.24269	4.02869e-07			154.473	-0.473393	0.000933747	0.0174339
GTSE1	3.62494	1.19592e-06			212.676	-0.47518	0.000367716	0.00948146
NUF2	4.2987	1.84381e-06			194.163	-0.629611	0.00186399	0.0273182
NUSAP1	3.16074	2.07011e-06			334.498	-0.488818	0.00407203	0.0447506
KIF14	2.46792	3.68273e-06			90.8714	-0.57009	0.00332479	0.0392874
KIF11	2.22364	4.14063e-06			380.606	-0.504186	0.00277421	0.0352247
EME1	6.55592	8.81879e-06			37.0552	-0.544431	0.00450647	0.0478979
SHCBP1	3.26612	1.60374e-05			111.674	-0.564012	0.00196238	0.0283296
TACC3	4.39524	2.4349e-05			367.467	-0.358917	0.00224517	0.0307547
ORC1	3.22611	2.56359e-05			34.7422	-0.556024	0.00159451	0.0248813
SKA1	3.15246	5.28366e-05			32.6266	-0.786132	0.0013954	0.0227307
CCNB1	2.67821	9.18614e-05			153.302	-0.626833	0.00146372	0.0235256
CDT1	3.8001	0.000111066	p < 0.001		317.422	-0.33507	0.000458668	0.0110441
KIF23	3.28838	0.000231876			331.522	-0.745402	1.03531e-07	2.19429e-05
E2F8	2.70812	0.000316446			144.12	-0.664656	0.00035269	0.00919235
MELK	2.52117	0.00032222			178.25	-0.532564	0.00112302	0.0197805
KIF15	2.40186	0.000365126			166.837	-0.611287	0.00223235	0.0306688
DDIAS	3.00511	0.00053246			124.144	-0.463959	0.00131079	0.0219645
ERCC6L	2.05591	0.000641515			110.446	-0.603692	0.000583863	0.0126528
NCAPG2	2.28629	0.00100827	p < 0.05		513.458	-0.372024	0.000394963	0.0100232
CENPI	2.65433	0.00119946			100.292	-0.471117	0.00476353	0.0496081
CCNE2	2.26012	0.00854391			133.131	-0.596125	0.00051738	0.0119078
RAD51AP1	1.61593	0.00941427			80.4245	-0.467475	0.00322239	0.0385787
CENPM	2.46319	0.0110444			74.7747	-0.489144	0.00202368	0.0288079
ZWILCH	1.30079	0.0163848			187.195	-0.424013	0.000487869	0.0114774
WDHD1	1.36372	0.017168			187.195	-0.424013	0.000487869	0.0114774
PRR11	1.65188	0.0181603			146.763	-0.571535	0.00127236	0.021519
ESCO2	1.70334	0.0233502			165.236	-0.624384	0.00165932	0.0254398
CDC6	2.20975	0.0311472			125.986	-0.464112	0.000859322	0.0163772
INCENP	1.50148	0.0382523			852.323	-0.444845	0.000241478	0.0070334
MASTL	1.46344	0.039706			179.321	-0.424764	0.00444919	0.0473574
BARD1	1.1533	0.0853883	NS		63.5485	-0.602604	0.000839718	0.0160671
PLK2	1.5154	0.136942			1889.34	-0.416663	0.00111939	0.0197494
POLE	1.72071	0.182085			207.318	-0.662976	0.000459894	0.0110598
CEP170	1.30419	0.434663			801.738	-0.345085	0.00453708	0.048152
KIF26B	0.97357	0.543868			557.807	-0.837348	0.00159775	0.024905
ST18	1.02154	0.883968			33.2699	-1.40513	0.00266435	0.0342886

## Sheet: Cluster landing page
Top 15 clusters
									< CLUSTER 3 - "Cell-Cycle cluster", PPI enrichment p-value: < 1.0e-16 (number of edges 514; expected number of edges 27).
The full output from the STRING analysis of genes significantly down-regulated in prostates from Pten-/-;AmpkACT mice compared to Pten-/- mice can be found at: https://version-11-5.string-db.org/cgi/network?networkId=bc5VnZgXOSWV

## Sheet: Clusters
Cluster	Gene count	Protein name	Protein identifier	Protein description
1	121	AI607873	10090.ENSMUSP00000048129	Gamma-interferon-inducible protein 16; Interferon-activated gene 207; Expressed sequence AI607873
1	121	Adora2a	10090.ENSMUSP00000101060	Adenosine receptor A2a; Receptor for adenosine. The activity of this receptor is mediated by G proteins which activate adenylyl cyclase
1	121	Aim2	10090.ENSMUSP00000119465	Interferon-inducible protein AIM2; Involved in innate immune response by recognizing cytosolic double-stranded DNA and inducing caspase-1-activating inflammasome formation in macrophages. Upon binding to DNA is thought to undergo oligomerization and to associate with PYCARD initiating the recruitment of caspase-1 precusrsor and processing of interleukin-1 beta and interleukin-18. Detects cytosoli…
1	121	Antxr2	10090.ENSMUSP00000031281	Anthrax toxin receptor 2; Necessary for cellular interactions with laminin and the extracellular matrix; Belongs to the ATR family
1	121	Bcl3	10090.ENSMUSP00000113851	B-cell lymphoma 3 protein homolog; Contributes to the regulation of transcriptional activation of NF-kappa-B target genes. In the cytoplasm, inhibits the nuclear translocation of the NF-kappa-B p50 subunit (By similarity). In the nucleus, acts as transcriptional activator that promotes transcription of NF-kappa-B target genes. Contributes to the regulation of cell proliferation
1	121	C5ar1	10090.ENSMUSP00000129972	C5a anaphylatoxin chemotactic receptor 1; Receptor for the chemotactic and inflammatory peptide anaphylatoxin C5a. The ligand interacts with at least two sites on the receptor: a high-affinity site on the extracellular N- terminus, and a second site in the transmembrane region which activates downstream signaling events. Receptor activation stimulates chemotaxis, granule enzyme release, intracell…
1	121	Card9	10090.ENSMUSP00000097876	Caspase recruitment domain-containing protein 9; Adapter protein that plays a key role in innate immune response to a number of intracellular pathogens, such as C.albicans and L.monocytogenes. Is at the crossroads of ITAM- tyrosine kinase and the Toll-like receptors (TLR) and NOD2 signaling pathways. Probably controls various innate immune response pathways depending on the intracellular pathogen…
1	121	Casp1	10090.ENSMUSP00000027015	Caspase-1; Thiol protease that cleaves IL-1 beta between an Asp and an Ala, releasing the mature cytokine which is involved in a variety of inflammatory processes. Important for defense against pathogens. Cleaves and activates sterol regulatory element binding proteins (SREBPs). Can also promote apoptosis (By similarity). Upon inflammasome activation, during DNA virus infection but not RNA virus …
1	121	Ccl11	10090.ENSMUSP00000000342	Chemokine (c-c motif) ligand 11; Eotaxin; In response to the presence of allergens, this protein directly promotes the accumulation of eosinophils (a prominent feature of allergic inflammatory reactions), but not lymphocytes, macrophages or neutrophils; Belongs to the intercrine beta (chemokine CC) family
1	121	Ccl12	10090.ENSMUSP00000000194	C-C motif chemokine 12; Chemotactic factor that attracts eosinophils, monocytes, and lymphocytes but not neutrophils. Potent monocyte active chemokine that signals through CCR2. Involved in allergic inflammation and the host response to pathogens and may play a pivotal role during early stages of allergic lung inflammation; Belongs to the intercrine beta (chemokine CC) family
1	121	Ccl2	10090.ENSMUSP00000000193	C-C motif chemokine 2; Chemotactic factor that attracts monocytes, but not neutrophils; Belongs to the intercrine beta (chemokine CC) family
1	121	Ccl20	10090.ENSMUSP00000109064	Chemokine (c-c motif) ligand 20; C-C motif chemokine 20; Acts as a ligand for C-C chemokine receptor CCR6. Signals through binding and activation of CCR6 and induces a strong chemotactic response and mobilization of intracellular calcium ions. The ligand- receptor pair CCL20-CCR6 is responsible for the chemotaxis of dendritic cells (DC), effector/memory T-cells and B-cells and plays an important …
1	121	Ccl21a	10090.ENSMUSP00000092732	Chemokine (C-C motif) ligand 21A (serine); Inhibits hemopoiesis and stimulates chemotaxis. Chemotactic in vitro for thymocytes and activated T-cells, but not for B-cells, macrophages, or neutrophils. Potent mesangial cell chemoattractant. Shows preferential activity towards naive T- cells. May play a role in mediating homing of lymphocytes to secondary lymphoid organs; Belongs to the intercrine b…
1	121	Ccl3	10090.ENSMUSP00000001008	C-C motif chemokine 3; Monokine with inflammatory, pyrogenic and chemokinetic properties. Has a potent chemotactic activity for eosinophils. Binding to a high-affinity receptor activates calcium release in neutrophils; Belongs to the intercrine beta (chemokine CC) family
1	121	Ccl4	10090.ENSMUSP00000019074	Chemokine (c-c motif) ligand 4; C-C motif chemokine 4; Monokine with inflammatory and chemokinetic properties
1	121	Ccl6	10090.ENSMUSP00000019071	C-C motif chemokine 6; CCL6(22-95) and CCL6(23-95) are potent chemoattractants; Belongs to the intercrine beta (chemokine CC) family
1	121	Ccl7	10090.ENSMUSP00000021011	Chemokine (c-c motif) ligand 7; C-C motif chemokine 7; Chemotactic factor that attracts monocytes and eosinophils, but not neutrophils. Augments monocyte anti-tumor activity (By similarity)
1	121	Ccl8	10090.ENSMUSP00000009329	Chemokine (c-c motif) ligand 8; C-C motif chemokine 8; Chemotactic factor that attracts monocytes. This protein can bind heparin (By similarity)
1	121	Ccl9	10090.ENSMUSP00000019266	C-C motif chemokine 9; Monokine with inflammatory, pyrogenic and chemokinetic properties. Circulates at high concentrations in the blood of healthy animals. Binding to a high-affinity receptor activates calcium release in neutrophils. It also inhibits colony formation of bone marrow myeloid immature progenitors; Belongs to the intercrine beta (chemokine CC) family
1	121	Ccr1	10090.ENSMUSP00000026911	Chemokine (c-c motif) receptor 1; C-C chemokine receptor type 1; Receptor for a C-C type chemokine. Binds to MIP-1-alpha, RANTES, and less efficiently, to MIP-1-beta or MCP-1 and subsequently transduces a signal by increasing the intracellular calcium ions level. Responsible for affecting stem cell proliferation
1	121	Ccr2	10090.ENSMUSP00000132453	Chemokine (c-c motif) receptor 2; C-C chemokine receptor type 2; Receptor for the CCL2, CCL7 and CCL12 chemokines. Receptor for the beta-defensin DEFB106A/DEFB106B (By similarity). Transduces a signal by increasing intracellular calcium ion levels. Upon CCL2 ligation, mediates chemotaxis and migration induction through the activation of the PI3K cascade, the small G protein Rac and lamellipodium …
1	121	Ccr5	10090.ENSMUSP00000107069	Chemokine (c-c motif) receptor 5; C-C chemokine receptor type 5; Receptor for a number of inflammatory CC-chemokines including MIP-1-alpha, MIP-1-beta and RANTES and subsequently transduces a signal by increasing the intracellular calcium ion level. May play a role in the control of granulocytic lineage proliferation or differentiation (By similarity)
1	121	Ccr6	10090.ENSMUSP00000095029	Chemokine (c-c motif) receptor 6; C-C chemokine receptor type 6; Receptor for the C-C type chemokine CCL20. Binds to CCL20 and subsequently transduces a signal by increasing the intracellular calcium ion levels. Although CCL20 is its major ligand it can also act as a receptor for non- chemokine ligands such as beta-defensins. Binds to defensin DEFB1 leading to increase in intracellular calcium io…
1	121	Ccr9	10090.ENSMUSP00000127024	Chemokine (c-c motif) receptor 9; C-C chemokine receptor type 9; Receptor for chemokine SCYA25/TECK. Subsequently transduces a signal by increasing the intracellular calcium ions level
1	121	Ccrl2	10090.ENSMUSP00000107519	Chemokine (c-c motif) receptor-like 2; C-C chemokine receptor-like 2; Receptor for CCL19 and chemerin/RARRES2. Does not appear to be a signaling receptor, but may have a role in modulating chemokine-triggered immune responses by capturing and internalizing CCL19 or by presenting RARRES2 ligand to CMKLR1, a functional signaling receptor. Plays a critical role for the development of Th2 responses (…
1	121	Cd14	10090.ENSMUSP00000056669	Monocyte differentiation antigen CD14; Coreceptor for bacterial lipopolysaccharide. In concert with LBP, binds to monomeric lipopolysaccharide and delivers it to the LY96/TLR4 complex, thereby mediating the innate immune response to bacterial lipopolysaccharide (LPS). Acts via MyD88, TIRAP and TRAF6, leading to NF-kappa-B activation, cytokine secretion and the inflammatory response. Acts as a cor…
1	121	Cd177	10090.ENSMUSP00000064934	CD177 antigen; In association with beta-2 integrin heterodimer ITGAM/CD11b and ITGB2/CD18, mediates activation of TNF-alpha primed neutrophils including degranulation and superoxide production (By similarity). In addition, by preventing beta-2 integrin internalization and attenuating chemokine signaling favors adhesion over migration (By similarity). Heterophilic interaction with PECAM1 on endoth…
1	121	Chil1	10090.ENSMUSP00000080717	Chitinase-3-like protein 1/2; Chitinase-3-like protein 1; Carbohydrate-binding lectin with a preference for chitin. Has no chitinase activity. May play a role in tissue remodeling and in the capacity of cells to respond to and cope with changes in their environment. Plays a role in T-helper cell type 2 (Th2) inflammatory response and IL-13-induced inflammation, regulating allergen sensitization, …
1	121	Clcf1	10090.ENSMUSP00000045562	Cardiotrophin-like cytokine factor 1; In complex with CRLF1, forms a heterodimeric neurotropic cytokine that plays a crucial role during neuronal development (By similarity). Also stimulates B-cells. Binds to and activates the ILST/gp130 receptor
1	121	Clec11a	10090.ENSMUSP00000004587	C-type lectin domain family 11 member A; Promotes osteogenesis by stimulating the differentiation of mesenchymal progenitors into mature osteoblasts. Important for repair and maintenance of adult bone
1	121	Clec4d	10090.ENSMUSP00000032240	C-type lectin domain family 4 member D; Functions as an endocytic receptor. May be involved in antigen uptake at the site of infection, either for clearance of the antigen, or for processing and further presentation to T-cells (By similarity)
1	121	Clec4e	10090.ENSMUSP00000032239	C-type lectin domain family 4 member E; C-type lectin that functions as cell-surface receptor for a wide variety of ligands such as damaged cells, fungi and mycobacteria. Plays a role in the recognition of pathogenic fungi, such as Candida albicans. The detection of mycobacteria is via trehalose 6,6'-dimycolate (TDM), a cell wall glycolipid. Specifically recognizes alpha-mannose residues on patho…
1	121	Clec7a	10090.ENSMUSP00000107707	C-type lectin domain family 7 member A; Lectin that functions as pattern receptor specific for beta-1,3-linked and beta-1,6-linked glucans, such as cell wall constituents from pathogenic bacteria and fungi. Necessary for the TLR2-mediated inflammatory response and for TLR2-mediated activation of NF-kappa-B. Enhances cytokine production in macrophages and dendritic cells. Mediates production of re…
1	121	Csf1r	10090.ENSMUSP00000025523	Macrophage colony-stimulating factor 1 receptor; Tyrosine-protein kinase that acts as cell-surface receptor for CSF1 and IL34 and plays an essential role in the regulation of survival, proliferation and differentiation of hematopoietic precursor cells, especially mononuclear phagocytes, such as macrophages and monocytes. Promotes the release of proinflammatory chemokines in response to IL34 and C…
1	121	Csf3	10090.ENSMUSP00000037762	Granulocyte colony-stimulating factor; Granulocyte/macrophage colony-stimulating factors are cytokines that act in hematopoiesis by controlling the production, differentiation, and function of 2 related white cell populations of the blood, the granulocytes and the monocytes-macrophages. This CSF induces granulocytes; Belongs to the IL-6 superfamily
1	121	Csf3r	10090.ENSMUSP00000101768	Granulocyte colony-stimulating factor receptor; Receptor for granulocyte colony-stimulating factor (CSF3). In addition it may function in some adhesion or recognition events at the cell surface
1	121	Cxcl2	10090.ENSMUSP00000074885	Chemokine (c-x-c motif) ligand 2; C-X-C motif chemokine 2; Chemotactic for human polymorphonuclear leukocytes but does not induce chemokinesis or an oxidative burst
1	121	Cxcl3	10090.ENSMUSP00000031326	Chemokine (c-x-c motif) ligand 3; C-X-C motif chemokine 3; Ligand for CXCR2. Has chemotactic activity for neutrophils. May play a role in inflammation and exert its effects on endothelial cells in an autocrine fashion
1	121	Cxcl5	10090.ENSMUSP00000031318	Chemokine (c-x-c motif) ligand 5; C-X-C motif chemokine 5; May participate in the recruitment of inflammatory cells by injured or infected tissue. GCP-2(1-78) and, more potent, GCP- 2(9-78) attract neutrophils and are involved in neutrophil activation
1	121	Cxcr1	10090.ENSMUSP00000139555	Chemokine (c-x-c motif) receptor 1; C-X-C chemokine receptor type 1; Receptor to interleukin-8, which is a powerful neutrophils chemotactic factor. Binding of IL-8 to the receptor causes activation of neutrophils. This response is mediated via a G-protein that activate a phosphatidylinositol-calcium second messenger system (By similarity)
1	121	Cxcr2	10090.ENSMUSP00000102512	Chemokine (c-x-c motif) receptor 2; C-X-C chemokine receptor type 2; Receptor for interleukin-8 which is a powerful neutrophil chemotactic factor. Binding of IL-8 to the receptor causes activation of neutrophils. This response is mediated via a G-protein that activates a phosphatidylinositol-calcium second messenger system. Binds to IL-8 with high affinity. Also binds with high affinity to CXCL3,…
1	121	Dfna5	10090.ENSMUSP00000031845	Non-syndromic hearing impairment protein 5; Gasdermin-E; Plays a role in the TP53-regulated cellular response to DNA damage probably by cooperating with TP53
1	121	Dusp1	10090.ENSMUSP00000025025	Dual specificity protein phosphatase 1; Dual specificity phosphatase that dephosphorylates MAP kinase MAPK1/ERK2 on both 'Thr-183' and 'Tyr-185', regulating its activity during the meiotic cell cycle; Belongs to the protein-tyrosine phosphatase family. Non-receptor class dual specificity subfamily
1	121	Fcgr2b	10090.ENSMUSP00000027966	Low affinity immunoglobulin gamma Fc region receptor II; Receptor for the Fc region of complexed immunoglobulins gamma. Low affinity receptor. Involved in a variety of effector and regulatory functions such as phagocytosis of antigen-antibody complexes from the circulation and modulation of antibody production by B-cells. Isoform IIB1 and isoform IIB1' form caps but fail to mediate endocytosis or…
1	121	Flt3	10090.ENSMUSP00000039041	Fms-related tyrosine kinase 3; Tyrosine-protein kinase that acts as cell-surface receptor for the cytokine FLT3LG and regulates differentiation, proliferation and survival of hematopoietic progenitor cells and of dendritic cells. Promotes phosphorylation of SHC1 and AKT1, and activation of the downstream effector MTOR. Promotes activation of RAS signaling and phosphorylation of downstream kinases…
1	121	Grk5	10090.ENSMUSP00000003313	G protein-coupled receptor kinase 5; Serine/threonine kinase that phosphorylates preferentially the activated forms of a variety of G-protein- coupled receptors (GPCRs). Such receptor phosphorylation initiates beta-arrestin-mediated receptor desensitization, internalization, and signaling events leading to their down-regulation. Phosphorylates a variety of GPCRs, including adrenergic receptors, m…
1	121	Gsdmd	10090.ENSMUSP00000023238	Gasdermin-D; Gasdermin-D, N-terminal: Promotes pyroptosis in response to microbial infection and danger signals. Produced by the cleavage of gasdermin-D by inflammatory caspases CASP1 or CASP4 in response to canonical, as well as non-canonical (such as cytosolic LPS) inflammasome activators. After cleavage, moves to the plasma membrane where it strongly binds to membrane inner leaflet lipids, inc…
1	121	Hbegf	10090.ENSMUSP00000025363	Proheparin-binding EGF-like growth factor; Growth factor that mediates its effects via EGFR, ERBB2 and ERBB4. Required for normal cardiac valve formation and normal heart function. Promotes smooth muscle cell proliferation. May be involved in macrophage-mediated cellular proliferation. It is mitogenic for fibroblasts, but not endothelial cells. It is able to bind EGF receptor/EGFR with higher aff…
1	121	Ier3	10090.ENSMUSP00000003635	Radiation-inducible immediate-early gene IEX-1; May play a role in the ERK signaling pathway by inhibiting the dephosphorylation of ERK by phosphatase PP2A- PPP2R5C holoenzyme. Acts also as an ERK downstream effector mediating survival (By similarity). As a member of the NUPR1/RELB/IER3 survival pathway, may allow the development of pancreatic intraepithelial neoplasias
1	121	Ifi202b	10090.ENSMUSP00000000266	Interferon-activable protein 202; Inhibits the transcriptional activity of several transcription factors, including NF-kappa-B p50 and p65, FOS, JUN, E2F1, E2F4, MYOD1 and myogenin. Has anti-apoptotic effects due to inhibition of the transcriptional activity of p53. Binds dsDNA in the cytosol. Is involved in innate immune response and has anti- inflammatory activity. Inhibits caspase activation i…
1	121	Ifi204	10090.ENSMUSP00000106845	Gamma-interferon-inducible protein 16; Inhibits the transcription of ribosomal RNA. May inhibit DNA binding by UBTF. Inhibits cell growth via p53/TP53 and RB1-dependent and independent pathways. Acts as a coactivator of RUNX2 during osteogenesis. May be involved in macrophage differentiation. Enables skeletal muscle and cardiac myocyte differentiation by sequestring Id proteins in the cytosol and…
1	121	Ifi205	10090.ENSMUSP00000062409	Interferon-activable protein 205-A; May act as a transcriptional regulator in the myeloid lineage. Inhibits cell growth via p53/TP53 and RB1-dependent and independent pathways (By similarity)
1	121	Ifne	10090.ENSMUSP00000059199	Interferon epsilon; Type I interferon required for maintaining basal levels of IFN-regulated genes, including 2'-5'-oligoadenylate synthetase, IRF7 and ISG15, in the female reproductive tract. Directly mediates protection against viral, including HSV-2, and bacterial, including Chlamydia muridarum, genital infections; Belongs to the alpha/beta interferon family
1	121	Ifngr1	10090.ENSMUSP00000020188	Interferon gamma receptor 1; Associates with IFNGR2 to form a receptor for the cytokine interferon gamma (IFNG). Ligand binding stimulates activation of the JAK/STAT signaling pathway (By similarity)
1	121	Il11	10090.ENSMUSP00000092492	Interleukin-11; Cytokine that stimulates the proliferation of hematopoietic stem cells and megakaryocyte progenitor cells and induces megakaryocyte maturation resulting in increased platelet production. Also promotes the proliferation of hepatocytes in response to liver damage. Binding to its receptor formed by IL6ST and either IL11RA1 or IL11RA2 activates a signaling cascade that promotes cell p…
1	121	Il16	10090.ENSMUSP00000001792	Pro-interleukin-16; Interleukin-16 stimulates a migratory response in CD4+ lymphocytes, monocytes, and eosinophils. Primes CD4+ T-cells for IL-2 and IL-15 responsiveness. Also induces T-lymphocyte expression of interleukin 2 receptor. Ligand for CD4
1	121	Il17ra	10090.ENSMUSP00000002976	Interleukin-17 receptor A; Receptor for IL17A. Receptor for IL17F. Binds to IL17A with higher affinity than to IL17F. Binds IL17A and IL17F homodimers as part of a heterodimeric complex with IL17RC (By similarity). Also binds heterodimers formed by IL17A and IL17F as part of a heterodimeric complex with IL17RC (By similarity). Receptor for IL17C as part of a heterodimeric complex with IL17RE. Act…
1	121	Il1a	10090.ENSMUSP00000028882	Interleukin-1 alpha; Produced by activated macrophages, IL-1 stimulates thymocyte proliferation by inducing IL-2 release, B-cell maturation and proliferation, and fibroblast growth factor activity. IL-1 proteins are involved in the inflammatory response, being identified as endogenous pyrogens, and are reported to stimulate the release of prostaglandin and collagenase from synovial cells
1	121	Il1b	10090.ENSMUSP00000028881	Interleukin-1 beta; Potent proinflammatory cytokine. Initially discovered as the major endogenous pyrogen, induces prostaglandin synthesis, neutrophil influx and activation, T-cell activation and cytokine production, B-cell activation and antibody production, and fibroblast proliferation and collagen production; Belongs to the IL-1 family
1	121	Il1f9	10090.ENSMUSP00000053391	Interleukin-36 gamma; Functions as an agonist of NF-kappa B activation through the orphan IL-1-receptor-related protein 2/IL1RL2. Part of the IL- 36 signaling system that is thought to be present in epithelial barriers and to take part in local inflammatory response; similar to the IL-1 system with which it shares the coreceptor IL1RAP (By similarity). Seems to be involved in skin inflammatory re…
1	121	Il1r2	10090.ENSMUSP00000027243	Interleukin-1 receptor type 2; Non-signaling receptor for IL1A, IL1B and IL1RN. Reduces IL1B activities. Serves as a decoy receptor by competetive binding to IL1B and preventing its binding to IL1R1. Also modulates cellular response through non-signaling association with IL1RAP after binding to IL1B. IL1R2 (membrane and secreted forms) preferentially binds IL1B and poorly IL1A and IL1RN. The secr…
1	121	Il1rap	10090.ENSMUSP00000093843	Interleukin-1 receptor accessory protein; Interleukin 1 receptor accessory protein
1	121	Il22ra1	10090.ENSMUSP00000099605	Interleukin-22 receptor subunit alpha-1; Component of the receptor for IL20, IL22 and IL24. Component of IL22 receptor formed by IL22RA1 and IL10RB enabling IL22 signaling via JAK/STAT pathways. IL22 also induces activation of MAPK1/MAPK3 and Akt kinases pathways. Component of one of the receptor for IL20 and IL24 formed by IL22RA1 and IL20RB also signaling through STATs activation. Mediates IL24…
1	121	Il27ra	10090.ENSMUSP00000005601	Interleukin-27 receptor subunit alpha; Receptor for IL27. Requires IL6ST/gp130 to mediate signal transduction in response to IL27. This signaling system acts through STAT3 and STAT1. Involved in the regulation of Th1- type immune responses. Also appears to be involved in innate defense mechanisms
1	121	Il34	10090.ENSMUSP00000076120	Interleukin-34; Cytokine that promotes the proliferation, survival and differentiation of monocytes and macrophages. Promotes the release of proinflammatory chemokines, and thereby plays an important role in innate immunity and in inflammatory processes. Plays an important role in the regulation of osteoclast proliferation and differentiation, and in the regulation of bone resorption. Signaling v…
1	121	Il4ra	10090.ENSMUSP00000033004	Interleukin-4 receptor subunit alpha; Receptor for both interleukin 4 and interleukin 13. Couples to the JAK1/2/3-STAT6 pathway. The IL4 response is involved in promoting Th2 differentiation. The IL4/IL13 responses are involved in regulating IgE production and, chemokine and mucus production at sites of allergic inflammation. In certain cell types, can signal through activation of insulin recepto…
1	121	Irak3	10090.ENSMUSP00000020448	Interleukin-1 receptor-associated kinase 3; Inhibits dissociation of IRAK1 and IRAK4 from the Toll- like receptor signaling complex by either inhibiting the phosphorylation of IRAK1 and IRAK4 or stabilizing the receptor complex
1	121	Irg1	10090.ENSMUSP00000022722	Cis-aconitate decarboxylase; Involved in the inhibition of the inflammatory response. Acts as a negative regulator of the Toll-like receptors (TLRs)- mediated inflammatory innate response by stimulating the tumor necrosis factor alpha-induced protein TNFAIP3 expression via reactive oxygen species (ROS) in LPS-tolerized macrophages. Involved in antimicrobial response of innate immune cells; ACOD1-…
1	121	Itgam	10090.ENSMUSP00000068468	Integrin alpha-M; Integrin ITGAM/ITGB2 is implicated in various adhesive interactions of monocytes, macrophages and granulocytes as well as in mediating the uptake of complement-coated particles. It is identical with CR-3, the receptor for the iC3b fragment of the third complement component. It probably recognizes the R-G-D peptide in C3b. Integrin ITGAM/ITGB2 is also a receptor for fibrinogen, f…
1	121	Lcn2	10090.ENSMUSP00000053962	Neutrophil gelatinase-associated lipocalin; Iron-trafficking protein involved in multiple processes such as apoptosis, innate immunity and renal development. Binds iron through association with 2,5-dihydroxybenzoic acid (2,5- DHBA), a siderophore that shares structural similarities with bacterial enterobactin, and delivers or removes iron from the cell, depending on the context. Iron-bound form (…
1	121	Lif	10090.ENSMUSP00000067066	Leukemia inhibitory factor; LIF has the capacity to induce terminal differentiation in leukemic cells. Its activities include the induction of hematopoietic differentiation in normal and myeloid leukemia cells, the induction of neuronal cell differentiation, and the stimulation of acute-phase protein synthesis in hepatocytes
1	121	Litaf	10090.ENSMUSP00000023143	Lipopolysaccharide-induced tumor necrosis factor-alpha factor homolog; Plays a role in endosomal protein trafficking and in targeting proteins for lysosomal degradation. Plays a role in targeting endocytosed EGFR and ERGG3 for lysosomal degradation, and thereby helps downregulate downstream signaling cascades. Helps recruit the ESCRT complex components TSG101, HGS and STAM to cytoplasmic membrane…
1	121	Map3k14	10090.ENSMUSP00000021324	Mitogen-activated protein kinase kinase kinase 14; Lymphotoxin beta-activated kinase which seems to be exclusively involved in the activation of NF-kappa-B and its transcriptional activity. Promotes proteolytic processing of NFKB2/P100, which leads to activation of NF-kappa-B via the non- canonical pathway. Could act in a receptor-selective manner
1	121	Mefv	10090.ENSMUSP00000097795	Pyrin; Involved in the regulation of innate immunity and the inflammatory response in response to IFNG/IFN-gamma. Organizes autophagic machinery by serving as a platform for the assembly of ULK1, Beclin 1/BECN1, ATG16L1, and ATG8 family members and recognizes specific autophagy targets, thus coordinating target recognition with assembly of the autophagic apparatus and initiation of autophagy. Act…
1	121	Mmp10	10090.ENSMUSP00000034488	Matrix metalloproteinase-10 (stromelysin 2); Stromelysin-2; Can degrade fibronectin, gelatins of type I, III, IV, and V; weakly collagens III, IV, and V. Activates procollagenase; Belongs to the peptidase M10A family
1	121	Mmp12	10090.ENSMUSP00000005950	Matrix metalloproteinase-12 (macrophage elastase); Macrophage metalloelastase; May be involved in tissue injury and remodeling. Has significant elastolytic activity. Can accept large and small amino acids at the P1' site, but has a preference for leucine. Aromatic or hydrophobic residues are preferred at the P1 site, with small hydrophobic residues (preferably alanine) occupying P3 (By similarity…
1	121	Mmp13	10090.ENSMUSP00000015394	Matrix metalloproteinase-13 (collagenase 3); Collagenase 3; Plays a role in the degradation of extracellular matrix proteins including fibrillar collagen, fibronectin, TNC and ACAN. Cleaves triple helical collagens, including type I, type II and type III collagen, but has the highest activity with soluble type II collagen. Can also degrade collagen type IV, type XIV and type X. May also function …
1	121	Mmp3	10090.ENSMUSP00000034497	Matrix metalloproteinase-3 (stromelysin 1, progelatinase); Stromelysin-1; Can degrade fibronectin, laminin, gelatins of type I, III, IV, and V; collagens III, IV, X, and IX, and cartilage proteoglycans. Activates procollagenase
1	121	Mmp8	10090.ENSMUSP00000018765	Matrix metalloproteinase-8 (neutrophil collagenase); Neutrophil collagenase; Can degrade fibrillar type I, II, and III collagens. May play a role in the degradation of collagen fibers during uterine involution
1	121	Mmp9	10090.ENSMUSP00000017881	Matrix metalloproteinase-9; Could play a role in bone osteoclastic resorption. Cleaves type IV and type V collagen into large C-terminal three quarter fragments and shorter N-terminal one quarter fragments (By similarity); Belongs to the peptidase M10A family
1	121	Msr1	10090.ENSMUSP00000026021	Macrophage scavenger receptor types I and II; Membrane glycoproteins implicated in the pathologic deposition of cholesterol in arterial walls during atherogenesis. Two types of receptor subunits exist. These receptors mediate the endocytosis of a diverse group of macromolecules, including modified low density lipoproteins (LDL)
1	121	Naip1	10090.ENSMUSP00000022142	Baculoviral IAP repeat-containing protein 1a; Anti-apoptotic protein which acts by inhibiting the activities of CASP3, CASP7 and CASP9. Can inhibit the autocleavage of pro-CASP9 and cleavage of pro-CASP3 by CASP9. Capable of inhibiting CASP9 autoproteolysis at 'Asp-315' and decreasing the rate of auto proteolysis at 'Asp-330'. Acts as a mediator of neuronal survival in pathological conditions. Pr…
1	121	Neurl3	10090.ENSMUSP00000055437	E3 ubiquitin-protein ligase NEURL3; E3 ubiquitin-protein ligase. Seems to utilize UBE2E1. In vitro, generates polyubiquitin chains via non-canonical lysine residues suggesting that it is not involved in tagging substrates for proteasomal degradation
1	121	Nfkbia	10090.ENSMUSP00000021413	Nuclear factor of kappa light polypeptide gene enhancer in b cells inhibitor, alpha; NF-kappa-B inhibitor alpha; Inhibits the activity of dimeric NF-kappa-B/REL complexes by trapping REL dimers in the cytoplasm through masking of their nuclear localization signals. On cellular stimulation by immune and proinflammatory responses, becomes phosphorylated promoting ubiquitination and degradation, ena…
1	121	Nfkbiz	10090.ENSMUSP00000110102	Nuclear factor of kappa light polypeptide gene enhancer in b cells inhibitor, zeta; NF-kappa-B inhibitor zeta; Involved in regulation of NF-kappa-B transcription factor complexes. Inhibits NF-kappa-B activity without affecting its nuclear translocation upon stimulation. Inhibits DNA-binding of RELA and NFKB1/p50, and of the NF-kappa-B p65-p50 heterodimer and the NF-kappa-B p50-p50 homodimer. Seem…
1	121	Nlrc4	10090.ENSMUSP00000059637	NLR family CARD domain-containing protein 4; Key component of inflammasomes that indirectly senses specific proteins from pathogenic bacteria and fungi and responds by assembling an inflammasome complex that promotes caspase-1 activation, cytokine production and macrophage pyroptosis. The NLRC4 inflammasome is activated as part of the innate immune response to a range of intracellular bacteria. I…
1	121	Nlrp12	10090.ENSMUSP00000104293	Nacht, lrr and pyd domains-containing protein 12; Plays an essential role as an potent mitigator of inflammation . Primarily expressed in dendritic cells and macrophages, inhibits both canonical and non- canonical NF-kappa-B and ERK activation pathways . Functions as a negative regulator of NOD2 by targeting it to degradation via the proteasome pathway . In turn, promotes bacterial tolerance . In…
1	121	Nlrp3	10090.ENSMUSP00000098707	NACHT, LRR and PYD domains-containing protein 3; As the sensor component of the NLRP3 inflammasome, plays a crucial role in innate immunity and inflammation. In response to pathogens and other damage-associated signals, initiates the formation of the inflammasome polymeric complex, made of NLRP3, PYCARD and CASP1 (or possibly CASP4/CASP11). Recruitment of proCASP1 to the inflammasome promotes its…
1	121	Nod2	10090.ENSMUSP00000050538	Nucleotide-binding oligomerization domain-containing protein 2; Involved in gastrointestinal immunity. Upon stimulation by muramyl dipeptide (MDP), a fragment of bacterial peptidoglycan, binds the proximal adapter receptor-interacting RIPK2, which recruits ubiquitin ligases as XIAP, BIRC2, BIRC3, INAVA and the LUBAC complex, triggering activation of MAP kinases and activation of NF-kappa-B signal…
1	121	Nos2	10090.ENSMUSP00000018610	Nitric oxide synthase, inducible; Produces nitric oxide (NO) which is a messenger molecule with diverse functions throughout the body. In macrophages, NO mediates tumoricidal and bactericidal actions. Also has nitrosylase activity and mediates cysteine S- nitrosylation of cytoplasmic target proteins such PTGS2/COX2. As component of the iNOS-S100A8/9 transnitrosylase complex involved in the select…
1	121	Olr1	10090.ENSMUSP00000032265	Oxidized low-density lipoprotein receptor 1; Receptor that mediates the recognition, internalization and degradation of oxidatively modified low density lipoprotein (oxLDL) by vascular endothelial cells. OxLDL is a marker of atherosclerosis that induces vascular endothelial cell activation and dysfunction, resulting in pro-inflammatory responses, pro- oxidative conditions and apoptosis. Its assoc…
1	121	Osm	10090.ENSMUSP00000074708	Oncostatin-M; Growth regulator. Inhibits the proliferation of a number of tumor cell lines. It regulates cytokine production, including IL-6, G-CSF and GM-CSF from endothelial cells (By similarity). Uses only type II OSM receptor (heterodimers composed of OSMR and IL6ST). Involved in the maturation of fetal hepatocytes, thereby promoting liver development and regeneration (By similarity)
1	121	Pf4	10090.ENSMUSP00000031320	Platelet factor 4; Released during platelet aggregation. Neutralizes the anticoagulant effect of heparin because it binds more strongly to heparin than to the chondroitin-4-sulfate chains of the carrier molecule. Chemotactic for neutrophils and monocytes. Inhibits endothelial cell proliferation (By similarity)
1	121	Ppbp	10090.ENSMUSP00000031319	Chemokine (C-X-C motif) ligand 7, isoform CRA_b; Pro-platelet basic protein
1	121	Praf2	10090.ENSMUSP00000033489	PRA1 family protein 2; May be involved in ER/Golgi transport and vesicular traffic. Plays a proapoptic role in cerulenin-induced neuroblastoma apoptosis (By similarity)
1	121	Prok2	10090.ENSMUSP00000032152	Prokineticin-2; May function as an output molecule from the suprachiasmatic nucleus (SCN) that transmits behavioral circadian rhythm. May also function locally within the SCN to synchronize output. Potently contracts gastrointestinal (GI) smooth muscle (By similarity); Belongs to the AVIT (prokineticin) family
1	121	Ptx3	10090.ENSMUSP00000029421	Pentraxin-related protein PTX3; Plays a role in the regulation of innate resistance to pathogens, inflammatory reactions, possibly clearance of self- components and female fertility
1	121	Rel	10090.ENSMUSP00000099928	Reticuloendotheliosis oncogene; Proto-oncogene that may play a role in differentiation and lymphopoiesis. NF-kappa-B is a pleiotropic transcription factor which is present in almost all cell types and is involved in many biological processes such as inflammation, immunity, differentiation, cell growth, tumorigenesis and apoptosis. NF-kappa-B is a homo- or heterodimeric complex formed by the Rel-l…
1	121	Rnf19b	10090.ENSMUSP00000030584	E3 ubiquitin-protein ligase RNF19B; E3 ubiquitin-protein ligase which accepts ubiquitin from E2 ubiquitin-conjugating enzymes UBE2L3 and UBE2L6 in the form of a thioester and then directly transfers the ubiquitin to targeted substrates, such as UCKL1. Involved in the cytolytic activity of natural killer cells and cytotoxic T-cells. Protects against staurosporin-induced cell death (By similarity)
1	121	S100a8	10090.ENSMUSP00000064385	Protein S100-A8; S100A8 is a calcium- and zinc-binding protein which plays a prominent role in the regulation of inflammatory processes and immune response. It can induce neutrophil chemotaxis and adhesion. Predominantly found as calprotectin (S100A8/A9) which has a wide plethora of intra- and extracellular functions. The intracellular functions include: facilitating leukocyte arachidonic acid tr…
1	121	S100a9	10090.ENSMUSP00000112843	Protein S100-A9; S100A9 is a calcium- and zinc-binding protein which plays a prominent role in the regulation of inflammatory processes and immune response. It can induce neutrophil chemotaxis, adhesion, can increase the bactericidal activity of neutrophils by promoting phagocytosis via activation of SYK, PI3K/AKT, and ERK1/2 and can induce degranulation of neutrophils by a MAPK-dependent mechani…
1	121	S100b	10090.ENSMUSP00000047968	S100 protein, beta polypeptide, neural; Protein S100-B; Weakly binds calcium but binds zinc very tightly- distinct binding sites with different affinities exist for both ions on each monomer. Physiological concentrations of potassium ion antagonize the binding of both divalent cations, especially affecting high-affinity calcium-binding sites. Binds to and initiates the activation of STK38 by rele…
1	121	Saa3	10090.ENSMUSP00000006956	Serum amyloid A-3 protein; Major acute phase reactant. Apolipoprotein of the HDL complex; Belongs to the SAA family
1	121	Selplg	10090.ENSMUSP00000098436	Selectin, platelet (p-selectin) ligand; P-selectin glycoprotein ligand 1; A SLe(x)-type proteoglycan, which through high affinity, calcium-dependent interactions with E- and P-selectins, mediates rapid rolling of leukocytes over vascular surfaces during the initial steps in inflammation. Critical for the initial leukocyte capture
1	121	Serpina3g	10090.ENSMUSP00000041250	Serine (or cysteine) peptidase inhibitor, clade a, member 3g; Serine and cysteine protease inhibitor. Can inhibit lysosomal papain-like proteases including the cathepsins B, G, H, K, L and V. Ineffective against elastase, granzyme A, granzyme B, or caspases 3, 8 or 9. Inhibition of cytoplasmic cathepsin B following release from the lysosome may protect cells from apoptosis. This may facilitate th…
1	121	Serpinb2	10090.ENSMUSP00000065277	Serine (or cysteine) peptidase inhibitor, clade b, member 2; Plasminogen activator inhibitor 2, macrophage; Inhibits urokinase-type plasminogen activator. The monocyte derived PAI-2 is distinct from the endothelial cell- derived PAI-1. Not required for normal murine development or survival; Belongs to the serpin family. Ov-serpin subfamily
1	121	Siglec5	10090.ENSMUSP00000113245	Sialic acid-binding Ig-like lectin 5; Putative adhesion molecule that mediates sialic-acid dependent binding to cells. Preferentially binds to alpha-2,3- linked sialic acid. The sialic acid recognition site may be masked by cis interactions with sialic acids on the same cell surface; Belongs to the immunoglobulin superfamily. SIGLEC (sialic acid binding Ig-like lectin) family
1	121	Socs3	10090.ENSMUSP00000059129	Suppressor of cytokine signaling 3; SOCS family proteins form part of a classical negative feedback system that regulates cytokine signal transduction. SOCS3 is involved in negative regulation of cytokines that signal through the JAK/STAT pathway. Inhibits cytokine signal transduction by binding to tyrosine kinase receptors including gp130, LIF, erythropoietin, insulin, IL12, GCSF and leptin rece…
1	121	Tgm5	10090.ENSMUSP00000028721	Protein-glutamine gamma-glutamyltransferase 5; Catalyzes the cross-linking of proteins and the conjugation of polyamines to proteins. Contributes to the formation of the cornified cell envelope of keratinocytes (By similarity); Belongs to the transglutaminase superfamily. Transglutaminase family
1	121	Tlr13	10090.ENSMUSP00000043101	Toll-like receptor 13; Component of innate and adaptive immunity that recognizes and binds 23S rRNA from bacteria. TLRs (Toll-like receptors) control host immune response against pathogens through recognition of molecular patterns specific to microorganisms. Acts via MYD88 and TRAF6, leading to NF-kappa-B activation, cytokine secretion and the inflammatory response. Specifically binds the 5'-CGGA…
1	121	Tlr6	10090.ENSMUSP00000062096	Toll-like receptor 6; Participates in the innate immune response to Gram- positive bacteria and fungi. Specifically recognizes diacylated and, to a lesser extent, triacylated lipopeptides. In response to diacylated lipopeptides, forms the activation cluster TLR2:TLR6:CD14:CD36, this cluster triggers signaling from the cell surface and subsequently is targeted to the Golgi in a lipid-raft dependen…
1	121	Tlr7	10090.ENSMUSP00000061853	Toll-like receptor 7; Key component of innate and adaptive immunity. TLRs (Toll-like receptors) control host immune response against pathogens through recognition of molecular patterns specific to microorganisms. TLR7 is a nucleotide-sensing TLR which is activated by single-stranded RNA. Acts via MYD88 and TRAF6, leading to NF-kappa-B activation, cytokine secretion and the inflammatory response
1	121	Tlr8	10090.ENSMUSP00000107793	Toll-like receptor 8; Key component of innate and adaptive immunity. TLRs (Toll-like receptors) control host immune response against pathogens through recognition of molecular patterns specific to microorganisms. Acts via MYD88 and TRAF6, leading to NF-kappa-B. activation, cytokine secretion and the inflammatory response (By similarity)
1	121	Tnf	10090.ENSMUSP00000025263	Tumor necrosis factor superfamily, member 2; Tumor necrosis factor; Cytokine that binds to TNFRSF1A/TNFR1 and TNFRSF1B/TNFBR. It is mainly secreted by macrophages and can induce cell death of certain tumor cell lines. It is potent pyrogen causing fever by direct action or by stimulation of interleukin-1 secretion and is implicated in the induction of cachexia, Under certain conditions it can stim…
1	121	Tnfaip3	10090.ENSMUSP00000019997	Tumor necrosis factor alpha-induced protein 3; Ubiquitin-editing enzyme that contains both ubiquitin ligase and deubiquitinase activities. Involved in immune and inflammatory responses signaled by cytokines, such as TNF-alpha and IL-1 beta, or pathogens via Toll-like receptors (TLRs) through terminating NF-kappa-B activity. Essential component of a ubiquitin-editing protein complex, comprising al…
1	121	Tnfaip8l2	10090.ENSMUSP00000013851	Tumor necrosis factor alpha-induced protein 8-like protein 2; Acts as a negative regulator of innate and adaptive immunity by maintaining immune homeostasis. Negative regulator of Toll-like receptor and T-cell receptor function. Prevents hyperresponsiveness of the immune system and maintains immune homeostasis. Inhibits JUN/AP1 and NF-kappa-B activation. Promotes Fas-induced apoptosis
1	121	Tnfrsf11b	10090.ENSMUSP00000078705	Tumor necrosis factor receptor superfamily, member 11b (osteoprotegerin); Tumor necrosis factor receptor superfamily member 11B; Acts as decoy receptor for TNFSF11/RANKL and thereby neutralizes its function in osteoclastogenesis. Inhibits the activation of osteoclasts and promotes osteoclast apoptosis in vitro. Bone homeostasis seems to depend on the local ratio between TNFSF11 and TNFRSF11B. May…
1	121	Tnip3	10090.ENSMUSP00000109874	RIKEN cDNA 9030611K07, isoform CRA_b; TNFAIP3 interacting protein 3
1	121	Vcam1	10090.ENSMUSP00000029574	Vascular cell adhesion molecule 1; Important in cell-cell recognition. Appears to function in leukocyte-endothelial cell adhesion. Interacts with integrin alpha- 4/beta-1 (ITGA4/ITGB1) on leukocytes, and mediates both adhesion and signal transduction. The VCAM1/ITGA4/ITGB1 interaction may play a pathophysiologic role both in immune responses and in leukocyte emigration to sites of inflammation
1	121	Zc3h12a	10090.ENSMUSP00000037172	Zinc finger ccch type containing 12a; Endoribonuclease ZC3H12A; Endoribonuclease involved in various biological functions such as cellular inflammatory response and immune homeostasis, glial differentiation of neuroprogenitor cells, cell death of cardiomyocytes, adipogenesis and angiogenesis. Functions as an endoribonuclease involved in mRNA decay. Modulates the inflammatory response by promoting…
1	121	Zfp36	10090.ENSMUSP00000057815	mRNA decay activator protein ZFP36; Zinc-finger RNA-binding protein that destabilizes numerous cytoplasmic AU-rich element (ARE)-containing mRNA transcripts by promoting their poly(A) tail removal or deadenylation, and hence provide a mechanism for attenuating protein synthesis. Acts as an 3'-untranslated region (UTR) ARE mRNA-binding adapter protein to communicate signaling events to the mRNA de…
2	48	Bcl11b	10090.ENSMUSP00000068258	B cell leukemia/lymphoma 11b; B-cell lymphoma/leukemia 11B; Key regulator of both differentiation and survival of T- lymphocytes during thymocyte development in mammals. Essential in controlling the responsiveness of hematopoietic stem cells to chemotactic signals by modulating the expression of receptors CCR7 and CCR9, which direct the movement of progenitor cells from the bone marrow to the thy…
2	48	Btla	10090.ENSMUSP00000099866	B- and T-lymphocyte attenuator; Lymphocyte inhibitory receptor which inhibits lymphocytes during immune response
2	48	Ccr7	10090.ENSMUSP00000099423	Chemokine (c-c motif) receptor 7; C-C chemokine receptor type 7; Receptor for the MIP-3-beta chemokine
2	48	Cd19	10090.ENSMUSP00000032968	B-lymphocyte antigen CD19; Assembles with the antigen receptor of B-lymphocytes in order to decrease the threshold for antigen receptor-dependent stimulation
2	48	Cd22	10090.ENSMUSP00000019248	CD22 antigen; Mediates B-cell B-cell interactions. May be involved in the localization of B-cells in lymphoid tissues. Binds sialylated glycoproteins; one of which is CD45. Preferentially binds to alpha-2,6- linked sialic acid. The sialic acid recognition site can be masked by cis interactions with sialic acids on the same cell surface. Upon ligand induced tyrosine phosphorylation in the immune r…
2	48	Cd247	10090.ENSMUSP00000124297	T-cell surface glycoprotein CD3 zeta chain; Part of the TCR-CD3 complex present on T-lymphocyte cell surface that plays an essential role in adaptive immune response. When antigen presenting cells (APCs) activate T-cell receptor (TCR), TCR-mediated signals are transmitted across the cell membrane by the CD3 chains CD3D, CD3E, CD3G and CD3Z. All CD3 chains contain immunoreceptor tyrosine-based act…
2	48	Cd33	10090.ENSMUSP00000004728	Myeloid cell surface antigen CD33; Putative adhesion molecule of myelomonocytic-derived cells that mediates sialic-acid dependent binding to cells. Preferentially binds to alpha-2,6-linked sialic acid (By similarity). The sialic acid recognition site may be masked by cis interactions with sialic acids on the same cell surface
2	48	Cd38	10090.ENSMUSP00000030964	ADP-ribosyl cyclase/cyclic ADP-ribose hydrolase 1; Synthesizes the second messagers cyclic ADP-ribose and nicotinate-adenine dinucleotide phosphate, the former a second messenger for glucose-induced insulin secretion. Also has cADPr hydrolase activity (By similarity)
2	48	Cd4	10090.ENSMUSP00000024044	T-cell surface glycoprotein CD4; Integral membrane glycoprotein that plays an essential role in the immune response and serves multiple functions in responses against both external and internal offenses. In T-cells, functions primarily as a coreceptor for MHC class II molecule:peptide complex. The antigens presented by class II peptides are derived from extracellular proteins while class I peptid…
2	48	Cd5	10090.ENSMUSP00000025571	T-cell surface glycoprotein CD5; May act as a receptor in regulating T-cell proliferation
2	48	Cd80	10090.ENSMUSP00000097404	T-lymphocyte activation antigen CD80; Involved in the costimulatory signal essential for T lymphocytes activation. T-cell proliferation and cytokine production is induced by the binding of CD28 or CTLA-4 to this receptor
2	48	Ctla4	10090.ENSMUSP00000027164	Cytotoxic t-lymphocyte-associated protein 4; Inhibitory receptor acting as a major negative regulator of T-cell responses. The affinity of CTLA4 for its natural B7 family ligands, CD80 and CD86, is considerably stronger than the affinity of their cognate stimulatory coreceptor CD28
2	48	Cxcr5	10090.ENSMUSP00000137518	Chemokine (c-x-c motif) receptor 5; C-X-C chemokine receptor type 5; Cytokine receptor that binds to B-lymphocyte chemoattractant (BLC). Involved in B-cell migration into B-cell follicles of spleen and Peyer patches but not into those of mesenteric or peripheral lymph nodes
2	48	Eomes	10090.ENSMUSP00000035020	Eomesodermin homolog; Functions as a transcriptional activator playing a crucial role during development. Functions in trophoblast differentiation and later in gastrulation, regulating both mesoderm delamination and endoderm specification. Plays a role in brain development being required for the specification and the proliferation of the intermediate progenitor cells and their progeny in the cere…
2	48	Ets1	10090.ENSMUSP00000034534	E26 avian leukemia oncogene 1, 5' domain; Protein C-ets-1; Transcription factor. Directly controls the expression of cytokine and chemokine genes in a wide variety of different cellular contexts. May control the differentiation, survival and proliferation of lymphoid cells. May also regulate angiogenesis through regulation of expression of genes controlling endothelial cell migration and invasion…
2	48	Faim3	10090.ENSMUSP00000048303	Fas apoptotic inhibitory molecule 3; May play a role in the immune system processes. Protects cells from FAS-, TNF alpha- and FADD-induced apoptosis without increasing expression of the inhibitors of apoptosis BCL2 and BCLXL. Seems to activate an inhibitory pathway that prevents CASP8 activation following FAS stimulation, rather than blocking apoptotic signals downstream. May inhibit FAS-induced …
2	48	Fcrla	10090.ENSMUSP00000036380	Fc receptor-like A; May be implicated in B-cell differentiation and lymphomagenesis
2	48	Foxp3	10090.ENSMUSP00000111405	Forkhead box protein P3; Transcriptional regulator which is crucial for the development and inhibitory function of regulatory T-cells (Treg). Plays an essential role in maintaining homeostasis of the immune system by allowing the acquisition of full suppressive function and stability of the Treg lineage, and by directly modulating the expansion and function of conventional T-cells. Can act either…
2	48	Glycam1	10090.ENSMUSP00000023134	Glycosylation-dependent cell adhesion molecule 1; Adhesion molecule that accomplishes cell binding by presenting carbohydrate(s) to the lectin domain of L-selectin; Belongs to the PP3/GlyCAM-1 family
2	48	Gpr174	10090.ENSMUSP00000098852	Probable G-protein coupled receptor 174; Putative receptor for purines coupled to G-proteins
2	48	H2-DMb2	10090.ENSMUSP00000043526	Histocompatibility 2, class II, locus Mb2; Belongs to the MHC class II family
2	48	H2-Eb2	10090.ENSMUSP00000056814	Histocompatibility 2, class II antigen E beta2; Belongs to the MHC class II family
2	48	H2-M2	10090.ENSMUSP00000016427	Histocompatibility 2, M region locus 2; Belongs to the MHC class I family
2	48	H2-Oa	10090.ENSMUSP00000025192	Histocompatibility 2, O region alpha locus; Belongs to the MHC class II family
2	48	H2-Ob	10090.ENSMUSP00000092985	Histocompatibility 2, O region beta locus; Belongs to the MHC class II family
2	48	Icos	10090.ENSMUSP00000099891	Inducible t-cell co-stimulator; Inducible T-cell costimulator; Enhances all basic T-cell responses to a foreign antigen, namely proliferation, secretion of lymphokines, up- regulation of molecules that mediate cell-cell interaction, and effective help for antibody secretion by B-cells. Essential both for efficient interaction between T and B-cells and for normal antibody responses to T-cell depen…
2	48	Ifitm1	10090.ENSMUSP00000026564	Interferon-induced transmembrane protein 1; IFN-induced antiviral protein which inhibits the entry of viruses to the host cell cytoplasm, permitting endocytosis, but preventing subsequent viral fusion and release of viral contents into the cytosol. Active against multiple viruses, including influenza A virus, SARS coronavirus (SARS-CoV), Marburg virus (MARV), Ebola virus (EBOV), Dengue virus (DNV…
2	48	Il21r	10090.ENSMUSP00000033000	Interleukin-21 receptor; This is a receptor for interleukin-21
2	48	Il2rg	10090.ENSMUSP00000033664	Cytokine receptor common subunit gamma; Common subunit for the receptors for a variety of interleukins
2	48	Il7r	10090.ENSMUSP00000003981	Interleukin-7 receptor subunit alpha; Receptor for interleukin-7. Also acts as a receptor for thymic stromal lymphopoietin (TSLP)
2	48	Il9r	10090.ENSMUSP00000119557	Interleukin-9 receptor; This is a receptor for interleukin-9; Belongs to the type I cytokine receptor family. Type 4 subfamily
2	48	Klrg1	10090.ENSMUSP00000032207	Killer cell lectin-like receptor subfamily G member 1; Plays an inhibitory role on natural killer (NK) cells and T-cell functions upon binding to their non-MHC ligands. May mediate missing self recognition by binding to a highly conserved site on classical cadherins, enabling it to monitor expression of E-cadherin/CDH1, N-cadherin/CDH2 and R-cadherin/CDH4 on target cells
2	48	Mgl2	10090.ENSMUSP00000048568	Macrophage galactose N-acetyl-galactosamine specific lectin 2
2	48	Msln	10090.ENSMUSP00000075279	Mesothelin; Membrane-anchored forms may play a role in cellular adhesion; Belongs to the mesothelin family
2	48	Pdcd1lg2	10090.ENSMUSP00000108195	Programmed cell death 1 ligand 2; Involved in the costimulatory signal essential for T- cell proliferation and IFNG production in a PDCD1-independent manner. Interaction with PDCD1 inhibits T-cell proliferation by blocking cell cycle progression and cytokine production
2	48	Pou2af1	10090.ENSMUSP00000034554	Pou domain, class 2, associating factor 1; POU domain class 2-associating factor 1; Transcriptional coactivator that specifically associates with either OCT1 or OCT2. It boosts the OCT1 mediated promoter activity and to a lesser extent, that of OCT2. It has no intrinsic DNA-binding activity. It recognizes the POU domains of OCT1 and OCT2. It is essential for the response of B-cells to antigens an…
2	48	Prdm1	10090.ENSMUSP00000101129	Pr domain containing 1, with znf domain; PR domain zinc finger protein 1; Transcription factor that mediates a transcriptional program in various innate and adaptive immune tissue-resident lymphocyte T cell types such as tissue-resident memory T (Trm), natural killer (trNK) and natural killer T (NKT) cells and negatively regulates gene expression of proteins that promote the egress of tissue-resi…
2	48	Ptpn22	10090.ENSMUSP00000029433	Tyrosine-protein phosphatase non-receptor type 22; Acts as negative regulator of T-cell receptor (TCR) signaling by direct dephosphorylation of the Src family kinases LCK and FYN, ITAMs of the TCRz/CD3 complex, as well as ZAP70, VAV, VCP and other key signaling molecules (By similarity). Associates with and probably dephosphorylates CBL (By similarity). Dephosphorylates LCK at its activating 'Tyr…
2	48	Sell	10090.ENSMUSP00000027871	L-selectin; Cell surface adhesion protein. Mediates the adherence of lymphocytes to endothelial cells of high endothelial venules in peripheral lymph nodes. Promotes initial tethering and rolling of leukocytes in endothelia (By similarity); Belongs to the selectin/LECAM family
2	48	Slamf6	10090.ENSMUSP00000130610	SLAM family member 6; Self-ligand receptor of the signaling lymphocytic activation molecule (SLAM) family. SLAM receptors triggered by homo- or heterotypic cell-cell interactions are modulating the activation and differentiation of a wide variety of immune cells and thus are involved in the regulation and interconnection of both innate and adaptive immune response. Activities are controlled by pr…
2	48	Spib	10090.ENSMUSP00000096084	Transcription factor Spi-B; Sequence specific transcriptional activator which binds to the PU-box, a purine-rich DNA sequence (5'-GAGGAA-3') that can act as a lymphoid-specific enhancer. Promotes development of plasmacytoid dendritic cells (pDCs), also known as type 2 DC precursors (pre-DC2) or natural interferon (IFN)-producing cells. These cells have the capacity to produce large amounts of int…
2	48	Tigit	10090.ENSMUSP00000093770	T cell immunoreceptor with ig and itim domains; Binds with high affinity to the poliovirus receptor (PVR) which causes increased secretion of IL10 and decreased secretion of IL12B and suppresses T-cell activation by promoting the generation of mature immunoregulatory dendritic cells
2	48	Tnfrsf13c	10090.ENSMUSP00000105161	Tumor necrosis factor receptor superfamily, member 13c
2	48	Tnfrsf18	10090.ENSMUSP00000099462	Tumor necrosis factor receptor superfamily member 18; Receptor for TNFSF18. Seems to be involved in interactions between activated T-lymphocytes and endothelial cells and in the regulation of T-cell receptor-mediated cell death. Mediated NF-kappa-B activation via the TRAF2/NIK pathway (By similarity)
2	48	Tnfrsf9	10090.ENSMUSP00000030808	Tumor necrosis factor receptor superfamily member 9; Receptor for TNFSF9/4-1BBL. Possibly active during T cell activation
2	48	Tnfsf4	10090.ENSMUSP00000028024	Tumor necrosis factor ligand superfamily member 4; Cytokine that binds to TNFRSF4. Co-stimulates T-cell proliferation and cytokine production; Belongs to the tumor necrosis factor family
2	48	Tnfsf9	10090.ENSMUSP00000040412	Tumor necrosis factor (ligand) superfamily, member 9; Tumor necrosis factor ligand superfamily member 9; Cytokine that binds to TNFRSF9. Induces the proliferation of activated peripheral blood T-cells. May have a role in activation-induced cell death (AICD). May play a role in cognate interactions between T-cells and B-cells/macrophages
2	48	Trim30c	10090.ENSMUSP00000102441	Tripartite motif-containing 30C
3	43	BC055324	10090.ENSMUSP00000043143	Uncharacterized protein C1orf112 homolog; cDNA sequence BC055324
3	43	Bard1	10090.ENSMUSP00000027393	BRCA1-associated RING domain protein 1; E3 ubiquitin-protein ligase. The BRCA1-BARD1 heterodimer specifically mediates the formation of 'Lys-6'-linked polyubiquitin chains and coordinates a diverse range of cellular pathways such as DNA damage repair, ubiquitination and transcriptional regulation to maintain genomic stability. Plays a central role in the control of the cell cycle in response to D…
3	43	Casc5	10090.ENSMUSP00000028802	Kinetochore scaffold 1; Performs two crucial functions during mitosis: it is essential for spindle-assembly checkpoint signaling and for correct chromosome alignment. Directly links spindle checkpoint proteins BUB1 and BUB1B to kinetochores. Part of the MIS12 complex, which may be fundamental for kinetochore formation and proper chromosome segregation during mitosis. Acts in coordination with CEN…
3	43	Ccnb1	10090.ENSMUSP00000071989	G2/mitotic-specific cyclin-B1; Essential for the control of the cell cycle at the G2/M (mitosis) transition; Belongs to the cyclin family. Cyclin AB subfamily
3	43	Ccne2	10090.ENSMUSP00000029866	G1/S-specific cyclin-E1; G1/S-specific cyclin-E2; Essential for the control of the cell cycle at the late G1 and early S phase
3	43	Cdc6	10090.ENSMUSP00000091469	Cell division control protein 6 homolog; Involved in the initiation of DNA replication. Also participates in checkpoint controls that ensure DNA replication is completed before mitosis is initiated
3	43	Cdt1	10090.ENSMUSP00000006760	DNA replication factor Cdt1; Required for both DNA replication and mitosis. DNA replication licensing factor, required for pre-replication complex assembly. Cooperates with CDC6 and the origin recognition complex (ORC) during G1 phase of the cell cycle to promote the loading of the mini-chromosome maintenance (MCM) complex onto DNA to generate pre-replication complexes (pre-RC). Required also for…
3	43	Cenpi	10090.ENSMUSP00000079851	Centromere protein I; Component of the CENPA-CAD (nucleosome distal) complex, a complex recruited to centromeres which is involved in assembly of kinetochore proteins, mitotic progression and chromosome segregation. May be involved in incorporation of newly synthesized CENPA into centromeres via its interaction with the CENPA-NAC complex. Required for the localization of CENPF, MAD1L1 and MAD2 (M…
3	43	Cenpm	10090.ENSMUSP00000086560	Centromere protein M; Component of the CENPA-NAC (nucleosome-associated) complex, a complex that plays a central role in assembly of kinetochore proteins, mitotic progression and chromosome segregation. The CENPA-NAC complex recruits the CENPA-CAD (nucleosome distal) complex and may be involved in incorporation of newly synthesized CENPA into centromeres (By similarity)
3	43	Cep170	10090.ENSMUSP00000059562	Centrosomal protein of 170 kDa; Plays a role in microtubule organization. Required for centriole subdistal appendage assembly
3	43	Ddias	10090.ENSMUSP00000032877	Dna damage-induced apoptosis suppressor; May be an anti-apoptotic protein involved in DNA repair or cell survival
3	43	Depdc1a	10090.ENSMUSP00000113216	DEP domain-containing protein 1A; May be involved in transcriptional regulation as a transcriptional corepressor. The DEPDC1A-ZNF224 complex may play a critical role in bladder carcinogenesis by repressing the transcription of the A20 gene, leading to transport of NF-KB protein into the nucleus, resulting in suppression of apoptosis of bladder cancer cells (By similarity)
3	43	E2f8	10090.ENSMUSP00000056778	Transcription factor E2F8; Atypical E2F transcription factor that participates in various processes such as angiogenesis and polyploidization of specialized cells. Mainly acts as a transcription repressor that binds DNA independently of DP proteins and specifically recognizes the E2 recognition site 5'-TTTC[CG]CGC-3'. Directly represses transcription of classical E2F transcription factors such as…
3	43	Eme1	10090.ENSMUSP00000036361	Essential meiotic structure-specific endonuclease 1; Crossover junction endonuclease EME1; Interacts with MUS81 to form a DNA structure-specific endonuclease with substrate preference for branched DNA structures with a 5'-end at the branch nick. Typical substrates include 3'- flap structures, replication forks and nicked Holliday junctions. May be required in mitosis for the processing of stalled…
3	43	Ercc6l	10090.ENSMUSP00000050592	Excision repair cross-complementing rodent repair deficiency complementation group 6 like; DNA excision repair protein ERCC-6-like; DNA helicase that acts as an essential component of the spindle assembly checkpoint. Contributes to the mitotic checkpoint by recruiting MAD2 to kinetochores and monitoring tension on centromeric chromatin. Acts as a tension sensor that associates with catenated DNA …
3	43	Esco2	10090.ENSMUSP00000022613	N-acetyltransferase ESCO2; Acetyltransferase required for the establishment of sister chromatid cohesion. Couples the processes of cohesion and DNA replication to ensure that only sister chromatids become paired together. In contrast to the structural cohesins, the deposition and establishment factors are required only during the S phase. Acetylates the cohesin component SMC3 (By similarity)
3	43	Gtse1	10090.ENSMUSP00000128759	G-2 and S-phase expressed protein 1; G2 and S phase-expressed protein 1; May be involved in p53-induced cell cycle arrest in G2/M phase by interfering with microtubule rearrangements that are required to enter mitosis. Overexpression delays G2/M phase progression
3	43	Incenp	10090.ENSMUSP00000025562	Inner centromere protein; Component of the chromosomal passenger complex (CPC), a complex that acts as a key regulator of mitosis. The CPC complex has essential functions at the centromere in ensuring correct chromosome alignment and segregation and is required for chromatin-induced microtubule stabilization and spindle assembly. Acts as a scaffold regulating CPC localization and activity. The C-…
3	43	Kif11	10090.ENSMUSP00000012587	Kinesin-like protein KIF11; Motor protein required for establishing a bipolar spindle during mitosis. Required in non-mitotic cells for transport of secretory proteins from the Golgi complex to the cell surface; Belongs to the TRAFAC class myosin-kinesin ATPase superfamily. Kinesin family. BimC subfamily
3	43	Kif14	10090.ENSMUSP00000139698	Kinesin-like protein KIF14; Microtubule motor protein that binds to microtubules with high affinity through each tubulin heterodimer and has an ATPase activity. Plays a role in many processes like cell division, cytokinesis and also in cell proliferation and apoptosis (By similarity). During cytokinesis, targets to central spindle and midbody through its interaction with PRC1 and CIT respectively…
3	43	Kif15	10090.ENSMUSP00000035490	Kinesin-like protein KIF15; Plus-end directed kinesin-like motor enzyme involved in mitotic spindle assembly; Belongs to the TRAFAC class myosin-kinesin ATPase superfamily. Kinesin family. KLP2 subfamily
3	43	Kif23	10090.ENSMUSP00000034815	Kinesin-like protein KIF23; Component of the centralspindlin complex that serves as a microtubule-dependent and Rho-mediated signaling required for the myosin contractile ring formation during the cell cycle cytokinesis. Essential for cytokinesis in Rho-mediated signaling. Required for the localization of ECT2 to the central spindle. Plus-end-directed motor enzyme that moves antiparallel microtub…
3	43	Kif26b	10090.ENSMUSP00000124462	Kinesin-like protein KIF26B; Essential for embryonic kidney development. Plays an important role in the compact adhesion between mesenchymal cells adjacent to the ureteric buds, possibly by interacting with MYH10. This could lead to the establishment of the basolateral integrity of the mesenchyme and the polarized expression of ITGA8, which maintains the GDNF expression required for further urete…
3	43	Kif2c	10090.ENSMUSP00000064261	Kinesin-like protein KIF2C; In complex with KIF18B, constitutes the major microtubule plus-end depolymerizing activity in mitotic cells. Regulates the turnover of microtubules at the kinetochore and functions in chromosome segregation during mitosis. Plays a role in chromosome congression and is required for the lateral to end-on conversion of the chromosome-microtubule attachment (By similarity)…
3	43	Mastl	10090.ENSMUSP00000028119	Microtubule associated serine/threonine kinase-like; Serine/threonine-protein kinase greatwall; Serine/threonine kinase that plays a key role in M phase by acting as a regulator of mitosis entry and maintenance. Acts by promoting the inactivation of protein phosphatase 2A (PP2A) during M phase: does not directly inhibit PP2A but acts by mediating phosphorylation and subsequent activation of ARPP1…
3	43	Melk	10090.ENSMUSP00000043806	Maternal embryonic leucine zipper kinase; Serine/threonine-protein kinase involved in various processes such as cell cycle regulation, self-renewal of stem cells, apoptosis and splicing regulation. Has a broad substrate specificity; phosphorylates BCL2L14, CDC25B, MAP3K5/ASK1 and ZNF622. Acts as an activator of apoptosis by phosphorylating and activating MAP3K5/ASK1. Acts as a regulator of cell c…
3	43	Ncapg2	10090.ENSMUSP00000081889	Non-smc condensin ii complex, subunit g2; Condensin-2 complex subunit G2; Regulatory subunit of the condensin-2 complex, a complex which establishes mitotic chromosome architecture and is involved in physical rigidity of the chromatid axis. Is required for early embryonic development and is essential for viability and expansion of the inner cell mass (ICM) of the implanting blastocyst
3	43	Nuf2	10090.ENSMUSP00000106999	Kinetochore protein Nuf2; Acts as a component of the essential kinetochore- associated NDC80 complex, which is required for chromosome segregation and spindle checkpoint activity. Required for kinetochore integrity and the organization of stable microtubule binding sites in the outer plate of the kinetochore. The NDC80 complex synergistically enhances the affinity of the SKA1 complex for microtub…
3	43	Nusap1	10090.ENSMUSP00000068713	Nucleolar and spindle-associated protein 1; Microtubule-associated protein with the capacity to bundle and stabilize microtubules. May associate with chromosomes and promote the organization of mitotic spindle microtubules around them
3	43	Orc1	10090.ENSMUSP00000099805	Origin recognition complex subunit 1; Component of the origin recognition complex (ORC) that binds origins of replication. DNA-binding is ATP-dependent. The specific DNA sequences that define origins of replication have not been identified yet. ORC is required to assemble the pre- replication complex necessary to initiate DNA replication (By similarity)
3	43	Paf	10090.ENSMUSP00000038877	Pcna clamp associated factor; PCNA-associated factor; PCNA-binding protein that acts as a regulator of DNA repair during DNA replication. Following DNA damage, the interaction with PCNA is disrupted, facilitating the interaction between monoubiquitinated PCNA and the translesion DNA synthesis DNA polymerase eta (POLH) at stalled replisomes, facilitating the bypass of replication-fork-blocking les…
3	43	Plk2	10090.ENSMUSP00000022212	Serine/threonine-protein kinase PLK2; Tumor suppressor serine/threonine-protein kinase involved in synaptic plasticity, centriole duplication and G1/S phase transition. Polo-like kinases act by binding and phosphorylating proteins are that already phosphorylated on a specific motif recognized by the POLO box domains. Phosphorylates CENPJ, NPM1, RAPGEF2, RASGRF1, SNCA, SIPA1L1 and SYNGAP1. Plays a…
3	43	Pole	10090.ENSMUSP00000007296	DNA polymerase epsilon catalytic subunit A; Participates in DNA repair and in chromosomal DNA replication
3	43	Prr11	10090.ENSMUSP00000060803	Proline-rich protein 11; Plays a critical role in cell cycle progression
3	43	Rad51ap1	10090.ENSMUSP00000107841	RAD51-associated protein 1; May participate in a common DNA damage response pathway associated with the activation of homologous recombination and double-strand break repair. Functionally cooperates with PALB2 in promoting of D-loop formation by RAD51. Binds to single and double stranded DNA, and is capable of aggregating DNA. Also binds RNA (By similarity)
3	43	Rad54l	10090.ENSMUSP00000099765	DNA repair and recombination protein RAD54-like; Involved in DNA repair and mitotic recombination. Functions in the recombinational DNA repair (RAD52) pathway. Dissociates RAD51 from nucleoprotein filaments formed on dsDNA. Could be involved in the turnover of RAD51 protein-dsDNA filaments (By similarity). Deficient mice also show significantly shorter telomeres than wild-type controls, indicatin…
3	43	Sgol2	10090.ENSMUSP00000027202	Shugoshin-like 2; Shugoshin 2; Cooperates with PPP2CA to protect centromeric cohesin from separase-mediated cleavage in oocytes specifically during meiosis I. Has a crucial role in protecting REC8 at centromeres from cleavage by separase. During meiosis, protects centromeric cohesion complexes until metaphase II/anaphase II transition, preventing premature release of meiosis-specific REC8 cohesin…
3	43	Shcbp1	10090.ENSMUSP00000022945	SHC SH2 domain-binding protein 1; May play a role in signaling pathways governing cellular proliferation, cell growth and differentiation. May be a component of a novel signaling pathway downstream of Shc. Acts as a positive regulator of FGF signaling in neural progenitor cells
3	43	Ska1	10090.ENSMUSP00000049156	Spindle and kinetochore-associated protein 1; Component of the SKA1 complex, a microtubule-binding subcomplex of the outer kinetochore that is essential for proper chromosome segregation. Required for timely anaphase onset during mitosis, when chromosomes undergo bipolar attachment on spindle microtubules leading to silencing of the spindle checkpoint. The SKA1 complex is a direct component of th…
3	43	St18	10090.ENSMUSP00000120298	Suppression of tumorigenicity 18 protein; Repressor that binds to DNA sequences containing a bipartite element consisting of a direct repeat of the sequence 5'-AAAGTTT-3' separated by 2-9 nucleotides. Represses basal transcription activity from target promoters (By similarity)
3	43	Tacc3	10090.ENSMUSP00000110069	Transforming, acidic coiled-coil containing protein 3; Plays a role in the microtubule-dependent coupling of the nucleus and the centrosome. Involved in the processes that regulate centrosome-mediated interkinetic nuclear migration (INM) of neural progenitors . Acts as component of the TACC3/ch- TOG/clathrin complex proposed to contribute to stabilization of kinetochore fibers of the mitotic spin…
3	43	Wdhd1	10090.ENSMUSP00000107421	WD repeat and HMG-box DNA-binding protein 1; Acts as a replication initiation factor that brings together the MCM2-7 helicase and the DNA polymerase alpha/primase complex in order to initiate DNA replication
3	43	Zwilch	10090.ENSMUSP00000112790	Protein zwilch homolog; Essential component of the mitotic checkpoint, which prevents cells from prematurely exiting mitosis. Required for the assembly of the dynein-dynactin and MAD1-MAD2 complexes onto kinetochores. Its function related to the spindle assembly machinery is proposed to depend on its association in the mitotic RZZ complex (By similarity)
4	38	Alox5ap	10090.ENSMUSP00000071130	Arachidonate 5-lipoxygenase-activating protein; Required for leukotriene biosynthesis by ALOX5 (5- lipoxygenase). Anchors ALOX5 to the membrane. Binds arachidonic acid, and could play an essential role in the transfer of arachidonic acid to ALOX5. Binds to MK-886, a compound that blocks the biosynthesis of leukotrienes (By similarity); Belongs to the MAPEG family
4	38	Cd200r4	10090.ENSMUSP00000135299	Cell surface glycoprotein CD200 receptor 4; Involved in the recruitment or surface expression of the TYROBP receptor; Belongs to the CD200R family
4	38	Cd300a	10090.ENSMUSP00000102192	CMRF35-like molecule 8; Inhibitory receptor which may contribute to the down- regulation of cytolytic activity in natural killer (NK) cells, and to the down-regulation of mast cell degranulation. Negatively regulates the Toll-like receptor (TLR) signaling mediated by MYD88 but not TRIF through activation of PTPN6 (By similarity)
4	38	Cd300lb	10090.ENSMUSP00000073913	CD300 molecule like family member B; CMRF35-like molecule 7; Acts as an activating immune receptor in mast cells through its interaction with ITAM-bearing adapter TYROBP
4	38	Cd300ld	10090.ENSMUSP00000047022	CMRF35-like molecule 5; Acts as an activating receptor in myeloid cells and mast cells; Belongs to the CD300 family
4	38	Cd53	10090.ENSMUSP00000035781	Leukocyte surface antigen CD53; Required for efficient formation of myofibers in regenerating muscle at the level of cell fusion. May be involved in growth regulation in hematopoietic cells
4	38	Cd84	10090.ENSMUSP00000120881	SLAM family member 5; Self-ligand receptor of the signaling lymphocytic activation molecule (SLAM) family. SLAM receptors triggered by homo- or heterotypic cell-cell interactions are modulating the activation and differentiation of a wide variety of immune cells and thus are involved in the regulation and interconnection of both innate and adaptive immune response. Activities are controlled by pr…
4	38	Crkr	10090.ENSMUSP00000054890	Triggering receptor expressed on myeloid cells-like 6; RIKEN cDNA B430306N03 gene
4	38	Emr4	10090.ENSMUSP00000025004	Adhesion G protein-coupled receptor E4; May mediate the cellular interaction between myeloid cells and B-cells; Belongs to the G-protein coupled receptor 2 family. Adhesion G-protein coupled receptor (ADGR) subfamily
4	38	Evi2a	10090.ENSMUSP00000125936	Ecotropic viral integration site 2a; Protein EVI2A; May complex with itself or/and other proteins within the membrane, to function as part of a cell-surface receptor
4	38	Fcgr3	10090.ENSMUSP00000131938	Receptor for the Fc region of complexed immunoglobulins gamma. Low affinity receptor which binds to IgG1, IgG2a and IgG2b . Mediates neutrophil activation by IgG complexes redundantly with Fcgr4
4	38	Glipr1	10090.ENSMUSP00000123990	Glioma pathogenesis-related protein 1; GLI pathogenesis-related 1 (glioma)
4	38	Gmfg	10090.ENSMUSP00000103927	Glia maturation factor, gamma; Belongs to the actin-binding proteins ADF family. GMF subfamily
4	38	Hcst	10090.ENSMUSP00000074573	Hematopoietic cell signal transducer; Transmembrane adapter protein which associates with KLRK1 to form an activation receptor KLRK1-HCST in lymphoid and myeloid cells; this receptor plays a major role in triggering cytotoxicity against target cells expressing cell surface ligands such as MHC class I chain-related MICA and MICB, and UL16-binding proteins (ULBPs); these ligands are up-regulated by…
4	38	Inpp5d	10090.ENSMUSP00000127941	Phosphatidylinositol-3,4,5-trisphosphate 5-phosphatase 1; Phosphatidylinositol 3,4,5-trisphosphate 5-phosphatase 1; Phosphatidylinositol (PtdIns) phosphatase that specifically hydrolyzes the 5-phosphate of phosphatidylinositol- 3,4,5-trisphosphate (PtdIns(3,4,5)P3) to produce PtdIns(3,4)P2, thereby negatively regulating the PI3K (phosphoinositide 3-kinase) pathways. Acts as a negative regulator o…
4	38	Laptm5	10090.ENSMUSP00000118415	Lysosomal-associated transmembrane protein 5; May have a special functional role during embryogenesis and in adult hematopoietic cells; Belongs to the LAPTM4/LAPTM5 transporter family
4	38	Lilra6	10090.ENSMUSP00000042636	Leukocyte immunoglobulin-like receptor, subfamily A (with TM domain), member 6
4	38	Lilrb4	10090.ENSMUSP00000101121	Leukocyte immunoglobulin-like receptor, subfamily b, member 4a; Leukocyte immunoglobulin-like receptor subfamily B member 4; Receptor for class I MHC antigens. Involved in the down- regulation of the immune response and the development of tolerance. Interferes with TNFRSF5-signaling and NF-kappa-B up- regulation. Inhibits receptor-mediated phosphorylation of cellular proteins and mobilization of …
4	38	Lyz2	10090.ENSMUSP00000089801	Lysozyme C-2; Lysozymes have primarily a bacteriolytic function; those in tissues and body fluids are associated with the monocyte- macrophage system and enhance the activity of immunoagents. Lyz2 is active against a range of Gram-positive and Gram-negative bacteria. More effective than Lyz1 in killing Gram-negative bacteria. Lyz1 and Lyz2 are equally effective in killing Gram- positive bacteria;…
4	38	Ms4a6b	10090.ENSMUSP00000124685	Membrane-spanning 4-domains subfamily A member 6B; May be involved in signal transduction as a component of a multimeric receptor complex
4	38	Nrros	10090.ENSMUSP00000110817	Negative regulator of reactive oxygen species; Negative regulator of reactive oxygen species (ROS) that limits ROS production by phagocytes during inflammatory response, thereby playing a role during host defense. Acts via direct interaction with CYBB/NOX2 monomer that impairs interaction between CYBB/NOX2 and CYBA/p22-phox and formation of a stable NOX2 complex. May play a critical role in desen…
4	38	P2ry13	10090.ENSMUSP00000044730	Purinergic receptor p2y, g-protein coupled 13; P2Y purinoceptor 13; Receptor for ADP. Coupled to G(i)-proteins. May play a role in hematopoiesis and the immune system (By similarity)
4	38	Pilra	10090.ENSMUSP00000050313	Paired immunoglobulin-like type 2 receptor alpha; Paired receptors consist of highly related activating and inhibitory receptors and are widely involved in the regulation of the immune system. Receptor for CD99 and PIANP
4	38	Pilrb1	10090.ENSMUSP00000106606	Paired immunoglobulin-like type 2 receptor beta; Paired receptors consist of highly related activating and inhibitory receptors and are widely involved in the regulation of the immune system. PILRB is thought to act as a cellular signaling activating receptor that associates with ITAM-bearing adapter molecules on the cell surface. Seems to associate with DAP12 and is a receptor for CD99. May be i…
4	38	Pilrb2	10090.ENSMUSP00000131233	Paired immunoglobulin-like type 2 receptor beta-2; Paired receptors consist of highly related activating and inhibitory receptors and are widely involved in the regulation of the immune system. PILRB2 is probably a cellular signaling activating receptor that associates with ITAM-bearing adapter molecules on the cell surface
4	38	Pirb	10090.ENSMUSP00000077546	Leukocyte immunoglobulin-like receptor subfamily B member 3; May act as receptor for class I MHC antigens. Becomes activated upon coligation of LILRB3 and immune receptors, such as FCGR2B and the B-cell receptor. Down-regulates antigen-induced B- cell activation by recruiting phosphatases to its immunoreceptor tyrosine-based inhibitor motifs (ITIM)
4	38	Siglech	10090.ENSMUSP00000130632	Sialic acid binding Ig-like lectin H
4	38	Sirpb1b	10090.ENSMUSP00000088869	Signal-regulatory protein alpha/beta1/gamma; Signal-regulatory protein beta 1B
4	38	Sirpb1c	10090.ENSMUSP00000061216	Signal-regulatory protein alpha/beta1/gamma; Signal-regulatory protein beta 1C
4	38	Slc11a1	10090.ENSMUSP00000027368	Solute carrier family 11 (proton-coupled divalent metal ion transporters), member 1; Natural resistance-associated macrophage protein 1; Divalent transition metal (iron and manganese) transporter involved in iron metabolism and host resistance to certain pathogens. Macrophage-specific membrane transport function. Controls natural resistance to infection with intracellular parasites. Pathogen resi…
4	38	Slc15a3	10090.ENSMUSP00000025646	Solute carrier family 15 (peptide/histidine transporter), member 3/4; Solute carrier family 15 member 3; Proton oligopeptide cotransporter. Transports free histidine and certain di- and tripeptides (By similarity)
4	38	Themis2	10090.ENSMUSP00000036945	Protein THEMIS2; May constitute a control point in macrophage inflammatory response, promoting LPS-induced TLR4-mediated TNF production; Belongs to the themis family
4	38	Trem1	10090.ENSMUSP00000038636	Triggering receptor expressed on myeloid cells 1; Stimulates neutrophil and monocyte-mediated inflammatory responses. Triggers release of pro-inflammatory chemokines and cytokines, as well as increased surface expression of cell activation markers. Amplifier of inflammatory responses that are triggered by bacterial and fungal infections and is a crucial mediator of septic shock (By similarity)
4	38	Trem3	10090.ENSMUSP00000044478	Triggering receptor expressed on myeloid cells 3
4	38	Trem4	10090.ENSMUSP00000055935	Triggering receptor expressed in myeloid cells 4; RIKEN cDNA A530064D06 gene
4	38	Treml2	10090.ENSMUSP00000128215	Triggering receptor expressed on myeloid cells-like 2; Trem-like transcript 2 protein; Cell surface receptor that may play a role in the innate and adaptive immune response. Acts as a counter-receptor for CD276 and interaction with CD276 on T-cells enhances T-cell activation (By similarity)
4	38	Treml4	10090.ENSMUSP00000118772	Triggering receptor expressed on myeloid cells-like 4; Trem-like transcript 4 protein; Positively regulates Toll-like receptor signaling via TLR7, TLR9 and TLR13 in neutrophils and splenic macrophages. Regulates TLR7 signaling by controlling ligand- induced recruitment of TLR7 from the endoplasmic reticulum to endosomes and lysosomes. Positively regulates Toll-like receptor TLR9-induced productio…
4	38	Tyrobp	10090.ENSMUSP00000032800	TYRO protein tyrosine kinase-binding protein; Non-covalently associates with activating receptors of the CD300 family. Cross-linking of CD300-TYROBP complexes results in cellular activation. Involved for instance in neutrophil activation mediated by integrin
5	11	Arl11	10090.ENSMUSP00000055447	ADP-ribosylation factor-like protein 11; May play a role in apoptosis. May act as a tumor suppressor (By similarity)
5	11	Cyba	10090.ENSMUSP00000017604	Cytochrome b-245, alpha polypeptide; Cytochrome b-245 light chain; Critical component of the membrane-bound oxidase of phagocytes that generates superoxide. Associates with NOX3 to form a functional NADPH oxidase constitutively generating superoxide
5	11	Duox2	10090.ENSMUSP00000050314	Dual oxidase 2
5	11	Duoxa2	10090.ENSMUSP00000028656	Dual oxidase maturation factor 2; Required for the maturation and the transport from the endoplasmic reticulum to the plasma membrane of functional DUOX2. May play a role in thyroid hormone synthesis (By similarity)
5	11	Hmha1	10090.ENSMUSP00000097100	Rho gtpase-activating protein 29/45; Rho GTPase-activating protein 45; Contains a GTPase activator for the Rho-type GTPases (RhoGAP) domain that would be able to negatively regulate the actin cytoskeleton as well as cell spreading. However, also contains N-terminally a BAR-domin which is able to play an autoinhibitory effect on this RhoGAP activity
5	11	Ncf1	10090.ENSMUSP00000016094	Neutrophil cytosolic factor 1; Neutrophil cytosol factor 1; NCF2, NCF1, and a membrane bound cytochrome b558 are required for activation of the latent NADPH oxidase (necessary for superoxide production)
5	11	Ncf2	10090.ENSMUSP00000140404	Neutrophil cytosolic factor 2; Neutrophil cytosol factor 2; NCF2, NCF1, and a membrane bound cytochrome b558 are required for activation of the latent NADPH oxidase (necessary for superoxide production)
5	11	Ncf4	10090.ENSMUSP00000094084	Neutrophil cytosolic factor 4; Neutrophil cytosol factor 4; Component of the NADPH-oxidase, a multicomponent enzyme system responsible for the oxidative burst in which electrons are transported from NADPH to molecular oxygen, generating reactive oxidant intermediates. It may be important for the assembly and/or activation of the NADPH-oxidase complex
5	11	Noxa1	10090.ENSMUSP00000037423	NADPH oxidase activator 1; Functions as an activator of NOX1, a superoxide- producing NADPH oxidase. Functions in the production of reactive oxygen species (ROS) which participate in a variety of biological processes including host defense, hormone biosynthesis, oxygen sensing and signal transduction. May also activate CYBB/gp91phox and NOX3
5	11	Sh3pxd2b	10090.ENSMUSP00000044276	SH3 and PX domain-containing protein 2B; Adapter protein involved in invadopodia and podosome formation and extracellular matrix degradation. Binds matrix metalloproteinases (ADAMs), NADPH oxidases (NOXs) and phosphoinositides. Acts as an organizer protein that allows NOX1- or NOX3-dependent reactive oxygen species (ROS) generation and ROS localization. Plays a role in mitotic clonal expansion du…
5	11	Snx20	10090.ENSMUSP00000034087	Sorting nexin-20; May play a role in cellular vesicle trafficking. Has been proposed to function as a sorting protein that targets SELPLG into endosomes, but has no effect on SELPLG internalization from the cell surface, nor on SELPLG- mediated cell-cell adhesion
6	10	Actb	10090.ENSMUSP00000098066	Actin, cytoplasmic 1; Actins are highly conserved proteins that are involved in various types of cell motility and are ubiquitously expressed in all eukaryotic cells; Belongs to the actin family
6	10	Avil	10090.ENSMUSP00000026500	Advillin; Ca(2+)-regulated actin-binding protein. May have a unique function in the morphogenesis of neuronal cells which form ganglia. Required for SREC1-mediated regulation of neurite-like outgrowth. Plays a role in regenerative sensory axon outgrowth and remodeling processes after peripheral injury in neonates. Involved in the formation of long fine actin-containing filopodia-like structures i…
6	10	Cdkn1a	10090.ENSMUSP00000023829	Cyclin-dependent kinase inhibitor 1; May be involved in p53/TP53 mediated inhibition of cellular proliferation in response to DNA damage. Binds to and inhibits cyclin-dependent kinase activity, preventing phosphorylation of critical cyclin-dependent kinase substrates and blocking cell cycle progression. Functions in the nuclear localization and assembly of cyclin D-CDK4 complex and promotes its k…
6	10	Cdkn2a	10090.ENSMUSP00000102748	Tumor suppressor ARF; Capable of inducing cell cycle arrest in G1 and G2 phases. Acts as a tumor suppressor. Binds to MDM2 and blocks its nucleocytoplasmic shuttling by sequestering it in the nucleolus. This inhibits the oncogenic action of MDM2 by blocking MDM2- induced degradation of p53 and enhancing p53-dependent transactivation and apoptosis. Also induces G2 arrest and apoptosis in a p53-ind…
6	10	Lgals4	10090.ENSMUSP00000066461	Lectin, galactose binding, soluble 4; Galectin-4; Galectin that binds lactose and a related range of sugars
6	10	Mycn	10090.ENSMUSP00000045993	V-myc avian myelocytomatosis viral related oncogene, neuroblastoma derived; N-myc proto-oncogene protein; Positively regulates the transcription of MYCNOS in neuroblastoma cells
6	10	Parvb	10090.ENSMUSP00000023072	Beta-parvin; Adapter protein that plays a role in integrin signaling via ILK and in activation of the GTPases CDC42 and RAC1 by guanine exchange factors, such as ARHGEF6. Is involved in the reorganization of the actin cytoskeleton and formation of lamellipodia. Plays a role in cell adhesion, cell spreading, establishment or maintenance of cell polarity, and cell migration (By similarity); Belongs…
6	10	Tgm2	10090.ENSMUSP00000099411	Protein-glutamine gamma-glutamyltransferase 2; Catalyzes the cross-linking of proteins and the conjugation of polyamines to proteins; Belongs to the transglutaminase superfamily. Transglutaminase family
6	10	Tpm3	10090.ENSMUSP00000113978	Tropomyosin alpha-3 chain; Tropomyosin 3, gamma; Belongs to the tropomyosin family
6	10	Tuba1a	10090.ENSMUSP00000094778	Tubulin alpha-1A chain; Tubulin is the major constituent of microtubules. It binds two moles of GTP, one at an exchangeable site on the beta chain and one at a non-exchangeable site on the alpha chain
7	10	Chst11	10090.ENSMUSP00000045349	Chondroitin 4-sulfotransferase 11; Carbohydrate sulfotransferase 11; Catalyzes the transfer of sulfate to position 4 of the N-acetylgalactosamine (GalNAc) residue of chondroitin. Chondroitin sulfate constitutes the predominant proteoglycan present in cartilage and is distributed on the surfaces of many cells and extracellular matrices. Can also sulfate Gal residues in desulfated dermatan sulfate.…
7	10	Chst15	10090.ENSMUSP00000079105	Carbohydrate sulfotransferase 15; Sulfotransferase that transfers sulfate from 3'- phosphoadenosine 5'-phosphosulfate (PAPS) to the C-6 hydroxyl group of the GalNAc 4-sulfate residue of chondroitin sulfate A and forms chondroitin sulfate E containing GlcA-GalNAc(4,6-SO(4)) repeating units. It also transfers sulfate to a unique non- reducing terminal sequence, GalNAc(4SO4)-GlcA(2SO4)-GalNAc(6SO4),…
7	10	Csgalnact1	10090.ENSMUSP00000077459	Chondroitin sulfate n-acetylgalactosaminyltransferase 1/2; Chondroitin sulfate N-acetylgalactosaminyltransferase 1; Transfers 1,4-N-acetylgalactosamine (GalNAc) from UDP- GalNAc to the non-reducing end of glucuronic acid (GlcUA). Required for addition of the first GalNAc to the core tetrasaccharide linker and for elongation of chondroitin chains. Important role in chondroitin chain biosynthesis i…
7	10	Dse	10090.ENSMUSP00000040074	Chondroitin-glucuronate 5-epimerase; Dermatan-sulfate epimerase; Converts D-glucuronic acid to L-iduronic acid (IdoUA) residues
7	10	Dsel	10090.ENSMUSP00000043570	Dermatan-sulfate epimerase-like protein; Dermatan sulfate epimerase-like
7	10	Hs3st1	10090.ENSMUSP00000051055	Heparan sulfate glucosamine 3-O-sulfotransferase 1; Sulfotransferase that utilizes 3'-phospho-5'-adenylyl sulfate (PAPS) to catalyze the transfer of a sulfo group to position 3 of glucosamine residues in heparan. Catalyzes the rate limiting step in the biosynthesis of heparan sulfate (HSact). This modification is a crucial step in the biosynthesis of anticoagulant heparan sulfate as it completes …
7	10	Rnf144a	10090.ENSMUSP00000020971	E3 ubiquitin-protein ligase RNF144A; E3 ubiquitin-protein ligase which accepts ubiquitin from E2 ubiquitin-conjugating enzymes UBE2L3 and UBE2L6 in the form of a thioester and then directly transfers the ubiquitin to targeted substrates. Mediates the ubiquitination and degradation of the DNA damage kinase PRKDC
7	10	Rtn4rl2	10090.ENSMUSP00000118362	Reticulon-4 receptor-like 2; Cell surface receptor that plays a functionally redundant role in the inhibition of neurite outgrowth mediated by MAG (By similarity). Plays a functionally redundant role in postnatal brain development. Contributes to normal axon migration across the brain midline and normal formation of the corpus callosum. Does not seem to play a significant role in regulating axon …
7	10	Vcan	10090.ENSMUSP00000105173	Versican core protein; May play a role in intercellular signaling and in connecting cells with the extracellular matrix. May take part in the regulation of cell motility, growth and differentiation. Binds hyaluronic acid
7	10	Xylt1	10090.ENSMUSP00000032892	Protein xylosyltransferase; Catalyzes the first step in the biosynthesis of chondroitin sulfate and dermatan sulfate proteoglycans, such as DCN. Transfers D- xylose from UDP-D-xylose to specific serine residues of the core protein. Required for normal maturation of chondrocytes during bone development, normal onset of ossification and normal embryonic and postnatal skeleton development, especiall…
8	9	H1f0	10090.ENSMUSP00000137309	H1.0 linker histone; Histone H1.0; Histones H1 are necessary for the condensation of nucleosome chains into higher-order structures. The H1F0 histones are found in cells that are in terminal stages of differentiation or that have low rates of cell division
8	9	Hist1h1d	10090.ENSMUSP00000044395	H1.3 linker histone, cluster member; Histone H1.3; Histone H1 protein binds to linker DNA between nucleosomes forming the macromolecular structure known as the chromatin fiber. Histones H1 are necessary for the condensation of nucleosome chains into higher-order structured fibers. Acts also as a regulator of individual gene transcription through chromatin remodeling, nucleosome spacing and DNA me…
8	9	Hist1h1e	10090.ENSMUSP00000057308	H1.4 linker histone, cluster member; Histone H1.4; Histone H1 protein binds to linker DNA between nucleosomes forming the macromolecular structure known as the chromatin fiber. Histones H1 are necessary for the condensation of nucleosome chains into higher-order structured fibers. Acts also as a regulator of individual gene transcription through chromatin remodeling, nucleosome spacing and DNA me…
8	9	Hist2h3c2	10090.ENSMUSP00000135215	Histone H3.2; Core component of nucleosome. Nucleosomes wrap and compact DNA into chromatin, limiting DNA accessibility to the cellular machineries which require DNA as a template. Histones thereby play a central role in transcription regulation, DNA repair, DNA replication and chromosomal stability. DNA accessibility is regulated via a complex set of post-translational modifications of histones,…
8	9	Lemd1	10090.ENSMUSP00000107976	Lem domain-containing protein 1; LEM domain containing 1
8	9	Lmnb1	10090.ENSMUSP00000025486	Lamin-B1; Lamins are components of the nuclear lamina, a fibrous layer on the nucleoplasmic side of the inner nuclear membrane, which is thought to provide a framework for the nuclear envelope and may also interact with chromatin
8	9	Ppp1r3d	10090.ENSMUSP00000061402	Protein phosphatase 1, regulatory subunit 3D
8	9	Sycp2	10090.ENSMUSP00000079909	Synaptonemal complex protein 2; Major component of the axial/lateral elements of synaptonemal complexes (SCS) during meiotic prophase. Plays a role in the assembly of synaptonemal complexes. Required for normal meiotic chromosome synapsis during oocyte and spermatocyte development and for normal male and female fertility. Required for insertion of SYCP3 into synaptonemal complexes. May be involve…
8	9	Zfp239	10090.ENSMUSP00000078374	Zinc finger protein 239; May be involved in transcriptional regulation
9	7	Alox5	10090.ENSMUSP00000026795	Arachidonate 5-lipoxygenase; Catalyzes the first step in leukotriene biosynthesis, and thereby plays a role in inflammatory processes; Belongs to the lipoxygenase family
9	7	Cysltr1	10090.ENSMUSP00000109108	Cysteinyl leukotriene receptor 1; Receptor for cysteinyl leukotrienes mediating constriction of the microvascular smooth muscle during an inflammatory response. This response is mediated via a G-protein that activates a phosphatidylinositol-calcium second messenger system. The rank order of affinities for the leukotrienes is LTD4 >> LTE4 = LTC4 >> LTB4
9	7	Cysltr2	10090.ENSMUSP00000040715	Cysteinyl leukotriene receptor 2; Receptor for cysteinyl leukotrienes. The response is mediated via a G-protein that activates a phosphatidylinositol- calcium second messenger system. The rank order of affinities for the leukotrienes is LTC4 = LTD4 >> LTE4
9	7	Ltb4r1	10090.ENSMUSP00000051368	Leukotriene B4 receptor 1; Receptor for leukotriene B4, a potent chemoattractant involved in inflammation and immune response; Belongs to the G-protein coupled receptor 1 family
9	7	Ptgdr	10090.ENSMUSP00000093653	Prostaglandin D2 receptor; Receptor for prostaglandin D2 (PGD2). The activity of this receptor is mainly mediated by G(s) proteins that stimulate adenylate cyclase, resulting in an elevation of intracellular cAMP. A mobilization of calcium is also observed, but without formation of inositol 1,4,5-trisphosphate (By similarity)
9	7	Ptger2	10090.ENSMUSP00000038483	Prostaglandin e receptor 2 (subtype ep2); Prostaglandin E2 receptor EP2 subtype; Receptor for prostaglandin E2 (PGE2). The activity of this receptor is mediated by G(s) proteins that stimulate adenylate cyclase. The subsequent raise in intracellular cAMP is responsible for the relaxing effect of this receptor on smooth muscle
9	7	Ptger4	10090.ENSMUSP00000048736	Prostaglandin e receptor 4 (subtype ep4); Prostaglandin E2 receptor EP4 subtype; Receptor for prostaglandin E2 (PGE2). The activity of this receptor is mediated by G(s) proteins that stimulate adenylate cyclase. Has a relaxing effect on smooth muscle. May play an important role in regulating renal hemodynamics, intestinal epithelial transport, adrenal aldosterone secretion, and uterine function
10	7	Atf3	10090.ENSMUSP00000027941	Cyclic AMP-dependent transcription factor ATF-3; This protein binds the cAMP response element (CRE) (consensus: 5'-GTGACGT[AC][AG]-3'), a sequence present in many viral and cellular promoters. Represses transcription from promoters with ATF sites. It may repress transcription by stabilizing the binding of inhibitory cofactors at the promoter (By similarity); Belongs to the bZIP family. ATF subfam…
10	7	Elk3	10090.ENSMUSP00000008542	Ets domain-containing protein elk-3 (srf accessory protein 2); ETS domain-containing protein Elk-3; May be a negative regulator of transcription, but can activate transcription when coexpressed with Ras, Src or Mos. Forms a ternary complex with the serum response factor and the ETS and SRF motifs of the Fos serum response element
10	7	Jdp2	10090.ENSMUSP00000059724	Jun dimerization protein 2; Component of the AP-1 transcription factor that represses transactivation mediated by the Jun family of proteins. Involved in a variety of transcriptional responses associated with AP-1, such as UV-induced apoptosis, cell differentiation, tumorigenesis and antitumogeneris. Can also function as a repressor by recruiting histone deacetylase 3/HDAC3 to the promoter region…
10	7	Junb	10090.ENSMUSP00000064680	Transcription factor jun-B; Transcription factor involved in regulating gene activity following the primary growth factor response. Binds to the DNA sequence 5'-TGA[CG]TCA-3'; Belongs to the bZIP family. Jun subfamily
10	7	Nfe2	10090.ENSMUSP00000122476	Transcription factor NF-E2 45 kDa subunit; Component of the NF-E2 complex essential for regulating erythroid and megakaryocytic maturation and differentiation. Binds to the hypersensitive site 2 (HS2) of the beta-globin control region (LCR). This subunit (NFE2) recognizes the TCAT/C sequence of the AP-1-like core palindrome present in a number of erythroid and megakaryocytic gene promoters. Requi…
10	7	Nfe2l3	10090.ENSMUSP00000005103	Nuclear factor erythroid 2-related factor 3; Activates erythroid-specific, globin gene expression; Belongs to the bZIP family. CNC subfamily
10	7	Trib1	10090.ENSMUSP00000068834	Tribbles homolog 1; Adapter protein involved in protein degradation by interacting with RFWD2/COP1 ubiquitin ligase. Promotes CEBPA degradation and inhibits its function. Controls macrophage, eosinophil and neutrophil differentiation via the COP1-binding domain. Regulates myeloid cell differentiation by altering the expression of CEBPA in a COP1- dependent manner. Interacts with MAPK kinases and …
11	7	Cd37	10090.ENSMUSP00000096061	Leukocyte antigen cd37; CD37 antigen; Belongs to the tetraspanin (TM4SF) family
11	7	Csf2rb	10090.ENSMUSP00000094082	Colony stimulating factor 2 receptor, beta, low-affinity (granulocyte-macrophage); Cytokine receptor common subunit beta; High affinity receptor for interleukin-3, interleukin-5 and granulocyte-macrophage colony-stimulating factor
11	7	Csf2rb2	10090.ENSMUSP00000094083	Colony stimulating factor 2 receptor, beta 2, low-affinity (granulocyte-macrophage); Interleukin-3 receptor class 2 subunit beta; In mouse, there are two classes of high-affinity IL3 receptors. One contains this IL3-specific beta subunit and the other contains the beta subunit also shared by high-affinity IL5 and GM-CSF receptors
11	7	Nckap1l	10090.ENSMUSP00000035400	Nck-associated protein 1-like; Essential hematopoietic-specific regulator of the actin cytoskeleton. Controls lymphocyte development, activation, proliferation and homeostasis, erythrocyte membrane stability, as well as phagocytosis and migration by neutrophils and macrophages. Component of the WAVE2 complex which signals downstream of RAC to stimulate F-actin polymerization. Required for stabili…
11	7	Ptprc	10090.ENSMUSP00000138350	Protein tyrosine phosphatase, receptor type, c; Receptor-type tyrosine-protein phosphatase C; Protein tyrosine-protein phosphatase required for T-cell activation through the antigen receptor. Acts as a positive regulator of T-cell coactivation upon binding to DPP4. The first PTPase domain has enzymatic activity, while the second one seems to affect the substrate specificity of the first one. Upon…
11	7	Samsn1	10090.ENSMUSP00000109877	Sam domain, sh3 domain and nuclear localization signals, 1; SAM domain-containing protein SAMSN-1; Negative regulator of B-cell activation. Down-regulates cell proliferation (in vitro). Promotes RAC1-dependent membrane ruffle formation and reorganization of the actin cytoskeleton. Regulates cell spreading and cell polarization. Stimulates HDAC1 activity. Regulates LYN activity by modulating its t…
11	7	Siglecg	10090.ENSMUSP00000005592	Sialic acid-binding Ig-like lectin 10; Putative adhesion molecule that mediates sialic-acid dependent binding to cells. Preferentially binds to alpha-2,3- or alpha-2,6-linked sialic acid. The sialic acid recognition site may be masked by cis interactions with sialic acids on the same cell surface. In the immune response, seems to act as an inhibitory receptor upon ligand induced tyrosine phosphor…
12	7	Aldh1a3	10090.ENSMUSP00000015278	Aldehyde dehydrogenase family 1 member A3; NAD-dependent aldehyde dehydrogenase that catalyzes the formation of retinoic acid. Has high activity with all-trans retinal, and has much lower in vitro activity with acetaldehyde (By similarity). Required for the biosynthesis of normal levels of retinoic acid in the embryonic ocular and nasal regions; retinoic acid is required for normal embryonic deve…
12	7	Aox1	10090.ENSMUSP00000001027	Oxidase with broad substrate specificity, oxidizing aromatic azaheterocycles, such as N1-methylnicotinamide, N-methylphthalazinium and phthalazine, as well as aldehydes, such as benzaldehyde, retinal, pyridoxal, and vanillin. Plays a role in the metabolism of xenobiotics and drugs containing aromatic azaheterocyclic substituents. Participates in the bioactivation of prodrugs such as famciclovir, …
12	7	Cyp2a5	10090.ENSMUSP00000005685	Cytochrome p450, family 2, subfamily a, polypeptide 5; Exhibits a high coumarin 7-hydroxylase activity
12	7	Cyp3a13	10090.ENSMUSP00000031741	Cytochrome p450, family 3, subfamily a, polypeptide 13; Cytochrome P450 3A13; Can activate aflatoxin B1 to a genotoxic product
12	7	Rbp1	10090.ENSMUSP00000059749	Retinol binding protein 1, cellular; Retinol-binding protein 1; Cytoplasmic retinol-binding protein. Accepts retinol from the transport protein STRA6, and thereby contributes to retinol uptake, storage and retinoid homeostasis
12	7	Rdh10	10090.ENSMUSP00000027053	Retinol dehydrogenase 10; Retinol dehydrogenase with a clear preference for NADP. Converts all-trans-retinol to all-trans-retinal. Has no detectable activity towards 11-cis-retinol, 9-cis-retinol and 13-cis-retinol (By similarity). Required for normal embryonic development; Belongs to the short-chain dehydrogenases/reductases (SDR) family
12	7	Stra6	10090.ENSMUSP00000034880	Vitamin a receptor/transporter (stra6) family protein; Receptor for retinol uptake STRA6; Functions as retinol transporter. Accepts all-trans retinol from the extracellular retinol-binding protein RBP4, facilitates retinol transport across the cell membrane, and then transfers retinol to the cytoplasmic retinol-binding protein RBP1. Retinol uptake is enhanced by LRAT, an enzyme that converts reti…
13	7	B3galt5	10090.ENSMUSP00000109431	Beta-1,3-galactosyltransferase 5; Catalyzes the transfer of Gal to GlcNAc-based acceptors with a preference for the core3 O-linked glycan GlcNAc(beta1,3)GalNAc structure. Can use glycolipid LC3Cer as an efficient acceptor. Also catalyzes the transfer of Gal to the terminal GalNAc unit of the globoside GB4, thereby synthesizing the glycolipid GB5, also known as the stage-specific embryonic antigen…
13	7	B4galt1	10090.ENSMUSP00000030121	Beta-1,4-galactosyltransferase 1; The Golgi complex form catalyzes the production of lactose in the lactating mammary gland and could also be responsible for the synthesis of complex-type N-linked oligosaccharides in many glycoproteins as well as the carbohydrate moieties of glycolipids; Belongs to the glycosyltransferase 7 family
13	7	Cmah	10090.ENSMUSP00000129007	Cytidine monophosphate-N-acetylneuraminic acid hydroxylase; Sialic acids are components of carbohydrate chains of glycoconjugates and are involved in cell-cell recognition and cell-pathogen interactions. Catalyzes the conversion of CMP-N- acetylneuraminic acid (CMP-Neu5Ac) into its hydroxylated derivative CMP-N-glycolylneuraminic acid (CMP-Neu5Gc), a sialic acid abundantly expressed at the surfac…
13	7	Fut1	10090.ENSMUSP00000008605	Galactoside 2-l-fucosyltransferase 1/2; Creates a soluble precursor oligosaccharide FuC-alpha ((1,2)Gal-beta-) called the H antigen which is an essential substrate for the final step in the soluble A and B antigen synthesis pathway
13	7	Gcnt2	10090.ENSMUSP00000070942	N-acetyllactosaminide beta-1,6-N-acetylglucosaminyl-transferase; Branching enzyme that converts linear into branched poly-N-acetyllactosaminoglycans. Introduces the blood group I antigen during embryonic development. It is closely associated with the development and maturation of erythroid cells; Belongs to the glycosyltransferase 14 family
13	7	Heg1	10090.ENSMUSP00000119790	Protein HEG homolog 1; Receptor component of the CCM signaling pathway which is a crucial regulator of heart and vessel formation and integrity. May be acting by stabilizing endothelial cell junctions
13	7	St6gal1	10090.ENSMUSP00000023601	Beta-galactoside alpha-2,6-sialyltransferase (sialyltransferase 1); Beta-galactoside alpha-2,6-sialyltransferase 1; Transfers sialic acid from CMP-sialic acid to galactose- containing acceptor substrates
14	6	Btk	10090.ENSMUSP00000033617	Bruton agammaglobulinemia tyrosine kinase; Tyrosine-protein kinase BTK; Non-receptor tyrosine kinase indispensable for B lymphocyte development, differentiation and signaling. Binding of antigen to the B-cell antigen receptor (BCR) triggers signaling that ultimately leads to B-cell activation. After BCR engagement and activation at the plasma membrane, phosphorylates PLCG2 at several sites, ignit…
14	6	Fgr	10090.ENSMUSP00000030693	Fgr proto-oncogene, src family tyrosine kinase; Tyrosine-protein kinase Fgr; Non-receptor tyrosine-protein kinase that transmits signals from cell surface receptors devoid of kinase activity and contributes to the regulation of immune responses, including neutrophil, monocyte, macrophage and mast cell functions, cytoskeleton remodeling in response to extracellular stimuli, phagocytosis, cell adhe…
14	6	Lyn	10090.ENSMUSP00000038838	Lyn proto-oncogene, src family tyrosine kinase; Tyrosine-protein kinase Lyn; Non-receptor tyrosine-protein kinase that transmits signals from cell surface receptors and plays an important role in the regulation of innate and adaptive immune responses, hematopoiesis, responses to growth factors and cytokines, integrin signaling, but also responses to DNA damage and genotoxic agents. Functions prim…
14	6	Nfam1	10090.ENSMUSP00000105129	Nfat activating molecule with itam motif 1; NFAT activation molecule 1; May function in immune system as a receptor which activates via the calcineurin/NFAT-signaling pathway the downstream cytokine gene promoters. Activates the transcription of IL-13 and TNF-alpha promoters (By similarity). May be involved in the regulation of B-cell, but not T-cell, development
14	6	Sh3bp2	10090.ENSMUSP00000112554	SH3-domain binding protein 2; Binds differentially to the SH3 domains of certain proteins of signal transduction pathways. Binds to phosphatidylinositols; linking the hemopoietic tyrosine kinase fes to the cytoplasmic membrane in a phosphorylation dependent mechanism (By similarity)
14	6	Syk	10090.ENSMUSP00000113852	Tyrosine-protein kinase SYK; Non-receptor tyrosine kinase which mediates signal transduction downstream of a variety of transmembrane receptors including classical immunoreceptors like the B-cell receptor (BCR). Regulates several biological processes including innate and adaptive immunity, cell adhesion, osteoclast maturation, platelet activation and vascular development. Assembles into signaling…
15	6	Aqp4	10090.ENSMUSP00000078088	Aquaporin-4; Forms a water-specific channel. Osmoreceptor which regulates body water balance and mediates water flow within the central nervous system
15	6	Gja1	10090.ENSMUSP00000064536	Gap junction alpha-1 protein; Gap junction protein that acts as a regulator of bladder capacity. A gap junction consists of a cluster of closely packed pairs of transmembrane channels, the connexons, through which materials of low MW diffuse from one cell to a neighboring cell. Negative regulator of bladder functional capacity: acts by enhancing intercellular electrical and chemical transmission,…
15	6	Gja5	10090.ENSMUSP00000088264	Gap junction alpha-5 protein; One gap junction consists of a cluster of closely packed pairs of transmembrane channels, the connexons, through which materials of low MW diffuse from one cell to a neighboring cell; Belongs to the connexin family. Alpha-type (group II) subfamily
15	6	Gjb2	10090.ENSMUSP00000054343	Gap junction beta-2 protein; One gap junction consists of a cluster of closely packed pairs of transmembrane channels, the connexons, through which materials of low MW diffuse from one cell to a neighboring cell; Belongs to the connexin family. Beta-type (group I) subfamily
15	6	Gjb4	10090.ENSMUSP00000101696	Gap junction beta-4 protein; One gap junction consists of a cluster of closely packed pairs of transmembrane channels, the connexons, through which materials of low MW diffuse from one cell to a neighboring cell; Belongs to the connexin family. Beta-type (group I) subfamily
15	6	Nov	10090.ENSMUSP00000054389	Insulin-like growth factor-binding protein 9; Protein NOV homolog; Immediate-early protein playing a role in various cellular processes including proliferation, adhesion, migration, differentiation and survival. Acts by binding to integrins or membrane receptors such as NOTCH1. Essential regulator of hematopoietic stem and progenitor cell function. Inhibits myogenic differentiation through the ac…
16	6	Dock11	10090.ENSMUSP00000033419	Dedicator of cytokinesis protein 11; Guanine nucleotide-exchange factor (GEF) that activates CDC42 by exchanging bound GDP for free GTP. Required for marginal zone (MZ) B-cell development, is associated with early bone marrow B-cell development, MZ B-cell formation, MZ B-cell number and marginal metallophilic macrophages morphology. Facilitates filopodia formation through the activation of CDC42;…
16	6	Fmnl1	10090.ENSMUSP00000046296	Formin-like protein 1; Plays a role in the regulation of cell morphology and cytoskeletal organization. Required in the cortical actin filament dynamics and cell shape. May play a role in the control of cell motility and survival of macrophages
16	6	Fmnl3	10090.ENSMUSP00000085566	Formin-like protein 3; Plays a role in the regulation of cell morphology and cytoskeletal organization. Required in the control of cell shape and migration. Required for developmental angiogenesis. In this process, required for microtubule reorganization and for efficient endothelial cell elongation. In quiescent endothelial cells, triggers rearrangement of the actin cytoskeleton, but does not al…
16	6	Rhob	10090.ENSMUSP00000067013	Rho-related GTP-binding protein RhoB; Mediates apoptosis in neoplastically transformed cells after DNA damage. Not essential for development but affects cell adhesion and growth factor signaling in transformed cells. Plays a negative role in tumorigenesis as deletion causes tumor formation. Involved in intracellular protein trafficking of a number of proteins. Targets PKN1 to endosomes and is inv…
16	6	Rhoc	10090.ENSMUSP00000002303	Rho-related GTP-binding protein RhoC; Regulates a signal transduction pathway linking plasma membrane receptors to the assembly of focal adhesions and actin stress fibers. Serves as a microtubule-dependent signal that is required for the myosin contractile ring formation during cell cycle cytokinesis. Regulates apical junction formation in bronchial epithelial cells; Belongs to the small GTPase s…
16	6	Rhof	10090.ENSMUSP00000031401	Ras homolog family member f (in filopodia); Rho-related GTP-binding protein RhoF; Plasma membrane-associated small GTPase which cycles between an active GTP-bound and an inactive GDP-bound state. Causes the formation of thin, actin-rich surface projections called filopodia. Functions cooperatively with CDC42 and Rac to generate additional structures, increasing the diversity of actin- based morph…
17	5	Dio3	10090.ENSMUSP00000133920	Deiodinase, iodothyronine type iii; Thyroxine 5-deiodinase; Responsible for the deiodination of T4 (3,5,3',5'- tetraiodothyronine) into RT3 (3,3',5'-triiodothyronine) and of T3 (3,5,3'-triiodothyronine) into T2 (3,3'-diiodothyronine). RT3 and T2 are inactive metabolites. May play a role in preventing premature exposure of developing fetal tissues to adult levels of thyroid hormones. Can regulate …
17	5	Igf2	10090.ENSMUSP00000101556	Insulin-like growth factor II; The insulin-like growth factors possess growth-promoting activity (Probable). Major fetal growth hormone in mammals. Plays a key role in regulating fetoplacental development (Probable). IGF-II is influenced by placental lactogen (Probable). Also involved in tissue differentiation (Probable). Positively regulates myogenic transcription factor MYOD1 function by facili…
17	5	Mest	10090.ENSMUSP00000129639	Mesoderm-specific transcript protein; Mesoderm specific transcript; Belongs to the AB hydrolase superfamily
17	5	Peg10	10090.ENSMUSP00000127306	Retrotransposon-derived protein PEG10; May have a role in cell growth promotion, apoptotic resistance and hepatoma formation. Inhibits the TGF-beta signaling by interacting with the TGF-beta receptor ALK1. When overexpressed, induces the formation of cellular extension, such as filipodia in association with ALK1 (By similarity). Involved at the immediate early stage of adipocyte differentiation. …
17	5	Soat2	10090.ENSMUSP00000023806	Sterol O-acyltransferase 2; Plays a role in lipoprotein assembly and dietary cholesterol absorption. In addition to its acyltransferase activity, it may act as a ligase. May provide cholesteryl esters for lipoprotein secretion from hepatocytes and intestinal mucosa; Belongs to the membrane-bound acyltransferase family. Sterol o-acyltransferase subfamily
18	5	Rgs1	10090.ENSMUSP00000140624	Regulator of G-protein signaling 1; Regulates G protein-coupled receptor signaling cascades, including signaling downstream of the N-formylpeptide chemoattractant receptors and leukotriene receptors. Inhibits B cell chemotaxis toward CXCL12. Inhibits signal transduction by increasing the GTPase activity of G protein alpha subunits thereby driving them into their inactive GDP-bound form (By simila…
18	5	Rgs13	10090.ENSMUSP00000058813	Regulator of G-protein signaling 13; Inhibits signal transduction by increasing the GTPase activity of G protein alpha subunits thereby driving them into their inactive GDP-bound form. Binds to both G(i)-alpha and G(q)- alpha
18	5	Rgs16	10090.ENSMUSP00000027748	Regulator of G-protein signaling 16; Regulates G protein-coupled receptor signaling cascades. Inhibits signal transduction by increasing the GTPase activity of G protein alpha subunits, thereby driving them into their inactive GDP-bound form. Plays an important role in the phototransduction cascade by regulating the lifetime and effective concentration of activated transducin alpha. May regulate …
18	5	Rgs4	10090.ENSMUSP00000027991	Regulator of g-protein signaling 4; Inhibits signal transduction by increasing the GTPase activity of G protein alpha subunits thereby driving them into their inactive GDP-bound form. Activity on G(z)-alpha is inhibited by phosphorylation of the G-protein. Activity on G(z)-alpha and G(i)- alpha-1 is inhibited by palmitoylation of the G-protein (By similarity)
18	5	Themis	10090.ENSMUSP00000060129	Thymocyte selection associated; Protein THEMIS; Plays a central role in late thymocyte development by controlling both positive and negative T-cell selection. Required to sustain and/or integrate signals required for proper lineage commitment and maturation of T-cells. Regulates T-cell development through T-cell antigen receptor (TCR) signaling and in particular through the regulation of calcium …
19	5	Lpcat4	10090.ENSMUSP00000028554	Lysophospholipid acyltransferase LPCAT4; Displays acyl-CoA-dependent lysophospholipid acyltransferase activity with a subset of lysophospholipids as substrates; converts lysophosphatidylethanolamine to phosphatidylethanolamine, 1-alkenyl-lysophatidylethanolamine to 1- alkenyl-phosphatidylethanolamine, lysophosphatidylglycerol and alkyl-lysophosphatidylcholine to phosphatidylglycerol and alkyl- ph…
19	5	Pla2g2d	10090.ENSMUSP00000030528	Group IID secretory phospholipase A2; PA2 catalyzes the calcium-dependent hydrolysis of the 2- acyl groups in 3-sn-phosphoglycerides. L-alpha-1-palmitoyl-2- linoleoyl phosphatidylethanolamine is more efficiently hydrolyzed than the other phospholipids examined
19	5	Pla2g2e	10090.ENSMUSP00000030531	Group IIE secretory phospholipase A2; PA2 catalyzes the calcium-dependent hydrolysis of the 2- acyl groups in 3-sn-phosphoglycerides
19	5	Pla2g2f	10090.ENSMUSP00000030526	Group IIF secretory phospholipase A2; PA2 catalyzes the calcium-dependent hydrolysis of the 2- acyl groups in 3-sn-phosphoglycerides. Hydrolyzes phosphatidylglycerol with a stronger preference as compared to phosphatidylcholine
19	5	Plb1	10090.ENSMUSP00000098928	Phospholipase B1, membrane-associated; Membrane-associated phospholipase. Exhibits a calcium- independent broad substrate specificity including phospholipase A2/lysophospholipase activity. Preferential hydrolysis at the sn-2 position of diacylphospholipids and diacyglycerol, whereas it shows no positional specificity toward triacylglycerol. Exhibits also esterase activity toward p-nitrophenyl. Ma…
20	5	Col27a1	10090.ENSMUSP00000043816	Collagen type v/xi/xxiv/xxvii, alpha; Collagen alpha-1(XXVII) chain; Plays a role during the calcification of cartilage and the transition of cartilage to bone
20	5	Col5a3	10090.ENSMUSP00000004201	Procollagen, type V, alpha 3, isoform CRA_b; Collagen, type V, alpha 3
20	5	Ier5l	10090.ENSMUSP00000132594	Immediate early response gene 5-like protein; Immediate early response 5-like; Belongs to the IER family
20	5	P4ha3	10090.ENSMUSP00000055297	Procollagen-proline, 2-oxoglutarate 4-dioxygenase (proline 4-hydroxylase), alpha polypeptide iii; Catalyzes the post-translational formation of 4- hydroxyproline in -Xaa-Pro-Gly- sequences in collagens and other proteins
20	5	Rcsd1	10090.ENSMUSP00000043724	CapZ-interacting protein; Stress-induced phosphorylation of CAPZIP may regulate the ability of F-actin-capping protein to remodel actin filament assembly
21	5	Cass4	10090.ENSMUSP00000104764	Cas scaffolding protein family member 4; Docking protein that plays a role in tyrosine kinase- based signaling related to cell adhesion and cell spreading. Regulates PTK2/FAK1 activity, focal adhesion integrity, and cell spreading (By similarity)
21	5	Cdc42ep2	10090.ENSMUSP00000059883	Cdc42 effector protein 2; Probably involved in the organization of the actin cytoskeleton. May act downstream of CDC42 to induce actin filament assembly leading to cell shape changes. Induces pseudopodia formation in fibroblasts in a CDC42-dependent manner (By similarity); Belongs to the BORG/CEP family
21	5	Fgd5	10090.ENSMUSP00000086748	Fyve, rhogef and ph domain containing 5/6; Activates CDC42, a member of the Ras-like family of Rho- and Rac proteins, by exchanging bound GDP for free GTP. Mediates VEGF- induced CDC42 activation. May regulate proangiogenic action of VEGF in vascular endothelial cells, including network formation, directional movement and proliferation. May play a role in regulating the actin cytoskeleton and cel…
21	5	Ly6g6f	10090.ENSMUSP00000046380	Lymphocyte antigen 6 complex, locus G6F
21	5	Ms4a4a	10090.ENSMUSP00000140768	Membrane-spanning 4-domains, subfamily A, member 4A
22	5	Amer2	10090.ENSMUSP00000022561	APC membrane recruitment protein 2; Negative regulator of the canonical Wnt signaling pathway involved in neuroectodermal patterning. Acts by specifically binding phosphatidylinositol 4,5-bisphosphate (PtdIns(4,5)P2), translocating to the cell membrane and interacting with key regulators of the canonical Wnt signaling pathway, such as components of the beta-catenin destruction complex (By similar…
22	5	Clip2	10090.ENSMUSP00000098212	CAP-Gly domain-containing linker protein 2; Seems to link microtubules to dendritic lamellar body (DLB), a membranous organelle predominantly present in bulbous dendritic appendages of neurons linked by dendrodendritic gap junctions. May operate in the control of brain-specific organelle translocations (By similarity)
22	5	Dnaaf3	10090.ENSMUSP00000092498	Dynein assembly factor 3, axonemal; Required for the assembly of axonemal inner and outer dynein arms. Involved in preassembly of dyneins into complexes before their transport into cilia (By similarity)
22	5	Dnah5	10090.ENSMUSP00000069751	Dynein heavy chain 5, axonemal; Force generating protein of respiratory cilia. Produces force towards the minus ends of microtubules. Dynein has ATPase activity; the force-producing power stroke is thought to occur on release of ADP. Required for structural and functional integrity of the cilia of ependymal cells lining the brain ventricles; Belongs to the dynein heavy chain family
22	5	Dnah8	10090.ENSMUSP00000127878	Dynein heavy chain 8, axonemal; Force generating protein of respiratory cilia. Produces force towards the minus ends of microtubules. Dynein has ATPase activity; the force-producing power stroke is thought to occur on release of ADP. Involved in sperm motility; implicated in sperm flagellar assembly; Belongs to the dynein heavy chain family
23	4	Gbx2	10090.ENSMUSP00000048508	Gastrulation brain homeobox 2; Homeobox protein GBX-2; May act as a transcription factor for cell pluripotency and differentiation in the embryo
23	4	Nccrp1	10090.ENSMUSP00000055562	Non-specific cytotoxic cell receptor protein 1 homolog (zebrafish); F-box only protein 50; Promotes cell proliferation
23	4	Pax5	10090.ENSMUSP00000014174	Paired box protein Pax-5; May play an important role in B-cell differentiation as well as neural development and spermatogenesis. Involved in the regulation of the CD19 gene, a B-lymphoid-specific target gene
23	4	Six3	10090.ENSMUSP00000135312	Sine oculis-related homeobox 3; Homeobox protein SIX3; Transcriptional regulator which can act as both a transcriptional repressor and activator by binding a ATTA homeodomain core recognition sequence on these target genes. During forebrain development represses WNT1 expression allowing zona limitans intrathalamica formation and thereby ensuring proper anterio-posterior patterning of the dienceph…
24	4	Apaf1	10090.ENSMUSP00000020157	Apoptotic protease-activating factor 1; Oligomeric Apaf-1 mediates the cytochrome c-dependent autocatalytic activation of pro-caspase-9 (Apaf-3), leading to the activation of caspase-3 and apoptosis. This activation requires ATP (By similarity)
24	4	Bak1	10090.ENSMUSP00000077757	Bcl-2 homologous antagonist/killer; In the presence of an appropriate stimulus, accelerates programmed cell death by binding to, and antagonizing the anti- apoptotic action of BCL2; Belongs to the Bcl-2 family
24	4	Bcl2l11	10090.ENSMUSP00000105970	BCL2-like 11 (apoptosis facilitator); Bcl-2-like protein 11; Induces apoptosis and anoikis. The isoforms vary in cytotoxicity with isoform BimS being the most potent and isoform BimEL being the least potent; Belongs to the Bcl-2 family
24	4	Pmaip1	10090.ENSMUSP00000025399	Phorbol-12-myristate-13-acetate-induced protein 1; Promotes activation of caspases and apoptosis. Promotes mitochondrial membrane changes and efflux of apoptogenic proteins from the mitochondria. Contributes to p53/TP53-dependent apoptosis after radiation exposure. Promotes proteasomal degradation of MCL1. Competes with BIM/BCL2L11 for binding to MCL1 and can displace BIM/BCL2L11 from its binding…
25	4	Inhba	10090.ENSMUSP00000047894	Inhibin beta A chain; Inhibins and activins inhibit and activate, respectively, the secretion of follitropin by the pituitary gland. Inhibins/activins are involved in regulating a number of diverse functions such as hypothalamic and pituitary hormone secretion, gonadal hormone secretion, germ cell development and maturation, erythroid differentiation, insulin secretion, nerve cell survival, embry…
25	4	Nfatc2	10090.ENSMUSP00000074198	Nuclear factor of activated t cells, cytoplasmic, calcineurin dependent 2; Nuclear factor of activated T-cells, cytoplasmic 2; Plays a role in the inducible expression of cytokine genes in T-cells, especially in the induction of the IL-2, IL-3, IL-4, TNF-alpha or GM-CSF. Promotes invasive migration through the activation of GPC6 expression and WNT5A signaling pathway
25	4	Skil	10090.ENSMUSP00000113256	Ski-like protein; May have regulatory role in cell division or differentiation in response to extracellular signals; Belongs to the SKI family
25	4	Smad3	10090.ENSMUSP00000034973	Mothers against decapentaplegic homolog 3; Receptor-regulated SMAD (R-SMAD) that is an intracellular signal transducer and transcriptional modulator activated by TGF-beta (transforming growth factor) and activin type 1 receptor kinases. Binds the TRE element in the promoter region of many genes that are regulated by TGF-beta and, on formation of the SMAD3/SMAD4 complex, activates transcription. A…
26	4	Adam12	10090.ENSMUSP00000065213	Disintegrin and metalloproteinase domain-containing protein 12; Involved in skeletal muscle regeneration, specifically at the onset of cell fusion. Also involved in macrophage-derived giant cells (MGC) and osteoclast formation from mononuclear precursors
26	4	Adam19	10090.ENSMUSP00000011400	Disintegrin and metalloproteinase domain-containing protein 19; Participates in the proteolytic processing of beta-type neuregulin isoforms which are involved in neurogenesis and synaptogenesis, suggesting a regulatory role in glial cell. Also cleaves alpha-2 macroglobulin. May be involved in osteoblast differentiation and/or osteoblast activity in bone (By similarity)
26	4	Adam8	10090.ENSMUSP00000101684	Disintegrin and metalloproteinase domain-containing protein 8; Possible involvement in extravasation of leukocytes
26	4	Cpxm1	10090.ENSMUSP00000028897	Carboxypeptidase x 1 (m14 family); Probable carboxypeptidase X1; May be involved in cell-cell interactions. No carboxypeptidase activity was found yet
27	4	Ambp	10090.ENSMUSP00000030041	Alpha 1 microglobulin/bikunin precursor; Protein AMBP; Inter-alpha-trypsin inhibitor inhibits trypsin, plasmin, and lysosomal granulocytic elastase. Inhibits calcium oxalate crystallization (By similarity); In the N-terminal section; belongs to the calycin superfamily. Lipocalin family
27	4	Cyp2r1	10090.ENSMUSP00000032908	Cytochrome p450, family 2, subfamily r, polypeptide 1; Vitamin D 25-hydroxylase; Has a D-25-hydroxylase activity on both forms of vitamin D, vitamin D(2) and D(3); Belongs to the cytochrome P450 family
27	4	Gc	10090.ENSMUSP00000046636	Vitamin D-binding protein; Involved in vitamin D transport and storage, scavenging of extracellular G-actin, enhancement of the chemotactic activity of C5 alpha for neutrophils in inflammation and macrophage activation
27	4	Tm4sf4	10090.ENSMUSP00000029377	Transmembrane 4 superfamily member 4; Regulates the adhesive and proliferative status of intestinal epithelial cells. Can mediate density-dependent cell proliferation (By similarity)
28	4	Erp27	10090.ENSMUSP00000032343	Endoplasmic reticulum resident protein 27; Specifically binds unfolded proteins and may recruit protein disulfide isomerase PDIA3 to unfolded substrates. Binds protein substrates via a hydrophobic pocket in the C-terminal domain. May play a role in the unfolded stress response
28	4	Gsr	10090.ENSMUSP00000033992	Glutathione reductase, mitochondrial; Maintains high levels of reduced glutathione in the cytosol
28	4	Pdia5	10090.ENSMUSP00000023550	Protein disulfide-isomerase A5; Protein disulfide isomerase associated 5
28	4	Sod3	10090.ENSMUSP00000098768	Extracellular superoxide dismutase [Cu-Zn]; Protect the extracellular space from toxic effect of reactive oxygen intermediates by converting superoxide radicals into hydrogen peroxide and oxygen
29	4	B4galt5	10090.ENSMUSP00000104844	Beta-1,4-galactosyltransferase 5; Responsible for the synthesis of complex-type N-linked oligosaccharides in many glycoproteins as well as the carbohydrate moieties of glycolipids; Belongs to the glycosyltransferase 7 family
29	4	Gcnt1	10090.ENSMUSP00000133935	Beta-1,3-galactosyl-O-glycosyl-glycoprotein beta-1,6-N-acetylglucosaminyltransferase; Glycosyltransferase that catalyzes the transfer of an N- acetylglucosamine moiety onto mucin-type core 1 O-glycan to form the branched mucin-type core 2 O-glycan. Mucin-type core 2 O- glycans play an important role in leukocyte extravasation as they serve as scaffolds for the display of the selectin ligand sialy…
29	4	Muc13	10090.ENSMUSP00000110696	Mucin 13, epithelial transmembrane; Mucin-13; Epithelial and hemopoietic transmembrane mucin that may play a role in cell signaling
29	4	Muc5b	10090.ENSMUSP00000128276	Mucin 5, subtype B, tracheobronchial
30	4	Car4	10090.ENSMUSP00000099483	Carbonic anhydrase 4; Reversible hydration of carbon dioxide. May stimulate the sodium/bicarbonate transporter activity of SLC4A4 (By similarity)
30	4	Hvcn1	10090.ENSMUSP00000072401	Voltage-gated hydrogen channel 1; Mediates the voltage-dependent proton permeability of excitable membranes. Forms a proton-selective channel through which protons may pass in accordance with their electrochemical gradient. Proton efflux, accompanied by membrane depolarization, facilitates acute production of reactive oxygen species in phagocytosis
30	4	Slc4a4	10090.ENSMUSP00000121744	Solute carrier family 4 (sodium bicarbonate cotransporter), member 4; Electrogenic sodium bicarbonate cotransporter 1; Electrogenic sodium/bicarbonate cotransporter with a Na(+):HCO3(-) stoichiometry varying from 1:2 to 1:3. May regulate bicarbonate influx/efflux at the basolateral membrane of cells and regulate intracellular pH; Belongs to the anion exchanger (TC 2.A.31) family
30	4	Slc9a4	10090.ENSMUSP00000027233	Solute carrier family 9 (sodium/hydrogen exchanger), member 4; Sodium/hydrogen exchanger 4; Involved in pH regulation to eliminate acids generated by active metabolism or to counter adverse environmental conditions. Major proton extruding system driven by the inward sodium ion chemical gradient. Plays an important role in signal transduction. May play a specialized role in the kidney in rectifyin…
31	3	Mybl1	10090.ENSMUSP00000086034	Myeloblastosis oncogene-like 1; Myb-related protein A; Transcription factor that specifically recognizes the sequence 5'-YAAC[GT]G-3'. Acts as a master regulator of male meiosis by promoting expression of piRNAs: activates expression of both piRNA precursor RNAs and expression of protein-coding genes involved in piRNA metabolism, such as PIWIL1. The piRNA metabolic process mediates the repression…
31	3	Nap1l1	10090.ENSMUSP00000126850	Nucleosome assembly protein 1-like 1; May be involved in modulating chromatin formation and contribute to regulation of cell proliferation
31	3	Pim1	10090.ENSMUSP00000024811	Proto-oncogene serine/threonine-protein kinase pim-1; Proto-oncogene with serine/threonine kinase activity involved in cell survival and cell proliferation and thus providing a selective advantage in tumorigenesis. Exerts its oncogenic activity through: the regulation of MYC transcriptional activity, the regulation of cell cycle progression and by phosphorylation and inhibition of proapoptotic pr…
32	3	Dpt	10090.ENSMUSP00000027861	Dermatopontin; Seems to mediate adhesion by cell surface integrin binding. May serve as a communication link between the dermal fibroblast cell surface and its extracellular matrix environment. Enhances TGFB1 activity (By similarity). Inhibits cell proliferation. Accelerates collagen fibril formation, and stabilizes collagen fibrils against low-temperature dissociation; Belongs to the dermatopont…
32	3	Fbn1	10090.ENSMUSP00000028633	Fibrillin-1; Fibrillin-1: Structural component of the 10-12 nm diameter microfibrils of the extracellular matrix, which conveys both structural and regulatory properties to load-bearing connective tissues. Fibrillin-1-containing microfibrils provide long-term force bearing structural support. In tissues such as the lung, blood vessels and skin, microfibrils form the periphery of the elastic fiber…
32	3	Lox	10090.ENSMUSP00000129247	Protein-lysine 6-oxidase; Responsible for the post-translational oxidative deamination of peptidyl lysine residues in precursors to fibrous collagen and elastin. Regulator of Ras expression. May play a role in tumor suppression. Plays a role in the aortic wall architecture
33	3	F10	10090.ENSMUSP00000068389	Coagulation factor X; Factor Xa is a vitamin K-dependent glycoprotein that converts prothrombin to thrombin in the presence of factor Va, calcium and phospholipid during blood clotting
33	3	F3	10090.ENSMUSP00000029771	Coagulation factor iii (tissue factor); Tissue factor; Initiates blood coagulation by forming a complex with circulating factor VII or VIIa. The [TF:VIIa] complex activates factors IX or X by specific limited protolysis. TF plays a role in normal hemostasis by initiating the cell-surface assembly and propagation of the coagulation protease cascade
33	3	Serpind1	10090.ENSMUSP00000023450	Serine (or cysteine) peptidase inhibitor, clade d, member 1; Heparin cofactor 2; Thrombin inhibitor activated by the glycosaminoglycans, heparin or dermatan sulfate. In the presence of the latter, HC-II becomes the predominant thrombin inhibitor in place of antithrombin III (AT). Also inhibits chymotrypsin, but in a glycosaminoglycan-independent manner; Belongs to the serpin family
34	3	Fgf2	10090.ENSMUSP00000037694	Fibroblast growth factor 2; Plays an important role in the regulation of cell survival, cell division, angiogenesis, cell differentiation and cell migration. Functions as potent mitogen in vitro. Can induce angiogenesis; Belongs to the heparin-binding growth factors family
34	3	Fgfbp1	10090.ENSMUSP00000056900	Fibroblast growth factor-binding protein 1; Acts as a carrier protein that releases fibroblast- binding factors (FGFs) from the extracellular matrix (EM) storage and thus enhances the mitogenic activity of FGFs. Enhances FGF2 signaling during tissue repair, angiogenesis and in tumor growth (By similarity)
34	3	Igfbp3	10090.ENSMUSP00000020702	Insulin-like growth factor-binding protein 3; IGF-binding proteins prolong the half-life of the IGFs and have been shown to either inhibit or stimulate the growth promoting effects of the IGFs on cell culture. They alter the interaction of IGFs with their cell surface receptors. Also exhibits IGF-independent antiproliferative and apoptotic effects mediated by its receptor TMEM219/IGFBP-3R
35	3	Itpripl2	10090.ENSMUSP00000136409	Inositol 1,4,5-trisphosphate receptor-interacting protein-like 2; Inositol 1,4,5-triphosphate receptor interacting protein-like 2
35	3	Slfn4	10090.ENSMUSP00000000208	Schlafen 4
35	3	Trim30b	10090.ENSMUSP00000102444	Tripartite motif-containing 30B
36	3	Dok4	10090.ENSMUSP00000043554	Docking protein 4; DOK proteins are enzymatically inert adaptor or scaffolding proteins. They provide a docking platform for the assembly of multimolecular signaling complexes. DOK4 functions in RET-mediated neurite outgrowth and plays a positive role in activation of the MAP kinase pathway (By similarity). Putative link with downstream effectors of RET in neuronal differentiation. May be involve…
36	3	Pdlim7	10090.ENSMUSP00000047173	Lim domain-binding protein 3; PDZ and LIM domain protein 7; May function as a scaffold on which the coordinated assembly of proteins can occur. May play a role as an adapter that, via its PDZ domain, localizes LIM-binding proteins to actin filaments of both skeletal muscle and nonmuscle tissues. Involved in both of the two fundamental mechanisms of bone formation, direct bone formation (e.g. embr…
36	3	Ret	10090.ENSMUSP00000032201	Proto-oncogene tyrosine-protein kinase receptor Ret; Receptor tyrosine-protein kinase involved in numerous cellular mechanisms including cell proliferation, neuronal navigation, cell migration, and cell differentiation upon binding with glial cell derived neurotrophic factor family ligands. Phosphorylates PTK2/FAK1. Regulates both cell death/survival balance and positional information. Required f…
37	3	S100a3	10090.ENSMUSP00000001047	Protein S100-A3; Binds both calcium and zinc. May be involved in calcium- dependent cuticle cell differentiation, hair shaft and hair cuticular barrier formation (By similarity)
37	3	Tchh	10090.ENSMUSP00000069525	Trichohyalin
37	3	Tgm1	10090.ENSMUSP00000128090	Protein-glutamine gamma-glutamyltransferase K; Catalyzes the cross-linking of proteins and the conjugation of polyamines to proteins. Responsible for cross- linking epidermal proteins during formation of the stratum corneum. Involved in cell proliferation (By similarity); Belongs to the transglutaminase superfamily. Transglutaminase family
38	3	Adamts12	10090.ENSMUSP00000057796	A disintegrin-like and metallopeptidase (reprolysin type) with thrombospondin type 1 motif, 12; A disintegrin and metalloproteinase with thrombospondin motifs 12; Metalloprotease that plays a role in the degradation of COMP (By similarity). Cleaves also alpha-2 macroglobulin and aggregan. Has anti-tumorigenic properties (By similarity)
38	3	Cfp	10090.ENSMUSP00000001156	Complement factor properdin; Properdin; A positive regulator of the alternate pathway of complement. It binds to and stabilizes the C3- and C5-convertase enzyme complexes
38	3	Spon1	10090.ENSMUSP00000041157	Spondin 1, (f-spondin) extracellular matrix protein; Spondin-1; Cell adhesion protein that promotes the attachment of spinal cord and sensory neuron cells and the outgrowth of neurites in vitro. May contribute to the growth and guidance of axons in both the spinal cord and the PNS (By similarity)
39	3	Capn5	10090.ENSMUSP00000048183	Calpain-5; Calcium-regulated non-lysosomal thiol-protease
39	3	Cyp21a1	10090.ENSMUSP00000025223	Cytochrome p450, family 21, subfamily a, polypeptide 1; Steroid 21-hydroxylase; Specifically catalyzes the 21-hydroxylation of steroids. Required for the adrenal synthesis of mineralocorticoids and glucocorticoids
39	3	Cyp4f18	10090.ENSMUSP00000003574	Phylloquinone omega-hydroxylase / docosahexaenoic acid omega-hydroxylase / leukotriene-b4 20-monooxygenase; Leukotriene-B(4) omega-hydroxylase 2; Cytochromes P450 are a group of heme-thiolate monooxygenases. This enzyme requires molecular oxygen and NADPH for the omega-hydroxylation of LTB4, a potent chemoattractant for polymorphonuclear leukocytes
40	3	Bmx	10090.ENSMUSP00000107884	Cytoplasmic tyrosine-protein kinase BMX; Non-receptor tyrosine kinase that plays central but diverse modulatory roles in various signaling processes involved in the regulation of actin reorganization, cell migration, cell proliferation and survival, cell adhesion, and apoptosis. Participates in signal transduction stimulated by growth factor receptors, cytokine receptors, G-protein coupled recept…
40	3	Lck	10090.ENSMUSP00000066209	Proto-oncogene tyrosine-protein kinase LCK; Non-receptor tyrosine-protein kinase that plays an essential role in the selection and maturation of developing T- cells in the thymus and in the function of mature T-cells. Plays a key role in T-cell antigen receptor (TCR)-linked signal transduction pathways. Constitutively associated with the cytoplasmic portions of the CD4 and CD8 surface receptors. …
40	3	Sh2d2a	10090.ENSMUSP00000103207	SH2 domain-containing protein 2A; Could be a T-cell-specific adapter protein involved in the control of T-cell activation. May play a role in p56-LCK- mediated T-cell signaling. Could be involved in the regulation of responses to T-cell activation stimuli, specifically proliferation and lymphokine production. Interactions with ITK and TXK may provide important biochemical links of these two impor…
41	3	Col11a1	10090.ENSMUSP00000089793	Collagen alpha-1(XI) chain; May play an important role in fibrillogenesis by controlling lateral growth of collagen II fibrils; Belongs to the fibrillar collagen family
41	3	Steap1	10090.ENSMUSP00000015796	Six transmembrane epithelial antigen of the prostate 1; Metalloreductase STEAP1; Metalloreductase that has the ability to reduce both Fe(3+) to Fe(2+) and Cu(2+) to Cu(1+). Uses NAD(+) as acceptor
41	3	Zfp831	10090.ENSMUSP00000060255	Zinc finger protein 831
42	3	Itga4	10090.ENSMUSP00000099718	Integrins alpha-4/beta-1 (VLA-4 or LPAM-2) and alpha-4/beta-7 (LPAM-1) are receptors for fibronectin. They recognize one or more domains within the alternatively spliced CS-1 and CS-5 regions of fibronectin. They are also receptors for VCAM1. Integrin alpha-4/beta-1 recognizes the sequence Q-I-D-S in VCAM1. Integrin alpha-4/beta-7 is also a receptor for MADCAM1. It recognizes the sequence L-D-T i…
42	3	Itga6	10090.ENSMUSP00000028522	Integrin alpha-6; Integrin alpha-6/beta-1 is a receptor for laminin on platelets. Integrin alpha-6/beta-4 is a receptor for laminin in epithelial cells and it plays a critical structural role in the hemidesmosome. ITGA6:ITGB4 binds to NRG1 (via EGF domain) and this binding is essential for NRG1-ERBB signaling. ITGA6:ITGB4 binds to IGF1 and this binding is essential for IGF1 signaling (By similari…
42	3	Tnn	10090.ENSMUSP00000039452	Tenascin-N; Extracellular matrix protein that seems to be a ligand for ITGA8:ITGB1, ITGAV:ITGB1 and ITGA4:ITGB1 (By similarity). Involved in neurite outgrowth and cell migration in hippocampal explants. During endochondral bone formation, inhibits proliferation and differentiation of proteoblasts mediated by canonical WNT signaling. In tumors, stimulates angiogenesis by elongation, migration and …
43	3	Amica1	10090.ENSMUSP00000052033	Junctional adhesion molecule-like; Transmembrane protein of the plasma membrane of leukocytes that control their migration and activation through interaction with CXADR, a plasma membrane receptor found on adjacent epithelial and endothelial cells. The interaction between both receptors mediates the activation of gamma-delta T-cells, a subpopulation of T-cells residing in epithelia and involved i…
43	3	Cd300lf	10090.ENSMUSP00000102171	CMRF35-like molecule 1; Acts as an inhibitory receptor for myeloid cells and mast cells. Positively regulates the phagocytosis of apoptotic cells (efferocytosis) via phosphatidylserine (PS) recognition; recognizes and binds PS as a ligand which is expressed on the surface of apoptotic cells. Plays an important role in the maintenance of immune homeostasis, by promoting macrophage-mediated efferoc…
43	3	Cxadr	10090.ENSMUSP00000023572	Coxsackievirus and adenovirus receptor homolog; Component of the epithelial apical junction complex that may function as a homophilic cell adhesion molecule and is essential for tight junction integrity. Also involved in transepithelial migration of leukocytes through adhesive interactions with JAML a transmembrane protein of the plasma membrane of leukocytes. The interaction between both recepto…
44	3	Fes	10090.ENSMUSP00000079733	Tyrosine-protein kinase Fes/Fps; Tyrosine-protein kinase that acts downstream of cell surface receptors and plays a role in the regulation of the actin cytoskeleton, microtubule assembly, cell attachment and cell spreading. Plays a role in FCER1 (high affinity immunoglobulin epsilon receptor)-mediated signaling in mast cells. Acts down- stream of the activated FCER1 receptor and the mast/stem cel…
44	3	Fyn	10090.ENSMUSP00000097547	Tyrosine-protein kinase Fyn; Non-receptor tyrosine-protein kinase that plays a role in many biological processes including regulation of cell growth and survival, cell adhesion, integrin-mediated signaling, cytoskeletal remodeling, cell motility, immune response and axon guidance. Inactive FYN is phosphorylated on its C-terminal tail within the catalytic domain. Following activation by PKA, the p…
44	3	Matk	10090.ENSMUSP00000113221	Megakaryocyte-associated tyrosine-protein kinase; Could play a significant role in the signal transduction of hematopoietic cells. May regulate tyrosine kinase activity of SRC-family members in brain by specifically phosphorylating their C-terminal regulatory tyrosine residue which acts as a negative regulatory site. It may play an inhibitory role in the control of T-cell proliferation; Belongs t…
45	3	Slpi	10090.ENSMUSP00000104992	Secretory leukocyte peptidase inhibitor; Antileukoproteinase; Acid-stable proteinase inhibitor with strong affinities for trypsin, chymotrypsin, elastase, and cathepsin G. Modulates the innate immune response after bacterial infection. Contributes to regulate the inflammatory and immune responses to the intracellular parasite L.major. Down-regulates responses to bacterial lipopolysaccharide (LPS)…
45	3	Wfdc12	10090.ENSMUSP00000050836	WAP four-disulfide core domain protein 12; Antibacterial protein which inhibits the growth of E.coli and S.aureus. Putative acid-stable proteinase inhibitor
45	3	Wfdc18	10090.ENSMUSP00000001009	WAP four-disulfide core domain protein 18; Could have proteinase inhibiting capacity
46	3	Bst1	10090.ENSMUSP00000098796	ADP-ribosyl cyclase/cyclic ADP-ribose hydrolase 2; Synthesizes the second messagers cyclic ADP-ribose and nicotinate-adenine dinucleotide phosphate, the former a second messenger that elicits calcium release from intracellular stores. May be involved in pre-B-cell growth
46	3	Gda	10090.ENSMUSP00000084882	Guanine deaminase; Catalyzes the hydrolytic deamination of guanine, producing xanthine and ammonia; Belongs to the metallo-dependent hydrolases superfamily. ATZ/TRZ family
46	3	Pnp	10090.ENSMUSP00000043926	Purine-nucleoside phosphorylase; The purine nucleoside phosphorylases catalyze the phosphorolytic breakdown of the N-glycosidic bond in the beta- (deoxy)ribonucleoside molecules, with the formation of the corresponding free purine bases and pentose-1-phosphate
47	3	C1ra	10090.ENSMUSP00000063707	Complement C1r-A subcomponent; C1r B chain is a serine protease that combines with C1q and C1s to form C1, the first component of the classical pathway of the complement system; Belongs to the peptidase S1 family
47	3	C1s1	10090.ENSMUSP00000125531	C1s B chain is a serine protease that combines with C1q and C1r to form C1, the first component of the classical pathway of the complement system. C1r activates C1s so that it can, in turn, activate C2 and C4 (By similarity)
47	3	Pzp	10090.ENSMUSP00000032510	Pzp, alpha-2-macroglobulin like; Pregnancy zone protein; Is able to inhibit all four classes of proteinases by a unique 'trapping' mechanism. This protein has a peptide stretch, called the 'bait region' which contains specific cleavage sites for different proteinases. When a proteinase cleaves the bait region, a conformational change is induced in the protein which traps the proteinase. The entra…
48	3	Fam65b	10090.ENSMUSP00000106013	Rho family-interacting cell polarization regulator 2; Acts as an inhibitor of the small GTPase RHOA and plays several roles in the regulation of myoblast and hair cell differentiation, lymphocyte T proliferation and neutrophil polarization. Plays a role in fetal mononuclear myoblast differentiation by promoting filopodia and myotube formation. Maintains naive T lymphocytes in a quiescent state an…
48	3	Itih5	10090.ENSMUSP00000026886	Inter-alpha-trypsin inhibitor heavy chain H5; May act as a tumor suppressor
48	3	St8sia3	10090.ENSMUSP00000025477	Alpha-n-acetyl-neuraminate alpha-2,8-sialyltransferase (sialyltransferase 8c); Sia-alpha-2,3-Gal-beta-1,4-GlcNAc-R:alpha 2,8-sialyltransferase; Catalyzes the transfer of sialic acid from a CMP-linked sialic acid donor onto the terminal sialic acid of an acceptor through alpha-2,8-linkages. Is active with alpha-2,3-linked, alpha-2,6-linked and alpha-2,8-linked sialic acid of N-linked oligosacchari…
49	3	Ddah1	10090.ENSMUSP00000029845	N(G),N(G)-dimethylarginine dimethylaminohydrolase 1; Hydrolyzes N(G),N(G)-dimethyl-L-arginine (ADMA) and N(G)-monomethyl-L-arginine (MMA) which act as inhibitors of NOS. Has therefore a role in the regulation of nitric oxide generation; Belongs to the DDAH family
49	3	Dennd1c	10090.ENSMUSP00000011623	DENN domain-containing protein 1C; Guanine nucleotide exchange factor (GEF) which may activate RAB8A, RAB13 and RAB35. Promotes the exchange of GDP to GTP, converting inactive GDP-bound Rab proteins into their active GTP-bound form
49	3	Rab8b	10090.ENSMUSP00000041857	RAB8B, member RAS oncogene family; Ras-related protein Rab-8B; The small GTPases Rab are key regulators of intracellular membrane trafficking, from the formation of transport vesicles to their fusion with membranes. Rabs cycle between an inactive GDP-bound form and an active GTP-bound form that is able to recruit to membranes different sets of downstream effectors directly responsible for vesicle…
50	3	Cdh2	10090.ENSMUSP00000025166	Cadherin-2; Cadherins are calcium-dependent cell adhesion proteins. They preferentially interact with themselves in a homophilic manner in connecting cells; cadherins may thus contribute to the sorting of heterogeneous cell types. Acts as a regulator of neural stem cells quiescence by mediating anchorage of neural stem cells to ependymocytes in the adult subependymal zone: upon cleavage by MMP24,…
50	3	Robo2	10090.ENSMUSP00000112776	Receptor for SLIT2, and probably SLIT1, which are thought to act as molecular guidance cue in cellular migration, including axonal navigation at the ventral midline of the neural tube and projection of axons to different regions during neuronal development
50	3	Snai3	10090.ENSMUSP00000006762	Snail family zinc finger 3; Zinc finger protein SNAI3; Seems to inhibit myoblast differentiation. Transcriptional repressor of E-box-dependent transactivation of downstream myogenic bHLHs genes. Binds preferentially to the canonical E-box sequences 5'-CAGGTG-3' and 5'-CACCTG-3'
51	3	Chga	10090.ENSMUSP00000021610	Chromogranin-A; Pancreastatin: Strongly inhibits glucose induced insulin release from the pancreas; Belongs to the chromogranin/secretogranin protein family
51	3	Hdc	10090.ENSMUSP00000028838	Histidine decarboxylase; Catalyzes the biosynthesis of histamine from histidine
51	3	Pyy	10090.ENSMUSP00000017455	Peptide YY; This gut peptide inhibits exocrine pancreatic secretion, has a vasoconstrictory action and inhibitis jejunal and colonic mobility
52	3	Marcks	10090.ENSMUSP00000090245	Myristoylated alanine-rich C-kinase substrate; MARCKS is the most prominent cellular substrate for protein kinase C. This protein binds calmodulin, actin, and synapsin. MARCKS is a filamentous (F) actin cross-linking protein
52	3	St6galnac2	10090.ENSMUSP00000078501	ST6 (alpha-N-acetyl-neuraminyl-2,3-beta-galactosyl-1,3)-N-acetylgalactosaminide alpha-2,6-sialyltransferase 2; Belongs to the glycosyltransferase 29 family
52	3	St8sia6	10090.ENSMUSP00000003509	Alpha-n-acetyl-neuraminate alpha-2,8-sialyltransferase (sialyltransferase 8f); Alpha-2,8-sialyltransferase 8F; Prefers O-glycans to N-glycans or glycolipids as acceptor substrates. The minimal acceptor substrate is the NeuAc- alpha-2,3(6)-Gal sequence at the non-reducing end of their carbohydrate groups
53	3	Fam102b	10090.ENSMUSP00000131904	Protein FAM102B; Family with sequence similarity 102, member B; Belongs to the FAM102 family
53	3	Fcer2a	10090.ENSMUSP00000005678	Fc receptor, ige, low affinity ii, alpha polypeptide; Low affinity immunoglobulin epsilon Fc receptor; Low-affinity receptor for immunoglobulin E (IgE) and CR2/CD21. Has essential roles in the regulation of IgE production and in the differentiation of B-cells (it is a B-cell-specific antigen)
53	3	Mcemp1	10090.ENSMUSP00000014118	Mast cell expressed membrane protein 1
54	3	Dsc2	10090.ENSMUSP00000042905	Desmocollin-2; Component of intercellular desmosome junctions. Involved in the interaction of plaque proteins and intermediate filaments mediating cell-cell adhesion. May contribute to epidermal cell positioning (stratification) by mediating differential adhesiveness between cells that express different isoforms
54	3	Dsg3	10090.ENSMUSP00000064718	Desmoglein 3; Component of intercellular desmosome junctions. Involved in the interaction of plaque proteins and intermediate filaments mediating cell-cell adhesion
54	3	Pkp1	10090.ENSMUSP00000027667	Plakophilin-1; Seems to play a role in junctional plaques
55	3	Cpne7	10090.ENSMUSP00000042159	Copine vii; Copine-7; Calcium-dependent phospholipid-binding protein that may play a role in calcium-mediated intracellular processes
55	3	Lrrc55	10090.ENSMUSP00000107228	Leucine-rich repeat-containing protein 55; Auxiliary protein of the large-conductance, voltage and calcium-activated potassium channel (BK alpha). Modulates gating properties by producing a marked shift in the BK channel's voltage dependence of activation in the hyperpolarizing direction, and in the absence of calcium (By similarity)
55	3	Spire2	10090.ENSMUSP00000010298	Protein spire homolog 2; Acts as an actin nucleation factor, remains associated with the slow-growing pointed end of the new filament. Involved in intracellular vesicle transport along actin fibers, providing a novel link between actin cytoskeleton dynamics and intracellular transport. Required for asymmetric spindle positioning and asymmetric cell division during oocyte meiosis. Required for nor…
56	3	BC021614	10090.ENSMUSP00000140159	Glutathione s-transferase pi 3; cDNA sequence BC021614, isoform CRA_b; cDNA sequence BC021614
56	3	Cyp1b1	10090.ENSMUSP00000024894	Cytochrome p450, family 1, subfamily b, polypeptide 1; Cytochrome P450 1B1; Cytochromes P450 are a group of heme-thiolate monooxygenases. In liver microsomes, this enzyme is involved in an NADPH-dependent electron transport pathway. It oxidizes a variety of structurally unrelated compounds, including steroids, fatty acids, retinoid and xenobiotics. Preferentially oxidizes 17beta- estradiol to the…
56	3	Gsto1	10090.ENSMUSP00000026050	Glutathione S-transferase omega-1; Exhibits glutathione-dependent thiol transferase and dehydroascorbate reductase activities. Has S-(phenacyl)glutathione reductase activity. Has also glutathione S-transferase activity. Participates in the biotransformation of inorganic arsenic and reduces monomethylarsonic acid (MMA) and dimethylarsonic acid; Belongs to the GST superfamily. Omega family
57	3	Dyrk3	10090.ENSMUSP00000016670	Dual specificity tyrosine-phosphorylation-regulated kinase 3; Dual-specificity kinase which possesses both serine/threonine and tyrosine kinase activities. Negative regulator of EPO-dependent erythropoiesis, may place an upper limit on red cell production during stress erythropoiesis. Inhibits cell death due to cytokine withdrawal in hematopoietic progenitor cells (By similarity). May act by regu…
57	3	Gprin3	10090.ENSMUSP00000051805	G protein-regulated inducer of neurite outgrowth 3; May be involved in neurite outgrowth
57	3	Tmem35	10090.ENSMUSP00000044926	Transmembrane protein 35A; A soluble peptide released by shedding may interact with NGFR and modulate neurite outgrowth
58	3	Cnr2	10090.ENSMUSP00000095454	Cannabinoid receptor 2; Heterotrimeric G protein-coupled receptor for endocannabinoid 2-arachidonoylglycerol mediating inhibition of adenylate cyclase. May function in inflammatory response, nociceptive transmission and bone homeostasis; Belongs to the G-protein coupled receptor 1 family
58	3	Gpr55	10090.ENSMUSP00000084196	G protein-coupled receptor 55; G-protein coupled receptor 55; Receptor for L-alpha-lysophosphatidylinositol (LPI). LPI induces Ca(2+) release from intracellular stores via the heterotrimeric G protein GNA13 and RHOA (By similarity). Putative cannabinoid receptor (By similarity). May play a role in bone physiology by regulating osteoclast number and function (By similarity). May be involved in hyp…
58	3	Hcar2	10090.ENSMUSP00000054104	Hydroxycarboxylic acid receptor 2/3; Hydroxycarboxylic acid receptor 2; Acts as a high affinity receptor for both nicotinic acid (also known as niacin) and (D)-beta-hydroxybutyrate and mediates increased adiponectin secretion and decreased lipolysis through G(i)-protein-mediated inhibition of adenylyl cyclase. This pharmacological effect requires nicotinic acid doses that are much higher than tho…
59	3	Cacna2d4	10090.ENSMUSP00000044660	Calcium channel, voltage-dependent, alpha 2/delta subunit 4; Voltage-dependent calcium channel subunit alpha-2/delta-4; The alpha-2/delta subunit of voltage-dependent calcium channels regulates calcium current density and activation/inactivation kinetics of the calcium channel
59	3	Pipox	10090.ENSMUSP00000017597	Sarcosine oxidase / l-pipecolate oxidase; Peroxisomal sarcosine oxidase; Metabolizes sarcosine, L-pipecolic acid and L-proline
59	3	Rasgrp4	10090.ENSMUSP00000092200	RAS guanyl-releasing protein 4; Functions as a cation- and diacylglycerol (DAG)- regulated nucleotide exchange factor activating Ras through the exchange of bound GDP for GTP. May function in mast cells differentiation; Belongs to the RASGRP family
60	3	Gpr35	10090.ENSMUSP00000126914	C-x-c chemokine receptor type 8; G-protein coupled receptor 35; Acts as a receptor for kynurenic acid, an intermediate in the tryptophan metabolic pathway. The activity of this receptor is mediated by G-proteins that elicit calcium mobilization and inositol phosphate production through G(qi/o) proteins
60	3	Gpr84	10090.ENSMUSP00000078753	G protein-coupled receptor 84; G-protein coupled receptor 84; Receptor for medium-chain free fatty acid (FFA) with carbon chain lengths of C9 to C14. Capric acid (C10:0), undecanoic acid (C11:0) and lauric acid (C12:0) are the most potent agonists. Not activated by short-chain and long-chain saturated and unsaturated FFAs. Activation by medium-chain free fatty acid is coupled to a pertussis toxin…
60	3	Kmo	10090.ENSMUSP00000038914	Kynurenine 3-monooxygenase; Catalyzes the hydroxylation of L-kynurenine (L-Kyn) to form 3-hydroxy-L-kynurenine (L-3OHKyn). Required for synthesis of quinolinic acid, a neurotoxic NMDA receptor antagonist and potential endogenous inhibitor of NMDA receptor signaling in axonal targeting, synaptogenesis and apoptosis during brain development. Quinolinic acid may also affect NMDA receptor signaling i…
61	3	Cdr2l	10090.ENSMUSP00000052096	Cerebellar degeneration-related protein 2-like; Belongs to the CDR2 family
61	3	Emilin2	10090.ENSMUSP00000024849	Elastin microfibril interfacer 2; EMILIN-2; May be responsible for anchoring smooth muscle cells to elastic fibers, and may be involved not only in the formation of the elastic fiber, but also in the processes that regulate vessel assembly. Has cell adhesive capacity. Major component of the cochlear basilar membrane (BM) which may contribute to the developmental assembly or function of the BM
61	3	Otop3	10090.ENSMUSP00000019006	Otopetrin-3; Otopetrin 3; Belongs to the otopetrin family
62	3	Prrg4	10090.ENSMUSP00000028593	Proline rich Gla (G-carboxyglutamic acid) 4 (transmembrane)
62	3	Vnn1	10090.ENSMUSP00000040599	Pantetheinase; Amidohydrolase that hydrolyzes specifically one of the carboamide linkages in D-pantetheine thus recycling pantothenic acid (vitamin B5) and releasing cysteamine
62	3	Vnn3	10090.ENSMUSP00000020190	Vascular non-inflammatory molecule 3; Amidohydrolase that hydrolyzes specifically one of the carboamide linkages in D-pantetheine thus recycling pantothenic acid (vitamin B5) and releasing cysteamine; Belongs to the carbon-nitrogen hydrolase superfamily. BTD/VNN family
63	3	Atp10a	10090.ENSMUSP00000129811	Probable phospholipid-transporting ATPase VA; Catalytic component of a P4-ATPase flippase complex which catalyzes the hydrolysis of ATP coupled to the transport of aminophospholipids from the outer to the inner leaflet of various membranes and ensures the maintenance of asymmetric distribution of phospholipids. Phospholipid translocation seems also to be implicated in vesicle formation and in upt…
63	3	Gabrg3	10090.ENSMUSP00000067632	Gamma-aminobutyric acid (gaba) a receptor, subunit gamma 3; Gamma-aminobutyric acid receptor subunit gamma-3; GABA, the major inhibitory neurotransmitter in the vertebrate brain, mediates neuronal inhibition by binding to the GABA/benzodiazepine receptor and opening an integral chloride channel
63	3	Gabrp	10090.ENSMUSP00000020366	Gamma-aminobutyric acid (gaba) a receptor, pi; Gamma-aminobutyric acid receptor subunit pi; GABA, the major inhibitory neurotransmitter in the vertebrate brain, mediates neuronal inhibition by binding to the GABA/benzodiazepine receptor and opening an integral chloride channel. In the uterus, the function of the receptor appears to be related to tissue contractility. The binding of this pI subuni…
64	3	Kcnab2	10090.ENSMUSP00000125058	Potassium voltage-gated channel shaker-related subfamily a, beta member 2; Voltage-gated potassium channel subunit beta-2; Cytoplasmic potassium channel subunit that modulates the characteristics of the channel-forming alpha-subunits. Contributes to the regulation of nerve signaling, and prevents neuronal hyperexcitability. Promotes expression of the pore-forming alpha subunits at the cell membra…
64	3	Scn1b	10090.ENSMUSP00000096148	Sodium channel, voltage-gated, type i, beta; Sodium channel subunit beta-1; Crucial in the assembly, expression, and functional modulation of the heterotrimeric complex of the sodium channel. The subunit beta-1 can modulate multiple alpha subunit isoforms from brain, skeletal muscle, and heart. Its association with NFASC may target the sodium channels to the nodes of Ranvier of developing axons a…
64	3	Scn8a	10090.ENSMUSP00000080842	Sodium channel, voltage-gated, type viii, alpha; Mediates the voltage-dependent sodium ion permeability of excitable membranes. Assuming opened or closed conformations in response to the voltage difference across the membrane, the protein forms a sodium-selective channel through which Na(+) ions may pass in accordance with their electrochemical gradient. In macrophages, isoform 5 may participate …
65	3	Cnrip1	10090.ENSMUSP00000050036	CB1 cannabinoid receptor-interacting protein 1; Suppresses cannabinoid receptor CNR1-mediated tonic inhibition of voltage-gated calcium channels
65	3	Fbxo48	10090.ENSMUSP00000057901	F-box only protein 48; F-box protein 48
65	3	Ubash3a	10090.ENSMUSP00000045890	Ubiquitin-associated and SH3 domain-containing protein A; Interferes with CBL-mediated down-regulation and degradation of receptor-type tyrosine kinases. Promotes accumulation of activated target receptors, such as T-cell receptors, EGFR and PDGFRB, on the cell surface. May inhibit dynamin-dependent endocytic pathways by functionally sequestering dynamin via its SH3 domain (By similarity). Exhibi…
66	3	Fam111a	10090.ENSMUSP00000119518	Protein FAM111A; Chromatin-associated protein required for PCNA loading on replication sites. Promotes S-phase entry and DNA synthesis (By similarity); Belongs to the FAM111 family
66	3	Wnt16	10090.ENSMUSP00000031681	Wingless-type mmtv integration site family, member 16; Protein Wnt-16; Ligand for members of the frizzled family of seven transmembrane receptors. Probable developmental protein. May be a signaling molecule which affects the development of discrete regions of tissues. Is likely to signal over only few cell diameters (By similarity)
66	3	Wnt7a	10090.ENSMUSP00000032180	Wingless-type mmtv integration site family, member 7a; Protein Wnt-7a; Ligand for members of the frizzled family of seven transmembrane receptors. Probable developmental protein. Signaling by Wnt-7a allows sexually dimorphic development of the mullerian ducts
67	3	Gp2	10090.ENSMUSP00000033255	Pancreatic secretory granule membrane major glycoprotein GP2; Glycoprotein 2 (zymogen granule membrane)
67	3	Reg1	10090.ENSMUSP00000078847	Regenerating islet-derived 1; Lithostathine-1; Might act as an inhibitor of spontaneous calcium carbonate precipitation
67	3	Sv2c	10090.ENSMUSP00000124473	Synaptic vesicle glycoprotein 2C; Plays a role in the control of regulated secretion in neural and endocrine cells, enhancing selectively low-frequency neurotransmission. Positively regulates vesicle fusion by maintaining the readily releasable pool of secretory vesicles (By similarity); Belongs to the major facilitator superfamily
68	3	Lyve1	10090.ENSMUSP00000033050	Lymphatic vessel endothelial hyaluronic acid receptor 1; Ligand-specific transporter trafficking between intracellular organelles (TGN) and the plasma membrane. Plays a role in autocrine regulation of cell growth mediated by growth regulators containing cell surface retention sequence binding (CRS). May act as a hyaluronan (HA) transporter, either mediating its uptake for catabolism within lympha…
68	3	Pdpn	10090.ENSMUSP00000030317	Podoplanin; Mediates effects on cell migration and adhesion through its different partners. During development plays a role in blood and lymphatic vessels separation by binding CLEC1B, triggering CLEC1B activation in platelets and leading to platelet activation and/or aggregation Interaction with CD9, on the contrary, attenuates platelet aggregation and pulmonary metastasis induced by PDPN. Media…
68	3	Sftpd	10090.ENSMUSP00000076383	Pulmonary surfactant-associated protein D; Contributes to the lung's defense against inhaled microorganisms, organic antigens and toxins. Interacts with compounds such as bacterial lipopolysaccharides, oligosaccharides and fatty acids and modulates leukocyte action in immune response. May participate in the extracellular reorganization or turnover of pulmonary surfactant. Binds strongly maltose r…
69	3	Crisp3	10090.ENSMUSP00000026499	Cysteine-rich secretory protein 3; This protein is supposed to help spermatozoa undergo functional maturation while they move from the testis to the ductus deferens; Belongs to the CRISP family
69	3	Pdzrn3	10090.ENSMUSP00000075376	Pdz domain containing ring finger 3; E3 ubiquitin-protein ligase PDZRN3; E3 ubiquitin-protein ligase. Plays an important role in regulating the surface level of MUSK on myotubes. Mediates the ubiquitination of MUSK, promoting its endocytosis and lysosomal degradation. Might contribute to terminal myogenic differentiation
69	3	Rinl	10090.ENSMUSP00000058447	Ras and Rab interactor-like protein; Guanine nucleotide exchange factor (GEF) for RAB5A and RAB22A that activates RAB5A and RAB22A by exchanging bound GDP for free GTP. Plays a role in endocytosis via its role in activating Rab family members
70	3	Gulp1	10090.ENSMUSP00000074115	PTB domain-containing engulfment adapter protein 1; Modulates cellular glycosphingolipid and cholesterol transport. May play a role in the internalization of various LRP1 ligands, such as PSAP (By similarity). May function as an adapter protein. Required for efficient phagocytosis of apoptotic cells. Increases cellular levels of GTP-bound ARF6
70	3	Pear1	10090.ENSMUSP00000133474	Platelet endothelial aggregation receptor 1; When overexpressed, reduces the number of both early and late non-adherent myeloid progenitor cells; Belongs to the MEGF family
70	3	Stab1	10090.ENSMUSP00000046199	Stabilin 1; Acts as a scavenger receptor for acetylated low density lipoprotein. Binds to both Gram-positive and Gram-negative bacteria and may play a role in defense against bacterial infection. When inhibited in endothelial tube formation assays, there is a marked decrease in cell-cell interactions, suggesting a role in angiogenesis. Involved in the delivery of newly synthesized CHID1/SI-CLP fr…
71	3	Gapt	10090.ENSMUSP00000053775	Grb2-binding adaptor, transmembrane; Protein GAPT; Negatively regulates B-cell proliferation following stimulation through the B-cell receptor. May play an important role in maintenance of marginal zone (MZ) B-cells
71	3	Hba-a2	10090.ENSMUSP00000090895	Hemoglobin alpha, adult chain 2
71	3	Rps12	10090.ENSMUSP00000073581	Small subunit ribosomal protein s12e; Ribosomal protein S12
72	2	Hnf1a	10090.ENSMUSP00000031535	Hepatocyte nuclear factor 1-alpha; Transcriptional activator that regulates the tissue specific expression of multiple genes, especially in pancreatic islet cells and in liver. Required for the expression of several liver specific genes. Binds to the inverted palindrome 5'- GTTAATNATTAAC-3'; Belongs to the HNF1 homeobox family
72	2	Mxd1	10090.ENSMUSP00000001184	Max dimerization protein 1; Transcriptional repressor. MAD binds with MAX to form a sequence-specific DNA-binding protein complex which recognizes the core sequence 5'-CAC[GA]TG-3'. MAD thus antagonizes MYC transcriptional activity by competing for MAX
73	2	Calca	10090.ENSMUSP00000032907	Calcitonin; Causes a rapid but short-lived drop in the level of calcium and phosphate in blood by promoting the incorporation of those ions in the bones
73	2	Trpv3	10090.ENSMUSP00000053755	Transient receptor potential cation channel, subfamily v, member 3; Transient receptor potential cation channel subfamily V member 3; Putative receptor-activated non-selective calcium permeant cation channel. It is activated by innocuous (warm) temperatures and shows an increased response at noxious temperatures greater than 39 degrees Celsius. Activation exhibits an outward rectification. May as…
74	2	Fpr2	10090.ENSMUSP00000065799	Formyl peptide receptor-like; Formyl peptide receptor 2; High affinity receptor for N-formyl-methionyl peptides (FMLP), which are powerful neutrophils chemotactic factors. Stimulate chemotaxis in immune cells to site of infection or tissue damage upon recognition of several ligands, such as FMLP, or ligand involved in cell damage, disease or inflammation
74	2	Ifitm6	10090.ENSMUSP00000080594	Interferon induced transmembrane protein 6
75	2	C3	10090.ENSMUSP00000024988	Complement component 3; Complement C3; C3 plays a central role in the activation of the complement system. Its processing by C3 convertase is the central reaction in both classical and alternative complement pathways. After activation C3b can bind covalently, via its reactive thioester, to cell surface carbohydrates or immune aggregates
75	2	C5ar2	10090.ENSMUSP00000133056	C5a anaphylatoxin chemotactic receptor 2; Receptor for the chemotactic and inflammatory C3a, C4a and C5a anaphylatoxin peptides and also for their dearginated forms ASP/C3adesArg, C4adesArg and C5adesArg respectively. Couples weakly to G(i)-mediated signaling pathways (By similarity); Belongs to the G-protein coupled receptor 1 family
76	2	Fabp1	10090.ENSMUSP00000064655	Fatty acid-binding protein, liver; Plays a role in lipoprotein-mediated cholesterol uptake in hepatocytes. Binds cholesterol. Binds free fatty acids and their coenzyme A derivatives, bilirubin, and some other small molecules in the cytoplasm. May be involved in intracellular lipid transport
76	2	Nr1h3	10090.ENSMUSP00000106988	Oxysterols receptor LXR-alpha; Nuclear receptor. Interaction with RXR shifts RXR from its role as a silent DNA-binding partner to an active ligand- binding subunit in mediating retinoid responses through target genes defined by LXRES. LXRES are DR4-type response elements characterized by direct repeats of two similar hexanuclotide half- sites spaced by four nucleotides. Plays an important role in…
77	2	Arhgap9	10090.ENSMUSP00000066455	Rho gtpase-activating protein 9; Rho GTPase activating protein 9
77	2	Itgb2	10090.ENSMUSP00000000299	Integrin beta 2; Integrin ITGAL/ITGB2 is a receptor for ICAM1, ICAM2, ICAM3 and ICAM4. Integrin ITGAL/ITGB2 is also a receptor for the secreted form of ubiquitin-like protein ISG15; the interaction is mediated by ITGAL (By similarity). Integrins ITGAM/ITGB2 and ITGAX/ITGB2 are receptors for the iC3b fragment of the third complement component and for fibrinogen. Integrin ITGAX/ITGB2 recognizes the…
78	2	Plaur	10090.ENSMUSP00000002284	Urokinase plasminogen activator surface receptor; Acts as a receptor for urokinase plasminogen activator. Plays a role in localizing and promoting plasmin formation. Mediates the proteolysis-independent signal transduction activation effects of U-PA
78	2	Srpx2	10090.ENSMUSP00000108929	Sushi-repeat-containing protein, x-linked 2; Sushi repeat-containing protein SRPX2; Acts as a ligand for the urokinase plasminogen activator surface receptor. Plays a role in angiogenesis by inducing endothelial cell migration and the formation of vascular network (cords). Involved in cellular migration and adhesion. Increases the phosphorylation levels of FAK. Interacts with and increases the mi…
79	2	Clec2g	10090.ENSMUSP00000000254	C-type lectin domain family 2 member G; Inhibits osteoclast formation
79	2	Dhfr	10090.ENSMUSP00000022218	Dihydrofolate reductase; Key enzyme in folate metabolism. Contributes to the de novo mitochondrial thymidylate biosynthesis pathway. Catalyzes an essential reaction for de novo glycine and purine synthesis, and for DNA precursor synthesis. Binds its own mRNA
80	2	AA467197	10090.ENSMUSP00000040781	Normal mucosa of esophagus-specific gene 1 protein; Expressed sequence AA467197
80	2	Fxyd5	10090.ENSMUSP00000125285	FXYD domain-containing ion transport regulator 5; Involved in down-regulation of E-cadherin which results in reduced cell adhesion. Promotes metastasis (By similarity)
81	2	Chit1	10090.ENSMUSP00000123979	Chitotriosidase-1; Degrades chitin, chitotriose and chitobiose. May participate in the defense against nematodes and other pathogens (By similarity); Belongs to the glycosyl hydrolase 18 family. Chitinase class II subfamily
81	2	Lyz1	10090.ENSMUSP00000089800	Lysozyme C-1; Lysozymes have primarily a bacteriolytic function; those in tissues and body fluids are associated with the monocyte- macrophage system and enhance the activity of immunoagents. Lyz1 is active against a range of Gram-positive and Gram-negative bacteria. Less effective than Lyz2 in killing Gram-negative bacteria. Lyz1 and Lyz2 are equally effective in killing Gram- positive bacteria;…
82	2	Anks4b	10090.ENSMUSP00000033201	Ankyrin repeat and sterile alpha motif domain containing 4b; Ankyrin repeat and SAM domain-containing protein 4B; As part of the intermicrovillar adhesion complex/IMAC plays a role in epithelial brush border differentiation, controlling microvilli organization and length. Plays a role in assembly of the complex (By similarity). May play a role in cellular response to endoplasmic reticulum stress
82	2	Myo7b	10090.ENSMUSP00000118046	Unconventional myosin-VIIb; Myosins are actin-based motor molecules with ATPase activity. Their highly divergent tails are presumed to bind to membranous compartments, which would be moved relative to actin filaments. As part of the intermicrovillar adhesion complex/IMAC plays a role in epithelial brush border differentiation, controlling microvilli organization and length. May link the complex t…
83	2	Was	10090.ENSMUSP00000033505	Wiskott-Aldrich syndrome protein homolog; Effector protein for Rho-type GTPases. Regulates actin filament reorganization via its interaction with the Arp2/3 complex. Important for efficient actin polymerization. Possible regulator of lymphocyte and platelet function. Mediates actin filament reorganization and the formation of actin pedestals upon infection by pathogenic bacteria
83	2	Wipf1	10090.ENSMUSP00000092268	WAS/WASL-interacting protein family member 1; Plays a role in the reorganization of the actin cytoskeleton. Contributes with NCK1 and GRB2 in the recruitment and activation of WASL. May participate in regulating the subcellular localization of WASL, resulting in the disassembly of stress fibers in favor of filopodia formation (By similarity). Plays a role in the formation of cell ruffles
84	2	Myo7a	10090.ENSMUSP00000102745	Unconventional myosin-VIIa; Myosins are actin-based motor molecules with ATPase activity. Unconventional myosins serve in intracellular movements. Their highly divergent tails bind to membranous compartments, which are then moved relative to actin filaments. In the retina, plays an important role in the renewal of the outer photoreceptor disks. Plays an important role in the distribution and migr…
84	2	Omp	10090.ENSMUSP00000095882	Olfactory marker protein; May act as a modulator of the olfactory signal- transduction cascade; Belongs to the olfactory marker protein family
85	2	Cd101	10090.ENSMUSP00000116643	Immunoglobulin superfamily, member 2/3; Immunoglobulin superfamily member 2; Plays a role as inhibitor of T-cells proliferation induced by CD3. Inhibits expression of IL2RA on activated T-cells and secretion of IL2. Inhibits tyrosine kinases that are required for IL2 production and cellular proliferation. Inhibits phospholipase C-gamma-1/PLCG1 phosphorylation and subsequent CD3- induced changes i…
85	2	Lcp2	10090.ENSMUSP00000056621	Lymphocyte cytosolic protein 2; Involved in T-cell antigen receptor mediated signaling
86	2	Endod1	10090.ENSMUSP00000127751	Endonuclease domain-containing 1 protein; May act as a DNase and a RNase
86	2	Plek	10090.ENSMUSP00000099945	Pleckstrin; Major protein kinase C substrate of platelets
87	2	1810046K07Rik	10090.ENSMUSP00000036912	Uncharacterized protein C11orf53 homolog; RIKEN cDNA 1810046K07 gene
87	2	Il5ra	10090.ENSMUSP00000129781	Interleukin-5 receptor subunit alpha; This is the receptor for interleukin-5. The alpha chain binds to IL5
88	2	Clca1	10090.ENSMUSP00000054526	Calcium-activated chloride channel regulator 3A-1; Plays a role in modulating chloride current across the plasma membrane in a calcium-dependent manner
88	2	Clca2	10090.ENSMUSP00000029929	Calcium-activated chloride channel regulator 3/4; Chloride channel calcium activated 2
89	2	Bpifc	10090.ENSMUSP00000063107	Bpi fold-containing family c protein; BPI fold containing family C
89	2	Dhrs9	10090.ENSMUSP00000069631	Dehydrogenase/reductase (sdr family) member 9; Dehydrogenase/reductase SDR family member 9; 3-alpha-hydroxysteroid dehydrogenase that converts 3- alpha-tetrahydroprogesterone (allopregnanolone) to dihydroxyprogesterone and 3-alpha-androstanediol to dihydroxyprogesterone. May play a role in the biosynthesis of retinoic acid from retinaldehyde, but seems to have low activity with retinoids. Can uti…
90	2	Cd79b	10090.ENSMUSP00000048239	B-cell antigen receptor complex-associated protein beta chain; Required in cooperation with CD79A for initiation of the signal transduction cascade activated by the B-cell antigen receptor complex (BCR) which leads to internalization of the complex, trafficking to late endosomes and antigen presentation. Enhances phosphorylation of CD79A, possibly by recruiting kinases which phosphorylate CD79A o…
90	2	Sh2d6	10090.ENSMUSP00000124673	SH2 domain containing 6
91	2	Cideb	10090.ENSMUSP00000001497	Cell death-inducing dna fragmentation factor, alpha subunit-like effector b; Cell death activator CIDE-B; Activates apoptosis
91	2	Epha2	10090.ENSMUSP00000006614	Ephrin type-A receptor 2; Receptor tyrosine kinase which binds promiscuously membrane-bound ephrin-A family ligands residing on adjacent cells, leading to contact-dependent bidirectional signaling into neighboring cells. The signaling pathway downstream of the receptor is referred to as forward signaling while the signaling pathway downstream of the ephrin ligand is referred to as reverse signali…
92	2	Ltb	10090.ENSMUSP00000025262	Lymphotoxin beta (tnf superfamily, member 3); Lymphotoxin-beta; Cytokine that binds to LTBR/TNFRSF3. May play a specific role in immune response regulation. Provides the membrane anchor for the attachment of the heterotrimeric complex to the cell surface
92	2	Relt	10090.ENSMUSP00000008462	Tumor necrosis factor receptor superfamily member 19L; Mediates activation of NF-kappa-B. May play a role in T- cell activation (By similarity)
93	2	Mmp25	10090.ENSMUSP00000024696	Matrix metalloproteinase-25; May activate progelatinase A; Belongs to the peptidase M10A family
93	2	Prss22	10090.ENSMUSP00000039808	Brain-specific serine protease 4; Protease, serine 22; Belongs to the peptidase S1 family
94	2	Agap2	10090.ENSMUSP00000043466	Arf-GAP with GTPase, ANK repeat and PH domain-containing protein 2; GTPase-activating protein (GAP) for ARF1 and ARF5, which also shows strong GTPase activity. Participates in the prevention of neuronal apoptosis by enhancing PI3 kinase activity. Aids the coupling of metabotropic glutamate receptor 1 (GRM1) to cytoplasmic PI3 kinase by interacting with Homer scaffolding proteins, and also seems t…
94	2	Homer1	10090.ENSMUSP00000078093	Homer protein homolog 1; Postsynaptic density scaffolding protein. Binds and cross-links cytoplasmic regions of GRM1, GRM5, ITPR1, DNM3, RYR1, RYR2, SHANK1 and SHANK3. By physically linking GRM1 and GRM5 with ER-associated ITPR1 receptors, it aids the coupling of surface receptors to intracellular calcium release. May also couple GRM1 to PI3 kinase through its interaction with AGAP2. Isoform 1 re…
95	2	Cnnm2	10090.ENSMUSP00000096972	Metal transporter CNNM2; Divalent metal cation transporter. Mediates transport of divalent metal cations in an order of Mg(2+) > Co(2+) > Mn(2+) > Sr(2+) > Ba(2+) > Cu(2+) > Fe(2+); Belongs to the ACDP family
95	2	Limk1	10090.ENSMUSP00000015137	Lim-domain containing, protein kinase; LIM domain kinase 1; Serine/threonine-protein kinase that plays an essential role in the regulation of actin filament dynamics. Acts downstream of several Rho family GTPase signal transduction pathways. Activated by upstream kinases including ROCK1, PAK1 and PAK4, which phosphorylate LIMK1 on a threonine residue located in its activation loop. LIMK1 subseque…
96	2	Svep1	10090.ENSMUSP00000045856	Sushi, von Willebrand factor type A, EGF and pentraxin domain-containing protein 1; May play a role in the cell attachment process
96	2	Tbxas1	10090.ENSMUSP00000003017	Thromboxane A synthase 1, platelet; Belongs to the cytochrome P450 family
97	2	F2r	10090.ENSMUSP00000061754	Coagulation factor ii (thrombin) receptor; Proteinase-activated receptor 1; High affinity receptor for activated thrombin coupled to G proteins that stimulate phosphoinositide hydrolysis
97	2	Gng2	10090.ENSMUSP00000125697	Guanine nucleotide-binding protein G(I)/G(S)/G(O) subunit gamma-2; Guanine nucleotide-binding proteins (G proteins) are involved as a modulator or transducer in various transmembrane signaling systems. The beta and gamma chains are required for the GTPase activity, for replacement of GDP by GTP, and for G protein- effector interaction
98	2	Ksr1	10090.ENSMUSP00000018478	Kinase suppressor of Ras 1; Scaffolding protein that is part of a multiprotein signaling complex. Promotes phosphorylation of Raf family members and activation of downstream MAP kinases. Promotes activation of MAPK1 and/or MAPK3, both in response to EGF and to cAMP. Does not have kinase activity by itself (Probable)
98	2	Plk3	10090.ENSMUSP00000076130	Serine/threonine-protein kinase involved in cell cycle regulation, response to stress and Golgi disassembly. Polo-like kinases act by binding and phosphorylating proteins are that already phosphorylated on a specific motif recognized by the POLO box domains. Phosphorylates ATF2, BCL2L1, CDC25A, CDC25C, CHEK2, HIF1A, JUN, p53/TP53, p73/TP73, PTEN, TOP2A and VRK1. Involved in cell cycle regulation:…
99	2	Dusp6	10090.ENSMUSP00000020118	Dual specificity protein phosphatase 6; Inactivates MAP kinases. Has a specificity for the ERK family (By similarity). Plays an important role in alleviating acute postoperative pain. Necessary for the normal dephosphorylation of the long-lasting phosphorylated forms of spinal MAPK1/3 and MAP kinase p38 induced by peripheral surgery, which drives the resolution of acute postoperative allodynia. A…
99	2	Phlda1	10090.ENSMUSP00000132815	Pleckstrin homology like domain, family a, member 1; Pleckstrin homology-like domain family A member 1; Seems to be involved in regulation of apoptosis. May be involved in detachment-mediated programmed cell death. May mediate apoptosis during neuronal development. May be involved in regulation of anti-apoptotic effects of IGF1. Required for TCR- induced apoptosis and expression of TNFRSF6/FAS in…
100	2	Bank1	10090.ENSMUSP00000035484	B-cell scaffold protein with ankyrin repeats; Involved in B-cell receptor (BCR)-induced Ca(2+) mobilization from intracellular stores. Promotes Lyn-mediated phosphorylation of IP3 receptors 1 and 2 (By similarity)
100	2	Mmd	10090.ENSMUSP00000004050	Monocyte to macrophage differentiation-associated; Monocyte to macrophage differentiation factor; Involved in the dynamics of lysosomal membranes associated with microglial activation following brain lesion
101	2	Abhd15	10090.ENSMUSP00000091541	Abhydrolase domain-containing protein 15; Protein ABHD15; Abhydrolase domain containing 15
101	2	Pde3b	10090.ENSMUSP00000032909	Cgmp-inhibited 3',5'-cyclic phosphodiesterase b; Cyclic nucleotide phosphodiesterase with a dual-specificity for the second messengers cAMP and cGMP, which are key regulators of many important physiological processes. May play a role in fat metabolism. Regulates cAMP binding of RAPGEF3. Through simultaneous binding to RAPGEF3 and PIK3R6 assembles a signaling complex in which the PI3K gamma comple…
102	2	Pik3r5	10090.ENSMUSP00000021283	Phosphoinositide-3-kinase regulatory subunit 5/6; Phosphoinositide 3-kinase regulatory subunit 5; Regulatory subunit of the PI3K gamma complex. Required for recruitment of the catalytic subunit to the plasma membrane via interaction with beta-gamma G protein dimers. Required for G protein-mediated activation of PIK3CG (By similarity)
102	2	Sh2b2	10090.ENSMUSP00000005188	SH2B adapter protein 2; Adapter protein for several members of the tyrosine kinase receptor family. Involved in multiple signaling pathways. May be involved in coupling from immunoreceptor to Ras signaling. Acts as a negative regulator of cytokine signaling in collaboration with CBL. Binds to EPOR and suppresses EPO-induced STAT5 activation, possibly through a masking effect on STAT5 docking site…
103	2	Pklr	10090.ENSMUSP00000035417	Pyruvate kinase liver and red blood cell; Plays a key role in glycolysis
103	2	Pygl	10090.ENSMUSP00000071231	Glycogen phosphorylase, liver form; Phosphorylase is an important allosteric enzyme in carbohydrate metabolism. Enzymes from different sources differ in their regulatory mechanisms and in their natural substrates. However, all known phosphorylases share catalytic and structural properties (By similarity)
104	2	Tnfrsf26	10090.ENSMUSP00000054938	Tumor necrosis factor receptor superfamily, member 26
104	2	Tnfsf14	10090.ENSMUSP00000005976	Tumor necrosis factor (ligand) superfamily, member 14; Tumor necrosis factor ligand superfamily member 14; Cytokine that binds to TNFRSF3/LTBR. Binding to the decoy receptor TNFRSF6B modulates its effects. Activates NFKB and stimulates the proliferation of T-cells
105	2	Reg3b	10090.ENSMUSP00000094667	Regenerating islet-derived protein 3-beta; Bactericidal C-type lectin which acts against several intestinal Gram-positive and Gram-negative bacteria. Lacks antibacterial activity against S.typhimurium. May play a role in protection against infection with S.enteritidis by inhibiting its translocation from the gut lumen into intestinal tissues and further extraintestinal tissues
105	2	Reg3g	10090.ENSMUSP00000032089	Regenerating islet-derived protein 3-gamma; Bactericidal C-type lectin which acts exclusively against Gram-positive bacteria and mediates bacterial killing by binding to surface-exposed carbohydrate moieties of peptidoglycan. Restricts bacterial colonization of the intestinal epithelial surface and consequently limits activation of adaptive immune responses by the microbiota. The uncleaved form h…
106	2	Krt13	10090.ENSMUSP00000007275	Keratin, type I cytoskeletal 13; Keratin 13
106	2	Krt79	10090.ENSMUSP00000023799	Keratin, type II cytoskeletal 79; Keratin 79; Belongs to the intermediate filament family
107	2	Eda2r	10090.ENSMUSP00000109463	Tumor necrosis factor receptor superfamily member 27; Receptor for EDA isoform A2, but not for EDA isoform A1. Mediates the activation of the NF-kappa-B and JNK pathways. Activation seems to be mediated by binding to TRAF3 and TRAF6 (By similarity)
107	2	Tgm3	10090.ENSMUSP00000105928	Protein-glutamine gamma-glutamyltransferase E; Catalyzes the calcium-dependent formation of isopeptide cross-links between glutamine and lysine residues in various proteins, as well as the conjugation of polyamines to proteins. Involved in the formation of the cornified envelope (CE), a specialized component consisting of covalent cross-links of proteins beneath the plasma membrane of terminally …
108	2	Piezo1	10090.ENSMUSP00000089777	Piezo-type mechanosensitive ion channel component 1/2; Pore-forming subunit of a mechanosensitive non-specific cation channel. Generates currents characterized by a linear current- voltage relationship that are sensitive to ruthenium red and gadolinium. Plays a key role in epithelial cell adhesion by maintaining integrin activation through R-Ras recruitment to the ER, most probably in its activat…
108	2	Stom	10090.ENSMUSP00000028241	Erythrocyte band 7 integral membrane protein; Regulates ion channel activity and transmembrane ion transport. Regulates ASIC2 and ASIC3 channel activity; Belongs to the band 7/mec-2 family
109	2	Ermap	10090.ENSMUSP00000123426	Erythroid membrane-associated protein; Possible role as a cell-adhesion or receptor molecule of erythroid cells; Belongs to the immunoglobulin superfamily. BTN/MOG family
109	2	Gfi1b	10090.ENSMUSP00000028156	Growth factor independent 1b; Zinc finger protein Gfi-1b; Essential proto-oncogenic transcriptional regulator necessary for development and differentiation of erythroid and megakaryocytic lineages. Component of a RCOR-GFI-KDM1A-HDAC complex that suppresses, via histone deacetylase (HDAC) recruitment, a number of genes implicated in multilineage blood cell development and controls hematopoietic di…
110	2	B3gnt5	10090.ENSMUSP00000078712	Lactosylceramide 1,3-N-acetyl-beta-D-glucosaminyltransferase; Beta-1,3-N-acetylglucosaminyltransferase that plays a key role in the synthesis of lacto- or neolacto-series carbohydrate chains on glycolipids, notably by participating in biosynthesis of HNK-1 and Lewis X carbohydrate structures. Has strong activity toward lactosylceramide (LacCer) and neolactotetraosylceramide (nLc(4)Cer; paraglobos…
110	2	Gpr171	10090.ENSMUSP00000082115	Probable G-protein coupled receptor 171; Orphan receptor
111	2	Pkd1l3	10090.ENSMUSP00000104865	Polycystic kidney disease protein 1-like 3; Component of a calcium channel. May act as a sour taste receptor by forming a calcium channel with PKD1L3 in gustatory cells; however, its contribution to sour taste perception is unclear in vivo and may be indirect; Belongs to the polycystin family
111	2	Trpm5	10090.ENSMUSP00000009390	Transient receptor potential cation channel subfamily M member 5; Voltage-modulated Ca(2+)-activated, monovalent cation channel (VCAM) that mediates a transient membrane depolarization and plays a central role in taste transduction. Monovalent- specific, non-selective cation channel that mediates the transport of Na(+), K(+) and Cs(+) ions equally well. Activated directly by increases in intracel…
112	2	Hhex	10090.ENSMUSP00000025944	Hematopoietically-expressed homeobox protein Hhex; Recognizes the DNA sequence 5'-ATTAA-3' (By similarity). Transcriptional repressor. May play a role in hematopoietic differentiation. Establishes anterior identity at two levels; acts early to enhance canonical WNT-signaling by repressing expression of TLE4, and acts later to inhibit NODAL-signaling by directly targeting NODAL
112	2	Sox7	10090.ENSMUSP00000078597	Transcription factor sox7/8/10/18 (sox group e/f); Transcription factor SOX-7; Binds to and activates the CDH5 promoter, hence plays a role in the transcriptional regulation of genes expressed in the hemogenic endothelium and blocks further differentiation into blood precursors. May be required for the survival of both hematopoietic and endothelial precursors during specification. May play a role…
113	2	Kif12	10090.ENSMUSP00000030042	Kinesin-like protein KIF12; Kinesin family member 12
113	2	Lrmp	10090.ENSMUSP00000032396	Lymphoid-restricted membrane protein; Plays a role in the delivery of peptides to major histocompatibility complex (MHC) class I molecules; this occurs in a transporter associated with antigen processing (TAP)-independent manner. May play a role in taste signal transduction via ITPR3. May play a role during fertilization in pronucleus congression and fusion
114	2	R3hdml	10090.ENSMUSP00000105043	Peptidase inhibitor R3HDML; Putative serine protease inhibitor
114	2	Sema6b	10090.ENSMUSP00000130985	Semaphorin-6B; Sema domain, transmembrane domain (TM), and cytoplasmic domain, (semaphorin) 6B
115	2	Pdgfrl	10090.ENSMUSP00000034004	Platelet-derived growth factor receptor-like
115	2	Tnmd	10090.ENSMUSP00000033602	Tenomodulin; May be an angiogenesis inhibitor; Belongs to the chondromodulin-1 family
116	2	Itln1	10090.ENSMUSP00000043837	Intelectin 1 (galactofuranose binding); Intelectin-1a; Lectin that specifically recognizes microbial carbohydrate chains in a calcium-dependent manner. Binds to microbial glycans that contain a terminal acyclic 1,2-diol moiety, including beta-linked D- galactofuranose (beta-Galf), D-phosphoglycerol-modified glycans, D-glycero-D-talo-oct-2-ulosonic acid (KO) and 3-deoxy-D-manno-oct- 2-ulosonic aci…
116	2	Spink4	10090.ENSMUSP00000030122	Serine peptidase inhibitor, Kazal type 4
117	2	Celsr1	10090.ENSMUSP00000016172	Cadherin EGF LAG seven-pass G-type receptor 1; Receptor that may have an important role in cell/cell signaling during nervous system formation; Belongs to the G-protein coupled receptor 2 family. LN-TM7 subfamily
117	2	Prickle1	10090.ENSMUSP00000104878	Prickle-like protein 1; Involved in the planar cell polarity pathway that controls convergent extension during gastrulation and neural tube closure (By similarity). Convergent extension is a complex morphogenetic process during which cells elongate, move mediolaterally, and intercalate between neighboring cells, leading to convergence toward the mediolateral axis and extension along the anteropos…
118	2	Lnpep	10090.ENSMUSP00000036998	Leucyl/cystinyl aminopeptidase; Leucyl-cystinyl aminopeptidase; Release of an N-terminal amino acid, cleave before cysteine, leucine as well as other amino acids. Degrades peptide hormones such as oxytocin, vasopressin and angiotensin III, and plays a role in maintaining homeostasis during pregnancy. May be involved in the inactivation of neuronal peptides in the brain. Cleaves Met-enkephalin and…
118	2	St8sia4	10090.ENSMUSP00000043477	Alpha-n-acetyl-neuraminate alpha-2,8-sialyltransferase (sialyltransferase 8d); CMP-N-acetylneuraminate-poly-alpha-2,8-sialyltransferase; Catalyzes the polycondensation of alpha-2,8-linked sialic acid required for the synthesis of polysialic acid (PSA), which is present on the embryonic neural cell adhesion molecule (N-CAM), necessary for plasticity of neural cells
119	2	Csrnp1	10090.ENSMUSP00000035101	Cysteine-serine-rich nuclear protein 1; Cysteine/serine-rich nuclear protein 1; Binds to the consensus sequence 5'-AGAGTG-3' and has transcriptional activator activity. May have a tumor-suppressor function. May play a role in apoptosis
119	2	Slco5a1	10090.ENSMUSP00000111062	Solute carrier organic anion transporter family, member 5A1
120	2	Rasa3	10090.ENSMUSP00000112998	Ras GTPase-activating protein 3; Inhibitory regulator of the Ras-cyclic AMP pathway. May bind inositol tetrakisphosphate (IP4)
120	2	Spred2	10090.ENSMUSP00000090988	Sprouty-related, EVH1 domain-containing protein 2; Negatively regulates Ras signaling pathways and downstream activation of MAP kinases
121	2	Ctsc	10090.ENSMUSP00000032779	Dipeptidyl peptidase 1; Thiol protease. Has dipeptidylpeptidase activity. Can act as both an exopeptidase and endopeptidase. Can degrade glucagon. Plays a role in the generation of cytotoxic lymphocyte effector function
121	2	Sec16b	10090.ENSMUSP00000083300	Protein transport protein Sec16B; Required for secretory cargo traffic from the endoplasmic reticulum to the Golgi apparatus and for normal transitional endoplasmic reticulum (tER) organization; Belongs to the SEC16 family
122	2	Bcl2l15	10090.ENSMUSP00000052210	Bcl-2-like protein 15; BCLl2-like 15
122	2	Bok	10090.ENSMUSP00000027499	Bcl-2-related ovarian killer protein; Apoptosis regulator that functions through different apoptotic signaling pathways. Plays a roles as pro-apoptotic protein that positively regulates intrinsic apoptotic process in a BAX- and BAK1-dependent manner or in a BAX- and BAK1-independent manner. In response to endoplasmic reticulum stress promotes mitochondrial apoptosis through downstream BAX/BAK1 ac…
123	2	Nuak1	10090.ENSMUSP00000020220	NUAK family SNF1-like kinase 1; Serine/threonine-protein kinase involved in various processes such as cell adhesion, regulation of cell ploidy and senescence, cell proliferation and tumor progression. Phosphorylates ATM, CASP6, LATS1, PPP1R12A and p53/TP53. Acts as a regulator of cellular senescence and cellular ploidy by mediating phosphorylation of 'Ser-464' of LATS1, thereby controlling its st…
123	2	Tmem150b	10090.ENSMUSP00000083549	Modulator of macroautophagy TMEM150B; Modulator of macroautophagy that causes accumulation of autophagosomes under basal conditions and enhances autophagic flux (By similarity). Represses cell death and promotes long-term clonogenic survival of cells grown in the absence of glucose in a macroautophagy-independent manner (By similarity). May have some role in extracellular matrix engulfment or gro…
124	2	Lrrc8c	10090.ENSMUSP00000066015	Volume-regulated anion channel subunit LRRC8C; Non-essential component of the volume-regulated anion channel (VRAC, also named VSOAC channel), an anion channel required to maintain a constant cell volume in response to extracellular or intracellular osmotic changes. The VRAC channel conducts iodide better than chloride and may also conduct organic osmolytes like taurine. Channel activity requires…
124	2	Ttyh2	10090.ENSMUSP00000037821	Protein tweety homolog 2; Probable large-conductance Ca(2+)-activated chloride channel. May play a role in Ca(2+) signal transduction. May be involved in cell proliferation and cell aggregation (By similarity)
125	2	Gabra1	10090.ENSMUSP00000020707	Gamma-aminobutyric acid receptor subunit alpha-1; Component of the heteropentameric receptor for GABA, the major inhibitory neurotransmitter in the vertebrate brain. Functions also as histamine receptor and mediates cellular responses to histamine. Functions as receptor for diazepines and various anesthetics, such as pentobarbital; these are bound at a separate allosteric effector binding site. F…
125	2	Htr2a	10090.ENSMUSP00000047774	5-hydroxytryptamine receptor 2A; G-protein coupled receptor for 5-hydroxytryptamine (serotonin). Also functions as a receptor for various drugs and psychoactive substances, including mescaline, psilocybin, 1-(2,5- dimethoxy-4-iodophenyl)-2-aminopropane (DOI) and lysergic acid diethylamide (LSD). Ligand binding causes a conformation change that triggers signaling via guanine nucleotide-binding pro…
126	2	Sgpp2	10090.ENSMUSP00000036656	Sphingosine-1-phosphate phosphotase 2; Sphingosine-1-phosphate phosphatase 2; Has specific phosphohydrolase activity towards sphingoid base 1-phosphates. Has high phosphohydrolase activity against dihydrosphingosine-1-phosphate and sphingosine-1-phosphate (S1P) in vitro. May play a role in attenuating intracellular sphingosine 1-phosphate (S1P) signaling. May play a role in pro-inflammatory signa…
126	2	Smpd3	10090.ENSMUSP00000069255	Sphingomyelin phosphodiesterase 3; Catalyzes the hydrolysis of sphingomyelin to form ceramide and phosphocholine. Ceramide mediates numerous cellular functions, such as apoptosis and growth arrest, and is capable of regulating these 2 cellular events independently. Also hydrolyzes sphingosylphosphocholine. Regulates the cell cycle by acting as a growth suppressor in confluent cells. Acts as a reg…
127	2	Lyst	10090.ENSMUSP00000106188	Lysosomal trafficking regulator; May be required for sorting endosomal resident proteins into late multivesicular endosomes by a mechanism involving microtubules
127	2	Stx11	10090.ENSMUSP00000046243	Syntaxin 11; SNARE that acts to regulate protein transport between late endosomes and the trans-Golgi network
128	2	Gpr132	10090.ENSMUSP00000021729	Probable G-protein coupled receptor 132; May be a receptor for oxidized free fatty acids derived from linoleic and arachidonic acids such as 9- hydroxyoctadecadienoic acid (9-HODE). Activates a G alpha protein, most likely G alpha(q). May be involved in apoptosis. Functions at the G2/M checkpoint to delay mitosis. May function as a sensor that monitors the oxidative states and mediates appropriat…
128	2	Slfn1	10090.ENSMUSP00000047782	Schlafen family member 1; Schlafen 1
129	2	Plxnc1	10090.ENSMUSP00000096939	Plexin-C1; Receptor for SEMA7A, for vaccinia virus semaphorin A39R and for herpesvirus Sema protein. Binding of semaphorins triggers cellular responses leading to the rearrangement of the cytoskeleton and to secretion of IL6 and IL8 (By similarity)
129	2	Sema7a	10090.ENSMUSP00000042211	Sema domain, immunoglobulin domain (ig), and gpi membrane anchor, (semaphorin) 7a; Semaphorin-7A; Plays an important role in integrin-mediated signaling and functions both in regulating cell migration and immune responses. Promotes formation of focal adhesion complexes, activation of the protein kinase PTK2/FAK1 and subsequent phosphorylation of MAPK1 and MAPK3. Promotes production of proinflamma…
130	2	Lrrc32	10090.ENSMUSP00000133205	Leucine-rich repeat-containing 32; Leucine rich repeat containing 32
130	2	Ovol1	10090.ENSMUSP00000025861	Putative transcription factor Ovo-like 1; Putative transcription factor. Involved in hair formation and spermatogenesis. May function in the differentiation and/or maintenance of the urogenital system
131	2	Plekho2	10090.ENSMUSP00000063677	Pleckstrin homology domain containing, family O member 2
131	2	Psrc1	10090.ENSMUSP00000099689	Proline/serine-rich coiled-coil protein 1; Required for normal progression through mitosis. Required for normal congress of chromosomes at the metaphase plate, and for normal rate of chromosomal segregation during anaphase. Plays a role in the regulation of mitotic spindle dynamics. Increases the rate of turnover of microtubules on metaphase spindles, and contributes to the generation of normal t…
132	2	Mpp6	10090.ENSMUSP00000125880	Membrane protein, palmitoylated 6 (MAGUK p55 subfamily member 6); Belongs to the MAGUK family
132	2	Pvrl3	10090.ENSMUSP00000023334	Poliovirus receptor-related protein 3; Nectin-3; Plays a role in cell-cell adhesion through heterophilic trans-interactions with nectins-like or other nectins, such as trans-interaction with NECTIN2 at Sertoli-spermatid junctions. Trans-interaction with PVR induces activation of CDC42 and RAC small G proteins through common signaling molecules such as SRC and RAP1. Also involved in the formation …
133	2	Dhh	10090.ENSMUSP00000023737	Desert hedgehog protein; Intercellular signal essential for a variety of patterning events during development. May function as a spermatocyte survival factor in the testes. Essential for testes development
133	2	Wt1	10090.ENSMUSP00000117891	Wilms tumor 1 homolog; Transcription factor that plays an important role in cellular development and cell survival Recognizes and binds to the DNA sequence 5'- GCG(T/G)GGGCG-3' (By similarity). Regulates the expression of numerous target genes, including EPO . Plays an essential role for development of the urogenital system. It has a tumor suppressor as well as an oncogenic role in tumor formatio…
134	2	Rhbdf2	10090.ENSMUSP00000099317	Inactive rhomboid protein 2; Rhomboid protease-like protein which has no protease activity but regulates the secretion of several ligands of the epidermal growth factor receptor. Indirectly activates the epidermal growth factor receptor signaling pathway and may thereby regulate sleep, cell survival, proliferation and migration; Belongs to the peptidase S54 family
134	2	Tmprss11e	10090.ENSMUSP00000124534	Transmembrane protease serine 11E; Serine protease which possesses both gelatinolytic and caseinolytic activities. Shows a preference for Arg in the P1 position; Belongs to the peptidase S1 family
135	2	Cldn14	10090.ENSMUSP00000062045	Claudin-14; Plays a major role in tight junction-specific obliteration of the intercellular space, through calcium- independent cell-adhesion activity
135	2	Cldn2	10090.ENSMUSP00000054219	Claudin-2; Plays a major role in tight junction-specific obliteration of the intercellular space, through calcium- independent cell-adhesion activity; Belongs to the claudin family
136	2	Fabp5	10090.ENSMUSP00000029046	Fatty acid-binding protein, epidermal; High specificity for fatty acids. Highest affinity for C18 chain length (By similarity); Belongs to the calycin superfamily. Fatty-acid binding protein (FABP) family
136	2	Mal2	10090.ENSMUSP00000025356	Mal, t cell differentiation protein 2; Protein MAL2; Member of the machinery of polarized transport. Required for the indirect transcytotic route at the step of the egress of the transcytosing cargo from perinuclear endosomes in order for it to travel to the apical surface via a raft-dependent pathway (By similarity)
137	2	Chrdl2	10090.ENSMUSP00000032977	Chordin-like protein 2; Implicated in tumor angiogenesis (By similarity). May inhibits BMPs activity by blocking their interaction with their receptors. Has a negative regulator effect on the cartilage formation/regeneration from immature mesenchymal cells, by preventing or reducing the rate of matrix accumulation. May play a role during myoblast and osteoblast differentiation, and maturation
137	2	Lvrn	10090.ENSMUSP00000025358	Aminopeptidase q; Metalloprotease which may be important for placentation by regulating biological activity of key peptides at the embryo-maternal interface. On synthetic substrates it shows a marked preference for Leu-4-methylcoumaryl-7-amide (Leu-MCA) over Met-MCA, Arg-LCA and Lys- LCA. Cleaves the N-terminal amino acid of several peptides such as angiotensin-3, kisspeptin-10 and endokinin C
138	2	Gpr113	10090.ENSMUSP00000085440	Adhesion G-protein coupled receptor F3; Orphan receptor
138	2	Gpr123	10090.ENSMUSP00000026548	G protein-coupled receptor 123; Belongs to the G-protein coupled receptor 2 family. Adhesion G-protein coupled receptor (ADGR) subfamily
139	2	Il18rap	10090.ENSMUSP00000027237	Interleukin-18 receptor accessory protein; Within the IL18 receptor complex, does not mediate IL18- binding, but involved in IL18-dependent signal transduction, leading to NF-kappa-B and JNK activation
139	2	Trim40	10090.ENSMUSP00000084400	Tripartite motif-containing protein 40; May function as an E3 ubiquitin-protein ligase of the NEDD8 conjugation pathway. Promotes neddylation of IKBKG/NEMO, stabilizing NFKBIA, and inhibiting of NF-kappaB nuclear translocation and activity (By similarity)
140	2	Serpina10	10090.ENSMUSP00000048357	Serine (or cysteine) peptidase inhibitor, clade a (alpha-1 antiproteinase, antitrypsin), member 10; Protein Z-dependent protease inhibitor; Inhibits activity of the coagulation protease factor Xa in the presence of PROZ, calcium and phospholipids. Also inhibits factor XIa in the absence of cofactors (By similarity); Belongs to the serpin family
140	2	Uap1	10090.ENSMUSP00000106983	Udp-n-acetylglucosamine/udp-n-acetylgalactosamine diphosphorylase; UDP-N-acetylhexosamine pyrophosphorylase; Converts UTP and GlcNAc-1-P into UDP-GlcNAc, and UTP and GalNAc-1-P into UDP-GalNAc. Isoform AGX1 has 2 to 3 times higher activity towards GalNAc-1-P, while isoform AGX2 has 8 times more activity towards GlcNAc-1-P (By similarity)
141	2	Dnajc22	10090.ENSMUSP00000055482	Dnaj heat shock protein family (hsp40) member c22; DnaJ homolog subfamily C member 22; May function as a co-chaperone
141	2	Hspa12a	10090.ENSMUSP00000066860	Heat shock 70 kda protein 12a; Adapter protein for SORL1, but not SORT1. Delays SORL1 internalization and affects SORL1 subcellular localization
142	2	Fam198b	10090.ENSMUSP00000114093	Golgi associated kinase 1b; Protein FAM198B; Family with sequence similarity 198, member B; Belongs to the FAM198 family
142	2	Gal3st1	10090.ENSMUSP00000058348	Galactosylceramide sulfotransferase; Catalyzes the sulfation of membrane glycolipids. Seems to prefer beta-glycosides at the non-reducing termini of sugar chains attached to a lipid moiety. Catalyzes the synthesis of HSO3-3-galactosylceramide (sulfatide), a major lipid component of the myelin sheath and of HSO3-3-monogalactosylalkylacylglycerol (seminolipid), present in spermatocytes. Also acts o…
143	2	Emp1	10090.ENSMUSP00000107538	Epithelial membrane protein 1
143	2	Fbln2	10090.ENSMUSP00000048334	Fibulin-2; Its binding to fibronectin and some other ligands is calcium dependent. May act as an adapter that mediates the interaction between FBN1 and ELN; Belongs to the fibulin family
144	2	Cd248	10090.ENSMUSP00000070847	CD248 antigen, endosialin; Endosialin; May play a role in angiogenesis or vascular function
144	2	Fstl1	10090.ENSMUSP00000110411	Follistatin-related protein 1; May modulate the action of some growth factors on cell proliferation and differentiation. Binds heparin (By similarity)
145	2	Rassf10	10090.ENSMUSP00000138103	Ras association (RalGDS/AF-6) domain family (N-terminal) member 10
145	2	Rassf2	10090.ENSMUSP00000028814	Ras association (ralgds/af-6) domain family member 2; Ras association domain-containing protein 2; Potential tumor suppressor. Acts as a KRAS-specific effector protein. May promote apoptosis and cell cycle arrest. Stabilizes STK3/MST2 by protecting it from proteasomal degradation (By similarity)
146	2	Ano7	10090.ENSMUSP00000140438	Anoctamin-7; Has calcium-dependent phospholipid scramblase activity; scrambles phosphatidylserine, phosphatidylcholine and galactosylceramide. Does not exhibit calcium-activated chloride channel (CaCC) activity. May play a role in cell-cell interactions
146	2	Glipr2	10090.ENSMUSP00000030202	Golgi-associated plant pathogenesis-related protein 1; GLI pathogenesis-related 2; Belongs to the CRISP family
147	2	Ankrd37	10090.ENSMUSP00000056828	Ankyrin repeat domain-containing protein 37; Ankyrin repeat domain 37
147	2	Rxfp1	10090.ENSMUSP00000077611	Relaxin/insulin-like family peptide receptor 1; Relaxin receptor 1; Receptor for relaxins. The activity of this receptor is mediated by G proteins leading to stimulation of adenylate cyclase and an increase of cAMP. Binding of the ligand may also activate a tyrosine kinase pathway that inhibits the activity of a phosphodiesterase that degrades cAMP
148	2	Egln3	10090.ENSMUSP00000041874	Hypoxia-inducible factor prolyl hydroxylase; Egl nine homolog 3; Plays a crucial role in DNA damage response (DDR) by hydroxylating TELO2, promoting its interaction with ATR which is required for activation of the ATR/CHK1/p53 pathway (By similarity). Cellular oxygen sensor that catalyzes, under normoxic conditions, the post-translational formation of 4-hydroxyproline in hypoxia-inducible factor …
148	2	Metrn	10090.ENSMUSP00000127275	Meteorin; Involved in both glial cell differentiation and axonal network formation during neurogenesis. Promotes astrocyte differentiation and transforms cerebellar astrocytes into radial glia. Also induces axonal extension in small and intermediate neurons of sensory ganglia by activating nearby satellite glia; Belongs to the meteorin family
149	2	Gad1-ps	10090.ENSMUSP00000133048	Glutamate decarboxylase 1, pseudogene
149	2	Slc6a12	10090.ENSMUSP00000032200	Solute carrier family 6 (neurotransmitter transporter, betaine/gaba), member 12; Transports betaine and GABA. May have a role in regulation of GABAergic transmission in the brain through the reuptake of GABA into presynaptic terminals, as well as in osmotic regulation (By similarity)
150	2	Tmc5	10090.ENSMUSP00000049784	Transmembrane channel-like protein 5; Probable ion channel; Belongs to the TMC family
150	2	Tmem132e	10090.ENSMUSP00000052484	Transmembrane protein 132E; Required for normal inner ear hair cell function and hearing
151	2	Gas7	10090.ENSMUSP00000104322	Growth arrest-specific protein 7; May play a role in promoting maturation and morphological differentiation of cerebellar neurons
151	2	Gfod1	10090.ENSMUSP00000062662	Glucose-fructose oxidoreductase domain-containing protein 1; Glucose-fructose oxidoreductase domain containing 1
152	2	Clca4	10090.ENSMUSP00000124581	Calcium-activated chloride channel regulator 3/4; Chloride channel calcium activated 4
152	2	Mab21l4	10090.ENSMUSP00000035332	Uncharacterized protein C2orf54 homolog; RIKEN cDNA 2310007B03 gene
153	2	Clrn3	10090.ENSMUSP00000056245	Clarin-3; Clarin 3
153	2	Lzts3	10090.ENSMUSP00000037109	Leucine zipper putative tumor suppressor 3; May be involved in promoting the maturation of dendritic spines, probably via regulating SIPA1L1 levels at the postsynaptic density of synapses; Belongs to the LZTS3 family
154	2	Brinp3	10090.ENSMUSP00000074201	BMP/retinoic acid-inducible neural-specific protein 3; Inhibits neuronal cell proliferation by negative regulation of the cell cycle transition. Promotes pituitary gonadotrope cell proliferation, migration and invasion, when overexpressed. May play a role in cell pituitary tumor development; Belongs to the BRINP family
154	2	Dennd4a	10090.ENSMUSP00000037915	Denn domain-containing protein 4; DENN/MADD domain containing 4A
155	2	Asprv1	10090.ENSMUSP00000046121	Aspartic peptidase, retroviral-like 1
155	2	Dmkn	10090.ENSMUSP00000129031	Dermokine; May act as a soluble regulator of keratinocyte differentiation
156	2	Chic2	10090.ENSMUSP00000074903	Cysteine-rich hydrophobic domain-containing protein 2; Cysteine-rich hydrophobic domain 2; Belongs to the CHIC family
156	2	Fign	10090.ENSMUSP00000122855	Fidgetin; ATP-dependent microtubule severing protein. Severs microtubules along their length and depolymerizes their ends, primarily the minus-end, suppressing microtubule growth from and attachment to centrosomes. Microtubule severing may promote rapid reorganization of cellular microtubule arrays and the release of microtubules from the centrosome following nucleation. Microtubule release from …
157	2	Kctd11	10090.ENSMUSP00000059107	BTB/POZ domain-containing protein KCTD11; Plays a role as a marker and a regulator of neuronal differentiation; Up-regulated by a variety of neurogenic signals, such as retinoic acid, epidermal growth factor/EGF and NGFB/nerve growth factor. Induces apoptosis, growth arrest and the expression of cyclin-dependent kinase inhibitor CDKN1B. Plays a role as a tumor repressor and inhibits cell growth a…
157	2	Kctd12	10090.ENSMUSP00000139261	Potassium channel tetramerisation domain containing 12; BTB/POZ domain-containing protein KCTD12; Auxiliary subunit of GABA-B receptors that determine the pharmacology and kinetics of the receptor response. Increases agonist potency and markedly alter the G-protein signaling of the receptors by accelerating onset and promoting desensitization
158	2	Gimap1	10090.ENSMUSP00000062108	GTPase IMAP family member 1; May regulate lymphocyte survival. Required for normal levels of mature T-lymphocytes and mature B-cells; Belongs to the TRAFAC class TrmE-Era-EngA-EngB-Septin- like GTPase superfamily. AIG1/Toc34/Toc159-like paraseptin GTPase family. IAN subfamily
158	2	Gimap6	10090.ENSMUSP00000059371	GTPase, IMAP family member 6
159	2	Gm5483	10090.ENSMUSP00000110508	Cystatin domain containing 4; Belongs to the cystatin family
159	2	Retnlg	10090.ENSMUSP00000070238	Resistin-like gamma; Probable hormone (Probable). Promotes chemotaxis in myeloid cells; Belongs to the resistin/FIZZ family
160	2	Misp	10090.ENSMUSP00000130071	Mitotic interactor and substrate of PLK1; Plays a role in mitotic spindle orientation and mitotic progression. Regulates the distribution of dynactin at the cell cortex in a PLK1-dependent manner, thus stabilizing cortical and astral microtubule attachments required for proper mitotic spindle positioning. May link microtubules to the actin cytoskeleton and focal adhesions. May be required for dir…
160	2	Ppp1r18	10090.ENSMUSP00000109445	Protein phosphatase 1, regulatory subunit 18; Phostensin; May target protein phosphatase 1 to F-actin cytoskeleton
161	2	Fads3	10090.ENSMUSP00000111659	Fatty acid desaturase 3 (delta-13 desaturase); Fatty acid desaturase 3; Belongs to the fatty acid desaturase type 1 family
161	2	Myrf	10090.ENSMUSP00000139601	Myelin regulatory factor; Myelin regulatory factor: Constitutes a precursor of the transcription factor. Mediates the autocatalytic cleavage that releases the Myelin regulatory factor, N-terminal component that specifically activates transcription of central nervous system (CNS) myelin genes; Belongs to the MRF family
162	1	Ccnd2	10090.ENSMUSP00000000188	G1/S-specific cyclin-D2; Regulatory component of the cyclin D2-CDK4 (DC) complex that phosphorylates and inhibits members of the retinoblastoma (RB) protein family including RB1 and regulates the cell-cycle during G(1)/S transition. Phosphorylation of RB1 allows dissociation of the transcription factor E2F from the RB/E2F complex and the subsequent transcription of E2F target genes which are resp…
163	1	Myb	10090.ENSMUSP00000020158	Transcriptional activator Myb; Transcriptional activator; DNA-binding protein that specifically recognize the sequence 5'-YAAC[GT]G-3'. Plays an important role in the control of proliferation and differentiation of hematopoietic progenitor cells
164	1	Areg	10090.ENSMUSP00000031325	Amphiregulin; Ligand of the EGF receptor/EGFR. Autocrine growth factor as well as a mitogen for a broad range of target cells including astrocytes, Schwann cells and fibroblasts; Belongs to the amphiregulin family
165	1	Arhgap25	10090.ENSMUSP00000109267	Rho gtpase-activating protein 22/24/25; Rho GTPase-activating protein 25; GTPase activator for the Rho-type GTPases by converting them to an inactive GDP-bound state
166	1	Hk3	10090.ENSMUSP00000051215	Hexokinase-3; Hexokinase 3; Belongs to the hexokinase family
167	1	Thbs4	10090.ENSMUSP00000022213	Thrombospondin-4; Adhesive glycoprotein that mediates cell-to-cell and cell-to-matrix interactions and is involved in various processes including cellular proliferation, migration, adhesion and attachment, inflammatory response to CNS injury, regulation of vascular inflammation and adaptive responses of the heart to pressure overload and in myocardial function and remodeling. Binds to structural …
168	1	Apbb1ip	10090.ENSMUSP00000014290	Amyloid beta (a4) precursor protein-binding, family b, member 1 interacting protein; Amyloid beta A4 precursor protein-binding family B member 1-interacting protein; Appears to function in the signal transduction from Ras activation to actin cytoskeletal remodeling. Suppresses insulin- induced promoter activities through AP1 and SRE. Mediates Rap1- induced adhesion (By similarity)
169	1	Wdfy4	10090.ENSMUSP00000117068	WD repeat and FYVE domain containing 4
170	1	Dock2	10090.ENSMUSP00000090884	Dedicator of cytokinesis protein 2; Involved in cytoskeletal rearrangements required for lymphocyte migration in response of chemokines. Activates RAC1 and RAC2, but not CDC42, by functioning as a guanine nucleotide exchange factor (GEF), which exchanges bound GDP for free GTP. May also participate in IL2 transcriptional activation via the activation of RAC2
171	1	Tgfbi	10090.ENSMUSP00000037719	Transforming growth factor-beta-induced protein ig-h3; Plays a role in cell adhesion. May play a role in cell-collagen interactions (By similarity)
172	1	Cyp2c65	10090.ENSMUSP00000084489	Cytochrome P450, family 2, subfamily c, polypeptide 65
173	1	Adamts5	10090.ENSMUSP00000023611	A disintegrin-like and metallopeptidase (reprolysin type) with thrombospondin type 1 motif, 5 (aggrecanase-2); A disintegrin and metalloproteinase with thrombospondin motifs 5; Metalloproteinase that plays an important role in connective tissue organization, development, inflammation, arthritis, and cell migration. ADAMTS5 is an extracellular matrix (ECM) degrading enzyme that show proteolytic ac…
174	1	Angptl4	10090.ENSMUSP00000002360	Angiopoietin-related protein 4; Protein with hypoxia-induced expression in endothelial cells. May act as a regulator of angiogenesis and modulate tumorigenesis. Inhibits proliferation, migration, and tubule formation of endothelial cells and reduces vascular leakage. May exert a protective function on endothelial cells through an endocrine action. It is directly involved in regulating glucose hom…
175	1	Fzd7	10090.ENSMUSP00000109884	Frizzled class receptor 7; Frizzled-7; Receptor for Wnt proteins. Most of frizzled receptors are coupled to the beta-catenin canonical signaling pathway, which leads to the activation of disheveled proteins, inhibition of GSK- 3 kinase, nuclear accumulation of beta-catenin and activation of Wnt target genes. A second signaling pathway involving PKC and calcium fluxes has been seen for some family…
176	1	Dock4	10090.ENSMUSP00000047387	Dedicator of cytokinesis protein 4; Involved in regulation of adherens junction between cells. Plays a role in cell migration. Functions as a guanine nucleotide exchange factor (GEF), which activates Rap1 small GTPase by exchanging bound GDP for free GTP (By similarity)
177	1	Gnat3	10090.ENSMUSP00000030561	Guanine nucleotide-binding protein G(t) subunit alpha-3; Guanine nucleotide-binding protein (G protein) alpha subunit playing a prominent role in bitter and sweet taste transduction as well as in umami (monosodium glutamate, monopotassium glutamate, and inosine monophosphate) taste transduction. Transduction by this alpha subunit involves coupling of specific cell-surface receptors with a cGMP-ph…
178	1	S1pr3	10090.ENSMUSP00000085293	Sphingosine 1-phosphate receptor 3; Receptor for the lysosphingolipid sphingosine 1- phosphate (S1P). S1P is a bioactive lysophospholipid that elicits diverse physiological effect on most types of cells and tissues
179	1	Sema4d	10090.ENSMUSP00000021900	Sema domain, immunoglobulin domain (ig), transmembrane domain (tm) and short cytoplasmic domain, (semaphorin) 4d; Semaphorin-4D; Cell surface receptor for PLXN1B and PLXNB2 that plays an important role in cell-cell signaling. Promotes reorganization of the actin cytoskeleton and plays a role in axonal growth cone guidance in the developing central nervous system. Regulates dendrite and axon branc…
180	1	Kalrn	10090.ENSMUSP00000110611	Kalirin; Promotes the exchange of GDP by GTP. Activates specific Rho GTPase family members, thereby inducing various signaling mechanisms that regulate neuronal shape, growth, and plasticity, through their effects on the actin cytoskeleton. Induces lamellipodia independent of its GEF activity (By similarity); Belongs to the protein kinase superfamily. CAMK Ser/Thr protein kinase family
181	1	Car9	10090.ENSMUSP00000030183	Carbonic anhydrase 9; Reversible hydration of carbon dioxide. Participates in pH regulation (By similarity)
182	1	Fzd5	10090.ENSMUSP00000067783	Frizzled class receptor 5; Frizzled-5; Receptor for Wnt proteins. Most of frizzled receptors are coupled to the beta-catenin canonical signaling pathway, which leads to the activation of disheveled proteins, inhibition of GSK- 3 kinase, nuclear accumulation of beta-catenin and activation of Wnt target genes. A second signaling pathway involving PKC and calcium fluxes has been seen for some family…
183	1	Tnfrsf10b	10090.ENSMUSP00000022663	Tumor necrosis factor receptor superfamily member 10B; Receptor for the cytotoxic ligand TNFSF10/TRAIL. The adapter molecule FADD recruits caspase-8 to the activated receptor. The resulting death-inducing signaling complex (DISC) performs caspase-8 proteolytic activation which initiates the subsequent cascade of caspases (aspartate-specific cysteine proteases) mediating apoptosis. Promotes the ac…
184	1	Ephb2	10090.ENSMUSP00000101472	Ephrin type-B receptor 2; Receptor tyrosine kinase which binds promiscuously transmembrane ephrin-B family ligands residing on adjacent cells, leading to contact-dependent bidirectional signaling into neighboring cells. The signaling pathway downstream of the receptor is referred to as forward signaling while the signaling pathway downstream of the ephrin ligand is referred to as reverse signalin…
185	1	Pla2g7	10090.ENSMUSP00000024706	Phospholipase a2, group vii (platelet-activating factor acetylhydrolase, plasma); Platelet-activating factor acetylhydrolase; Modulates the action of platelet-activating factor (PAF) by hydrolyzing the sn-2 ester bond to yield the biologically inactive lyso-PAF. Has a specificity for substrates with a short residue at the sn-2 position. It is inactive against long-chain phospholipids; Belongs to …
186	1	Krt8	10090.ENSMUSP00000023952	Keratin, type II cytoskeletal 8; Together with KRT19, helps to link the contractile apparatus to dystrophin at the costameres of striated muscle; Belongs to the intermediate filament family
187	1	Krt6a	10090.ENSMUSP00000023788	Keratin, type II cytoskeletal 6A; Epidermis-specific type I keratin involved in wound healing. Involved in the activation of follicular keratinocytes after wounding, while it does not play a major role in keratinocyte proliferation or migration. Participates in the regulation of epithelial migration by inhibiting the activity of SRC during wound repair; Belongs to the intermediate filament family
188	1	Muc4	10090.ENSMUSP00000093813	Mucin-4; Mucin 4
189	1	Dclk1	10090.ENSMUSP00000050034	Serine/threonine-protein kinase DCLK1; Probable kinase that may be involved in a calcium- signaling pathway controlling neuronal migration in the developing brain. May also participate in functions of the mature nervous system (By similarity)
190	1	Ssh2	10090.ENSMUSP00000042625	Protein phosphatase Slingshot homolog 2; Protein phosphatase which regulates actin filament dynamics. Dephosphorylates and activates the actin binding/depolymerizing factor cofilin, which subsequently binds to actin filaments and stimulates their disassembly. Inhibitory phosphorylation of cofilin is mediated by LIMK1, which may also be dephosphorylated and inactivated by this protein
191	1	Syt17	10090.ENSMUSP00000080284	Synaptotagmin xvii; Synaptotagmin-17; Plays a role in dendrite formation by melanocytes
192	1	Ltf	10090.ENSMUSP00000035077	Lactotransferrin; Transferrins are iron binding transport proteins which can bind two Fe(3+) ions in association with the binding of an anion, usually bicarbonate
193	1	Padi1	10090.ENSMUSP00000026378	Peptidyl arginine deiminase, type i; Protein-arginine deiminase type-1; Catalyzes the deimination of arginine residues of proteins
194	1	Krt20	10090.ENSMUSP00000017743	Keratin, type I cytoskeletal 20; Plays a significant role in maintaining keratin filament organization in intestinal epithelia. When phosphorylated, plays a role in the secretion of mucin in the small intestine; Belongs to the intermediate filament family
195	1	Vil1	10090.ENSMUSP00000027366	Villin-1; Epithelial cell-specific Ca(2+)-regulated actin- modifying protein that modulates the reorganization of microvillar actin filaments. Plays a role in the actin nucleation, actin filament bundle assembly, actin filament capping and severing. Binds phosphatidylinositol 4,5-bisphosphate (PIP2) and lysophosphatidic acid (LPA); binds LPA with higher affinity than PIP2. Binding to LPA increase…
196	1	Fgf13	10090.ENSMUSP00000033473	Fibroblast growth factor 11/12/13; Fibroblast growth factor 13; Microtubule-binding protein which directly binds tubulin and is involved in both polymerization and stabilization of microtubules. Through its action on microtubules, may participate to the refinement of axons by negatively regulating axonal and leading processes branching. Plays a crucial role in neuron polarization and migration in…
197	1	Ptprr	10090.ENSMUSP00000064392	Receptor-type tyrosine-protein phosphatase R; Sequesters mitogen-activated protein kinases (MAPKs) such as MAPK1, MAPK3 and MAPK14 in the cytoplasm in an inactive form. The MAPKs bind to a dephosphorylated kinase interacting motif, phosphorylation of which by the protein kinase A complex releases the MAPKs for activation and translocation into the nucleus. Isoform gamma may have a role in pattern…
198	1	Pdgfra	10090.ENSMUSP00000127173	Platelet-derived growth factor receptor alpha; Tyrosine-protein kinase that acts as a cell-surface receptor for PDGFA, PDGFB and PDGFC and plays an essential role in the regulation of embryonic development, cell proliferation, survival and chemotaxis. Depending on the context, promotes or inhibits cell proliferation and cell migration. Plays an important role in the differentiation of bone marrow…
199	1	Ptafr	10090.ENSMUSP00000070925	Platelet-activating factor receptor; Receptor for platelet activating factor, a chemotactic phospholipid mediator that possesses potent inflammatory, smooth- muscle contractile and hypotensive activity. Seems to mediate its action via a G protein that activates a phosphatidylinositol- calcium second messenger system
200	1	Adcy2	10090.ENSMUSP00000022013	Adenylate cyclase type 2; Catalyzes the formation of the signaling molecule cAMP in response to G-protein signaling. Down-stream signaling cascades mediate changes in gene expression patterns and lead to increased IL6 production. Functions in signaling cascades downstream of the muscarinic acetylcholine receptors; Belongs to the adenylyl cyclase class-4/guanylyl cyclase family
201	1	Pde1b	10090.ENSMUSP00000023132	Calcium/calmodulin-dependent 3',5'-cyclic nucleotide phosphodiesterase 1B; Cyclic nucleotide phosphodiesterase with a dual- specificity for the second messengers cAMP and cGMP, which are key regulators of many important physiological processes. Has a preference for cGMP as a substrate (By similarity)
202	1	Dck	10090.ENSMUSP00000031311	Deoxycitidine kinase; Deoxycytidine kinase; Required for the phosphorylation of the deoxyribonucleosides deoxycytidine (dC), deoxyguanosine (dG) and deoxyadenosine (dA)
203	1	Ptprd	10090.ENSMUSP00000099898	Receptor-type tyrosine-protein phosphatase delta; Can bidirectionally induce pre- and post-synaptic differentiation of neurons by mediating interaction with IL1RAP and IL1RAPL1 trans-synaptically. Involved in pre-synaptic differentiation through interaction with SLITRK2; Belongs to the protein-tyrosine phosphatase family. Receptor class 2A subfamily
204	1	Has2	10090.ENSMUSP00000062212	Hyaluronan synthase 2; Catalyzes the addition of GlcNAc or GlcUA monosaccharides to the nascent hyaluronan polymer. Therefore, it is essential to hyaluronan synthesis a major component of most extracellular matrices that has a structural role in tissues architectures and regulates cell adhesion, migration and differentiation. This is one of the isozymes catalyzing that reaction and it is particul…
205	1	P2ry12	10090.ENSMUSP00000051353	Purinergic receptor p2y, g-protein coupled 12; P2Y purinoceptor 12; Receptor for ADP and ATP coupled to G-proteins that inhibit the adenylyl cyclase second messenger system. Required for normal platelet aggregation and blood coagulation
206	1	Sh3kbp1	10090.ENSMUSP00000108075	SH3 domain-containing kinase-binding protein 1; Adapter protein involved in regulating diverse signal transduction pathways. Involved in the regulation of endocytosis and lysosomal degradation of ligand-induced receptor tyrosine kinases, including EGFR and MET/hepatocyte growth factor receptor, through a association with CBL and endophilins. The association with CBL, and thus the receptor interna…
207	1	Dab2	10090.ENSMUSP00000079689	Disabled 2, mitogen-responsive phosphoprotein; Disabled homolog 2; Adapter protein that functions as clathrin-associated sorting protein (CLASP) required for clathrin-mediated endocytosis of selected cargo proteins. Can bind and assemble clathrin, and binds simultaneously to phosphatidylinositol 4,5-bisphosphate (PtdIns(4,5)P2) and cargos containing non-phosphorylated NPXY internalization motifs,…
208	1	Ccdc34	10090.ENSMUSP00000028580	Coiled-coil domain-containing protein 34; Coiled-coil domain containing 34
209	1	Ms4a4b	10090.ENSMUSP00000046909	Membrane-spanning 4-domains, subfamily A, member 4B
210	1	Mctp1	10090.ENSMUSP00000118958	Multiple C2 and transmembrane domain-containing protein 1; Calcium sensor which is essential for the stabilization of normal baseline neurotransmitter release and for the induction and long-term maintenance of presynaptic homeostatic plasticity

## Sheet: Input
Input
Mid1-ps1
Reg1
Pla2g2f
Duoxa2
Mirt2
8030474K03Rik
Krt20
Retnlg
Duox2
Kif12
Otop3
Peg10
Cxcr1
Ighv3-5
Akr1c21
Sprr2f
Clca1
Il1f9
Gc
Stfa2l1
Igkv8-27
Gm19541
2310043M15Rik
Car1
Gm5483
Mmp8
Igkv4-55
S100a9
Ambp
Igkv4-57
Pzp
Glycam1
Spink4
Cyp2c65
Acod1
Trem3
Gm4952
Ighv2-9-1
S100a8
Mmp10
Wnt7a
Dsg3
Fbxw27
Cyp2a5
Sptssb
Clec4e
Slc9a4
Nccrp1
Cxcr2
Tmprss11g
Chil1
Clec4d
Tarm1
Hdc
Trem1
Gm7714
Serpinb2
Enthd1
Prok2
Slfn4
Nlrp12
Ighv1-19
Gm16054
Muc4
Saa3
Tgm3
C230014O12Rik
Mirt1
Reg3b
Nppc
Gad1-ps
Trpd52l3
R3hdml
Cxcl5
Gm13655
Tmprss11e
Gm14137
Osm
Gabra1
Ptprh
Ltf
Apol7c
Serpina10
Gpr55
Sell
Amer2
1700063K16Rik
Nfe2
4833407H14Rik
Cldn2
Brinp3
Olr1
Cyp4f40
Gm37691
Ighv1-47
Lilra6
St8sia3
Nos2
Csf3r
Sycp2
Hmx3
Ly6g6f
Ighv1-78
Gm15895
Car4
Bcl2l15
Ccl20
Mup20
Clca3b
Ccl3
Il1b
Mefv
Mcemp1
2010003K11Rik
Trpm5
Rgs13
Pdcd1lg2
St8sia6
Pipox
Dscaml1
1810046K07Rik
Gfi1b
Gabrg3
Cd300lf
Itln1
Vnn1
Tinag
Gnat3
Wnt16
Aqp4
Pyy
Ptprr
Iglv3
Cxcl2
F10
Siglecf
Igkv5-48
Pla2g2e
Msln
Sh2d7
Gm4675
Clrn3
Sirpb1b
Mmp13
Gm830
Clca3a2
Wfdc12
Sh2d6
Tm4sf4
Krt13
Sox21
Cyp3a13
Calcb
Crisp3
Fpr2
Anks4b
Hnf1a
Trim30b
Cxcl3
Gm10851
Dnah5
Cd19
Ccr1
Misp
A530064D06Rik
Gm16976
Trim40
Adam8
Spib
Gm12888
Fcmr
Ighv7-3
Bmx
Csf3
Gm12349
Gpr84
Cldn14
Myrf
A930018M24Rik
Mmp9
Gm13391
Pax5
Fcer2a
Tnfrsf13c
Pglyrp4
Serpind1
Trim15
F630028O10Rik
Cd101
Muc5b
Gm15987
Hcar2
Cxcr5
Sftpd
Phgr1
Avil
Ddah1
Lgals4
Nlrc4
Scn8a
Adgra1
Tnfsf14
Myo7b
Tmem236
AA467197
Tmem150b
Asprv1
Six3
Fabp1
Cass4
Cyp21a1
Lyz1
Foxp3
Prss22
Slpi
Ifitm1
4930539E08Rik
D130058E05Rik
Cd177
Gapt
Ppbp
Samsn1
Car9
Dnajc22
Aim2
Mmp12
Lemd1
Ptx3
Reg3g
Gm37245
Slc10a2
Il1a
St18
Treml4
Fgr
Adgrf3
Tmem190
Matk
Ctla4
Atg9b
Ighd
Adam12
Slfn1
Miat
Mycn
Pou2af1
BE692007
Gstp3
Mab21l3
Sgpp2
Muc13
Gm14055
Nlrp3
Ccl4
Sirpb1c
Gm15848
Iglc1
Il18rap
Tnfsf4
Pilrb2
Pkd1l2
H2-M2
Erp27
Fut1
Cd300lb
Csf2rb
Gm5127
Snai3
Ano7
Acsbg1
Ccr6
B430306N03Rik
Clec7a
Tnn
Vil1
Ifi202b
Ccl11
Fcrla
Acot12
Adgre4
Pklr
Ces2f
Il9r
H2-Eb2
Smpd3
Emilin2
Csf2rb2
Cnr2
Klrg1
Il11
Tnfrsf11b
Pkd1l3
Bpifc
Gm3336
Alox5
Mtmr7
Dio3
Tmc5
Cyp4f18
Mgam2-ps
S100b
Slc6a12
Siglecg
A530040E14Rik
Gm13373
Clec2g
Cideb
P4ha3
Ccr9
Mmp25
Pilrb1
Ms4a4a
Gp2
Dmkn
Cd79b
Gm26870
Zfp831
Lilrb4a
Spon1
Cyp1b1
Tnfrsf26
Icos
Ankrd33b
Stx11
Tnip3
Xylt1
Bcl11b
Stra6
Ms4a8a
Lcn2
Areg
Rxfp1
Nov
Srpx2
Trim30c
Calca
Chrdl2
2010109I03Rik
Pear1
Plek
Ptger2
Gm20634
Tigit
Asphd2
Cd200r4
Chga
Krt6a
Slc4a4
Il22ra1
Ptafr
C5ar1
Evi2
Angptl4
Sp6
Hk3
Cd33
Ccl7
Tmem82
Rgs4
Tmprss11b
Mmp3
Cd4
Ccr7
Gm43694
Gm15635
Pim1
Il4ra
Csgalnact1
Pla2g2d
Gpr171
Dhrs9
Pilra
Ptgdr
Tchh
Gabrp
Tnf
S100a3
Prss32
G0s2
Il5ra
Cd300ld
2210407C18Rik
Cd53
Mgl2
Plk3
Msr1
Meg3
Cd80
Ifitm6
Tgm1
Treml2
H2-DMb2
Gpr174
Lrrc55
Slamf6
Btla
Wfdc18
Gm38192
Eomes
Tlr13
Themis
Cd300a
Il1r2
Aldh1a3
Ccl6
Serpina3g
Lif
Ephb2
Stac2
Cd22
Gm6736
Mir142hg
Wisp2
Egln3
Htr2a
Fcgr2b
Gpr141
Mxd1
B3galt5
Tmem132e
Ccrl2
Ccl8
Tnmd
Pik3r5
Padi1
Gm42503
Prdm1
Il7r
Cpxm1
Ccdc88b
Ubash3a
Slco5a1
Gpr35
Tnfrsf9
Soat2
Gm43238
Ncf1
Sema7a
Gm20400
Omp
Sec16b
Vnn3
Gm11545
Adamts5
Rtn4rl2
Gm14230
Rgs1
H2-Ob
Fgfbp1
Slc15a3
Ccl9
C130050O18Rik
Rhof
Ripor2
Ltb
Ncf4
Gm26740
Ptpn22
Tlr6
Lox
4833422C13Rik
Lgi2
Fbn1
Pmaip1
Gcnt1
P2ry13
H2-Oa
Zfp300
Lrmp
C3
Snx20
Syt17
Tgm5
Has2
Adamts12
Ret
Ppp1r3d
Gprin3
Siglech
2310007B03Rik
Tmem35a
Zc3h12a
1700066B19Rik
Pla2g7
Thbs4
Sh2b2
Ltb4r1
Sh2d2a
Plb1
Lrrc32
Cd14
Bst1
Vcam1
Fgf13
Gm12840
Gm38110
Lyz2
Hhex
Rasgrp4
Gdpd2
Ccl2
Tcrg-C2
Syk
B3gnt5
Dnah8
Bank1
Gpr132
Casp1
Cdc42ep2
Kif26b
Gm29397
Chst11
Rassf10
Prrg4
Cpne7
Gm43042
Cd5
Adcy2
Tmem268
Ttyh2
Relt
Gm11560
Dhh
Hs3st1
Fbxo48
Dock11
Lcp2
Ms4a4b
Gm42528
Itgam
Adora2a
Arl11
Flt3
Podnl1
Itgb2
Pde1b
Dyrk3
Selplg
Il2rg
Epha2
Fcgr3
Cacna2d4
Mctp1
Tgfbi
Cd84
Aox1
Pclaf
Tmem92
Ska1
Gm1966
Ccr2
Card9
Fmnl1
Pirb
Socs3
Cd247
Kmo
Tlr8
Fbln2
Ms4a6b
Adam19
C920009B18Rik
Dusp1
Sox7
C130026I21Rik
Alox5ap
Rnf144a
Nfam1
Sod3
Gm42463
Mall
Neurl3
Gm2619
Fxyd5
Slc11a1
Nrros
Kif23
Gm20186
C5ar2
Ccl12
Itga4
Gm21897
Sv2c
Sema6b
Ifi205
Ermap
Cfp
Plxnc1
Gcnt2
Cdh2
Naip1
Ier3
Hist1h1e
Adgrd1
Lyve1
Hba-a2
Pygl
Ptprc
Nfatc2
Dab2
Glipr1
Plaur
Robo2
Clcf1
Mest
Fgd5
Btk
Rftn1
Kctd12
AW112010
Ifi204
Myb
Arhgap9
Wdfy4
Tbxas1
Trpv3
Ncf2
Ovol1
Glipr2
Chit1
Ccl21a
Cd37
Arhgap45
St6galnac2
F3
Knl1
Gal3st1
Apbb1ip
Gda
Lrrn4cl
Depdc1a
Arxes1
S1pr3
E2f8
Pole
Pdgfrl
Svep1
Pf4
Gm12603
Il27ra
Cd248
Slmapos2
Kctd11
Themis2
Fstl1
Apobec1
Nod2
Cd38
P2ry12
Il21r
Hist1h1d
Igfbp3
Gja5
St6gal1
Tyrobp
F730043M19Rik
Lvrn
Vcan
Gm8995
Cysltr2
Hvcn1
Gmfg
Inpp5d
Dclk1
Chst15
Ankrd37
Ksr1
Was
Kcnab2
Rassf2
Nuf2
Ccnb1
Tlr7
Cdkn1a
Myo7a
Lzts3
Esco2
Fgf2
Dpt
Ifne
Dsc2
Gm29055
1810011H11Rik
Laptm5
Rgs16
Pdzrn3
Nfe2l3
Ccr5
Trim46
Arhgap25
Kif15
AI467606
Btbd19
Ssc5d
Fam111a
Mdga1
Col27a1
Tm6sf1
Tnfaip8l1
Prrx2
Ercc6l
A430105I19Rik
Bard1
Gimap1
Il16
Ifi207
Tnfaip3
Wipf1
Ankrd35
Gjb4
Nectin3
Smarca5-ps
Noxa1
Ccne2
Lck
Ptger4
Wt1
Hist2h3c2
Il34
Fign
Rdh10
Pkp1
Csf1r
Hcst
Gsdmd
1110025M09Rik
Metrn
Dennd1c
Igf2
Ppp1r18
Dusp6
Psrc1
Prr11
Cysltr1
Kif14
Stab1
Cnrip1
Inhba
Gsto1
Tnfrsf18
Pdpn
Pitpnc1
Shcbp1
Fabp5
Csrnp1
Gas7
Krt79
Pdlim7
Zfp239
Junb
Pdgfra
Orc1
Phlda1
Pde3b
Dennd4a
Itih5
Sh3bp2
Jdp2
Rcsd1
Cmah
Eme1
Hbegf
Nckap1l
Cdr2l
Slc43a3
Gng2
Cdkn2a
Uap1
Fam43a
Rab8b
Lrrc8c
Melk
Heg1
Dfna5
Dse
Tnfsf9
Ets1
St8sia4
6430562O15Rik
Tmem54
Gja1
Fam198b
C1s1
Sgo2a
Ecscr
Rbp1
Mmd
Steap1
Stom
Ppm1j
Jaml
F2r
Rinl
Tnfrsf10b
Tmc8
Mkrn2os
Lmnb1
Dock2
Kif11
Rasa3
Clec11a
Bcl3
Atp10a
Gjb2
Cnnm2
Cyba
Il1rap
Ccnd2
Nr1h3
Tnfaip8l2
Col5a3
Col11a1
Itpripl2
Cenpm
Nusap1
Mpp6
Cebpd
Bok
Lgals12
Plekho2
Nuak1
Atf3
Map3k14
Mybl1
Spire2
Parvb
Emp1
Prickle1
Gtse1
Cyp2r1
Abhd15
Kif2c
Antxr2
BC055324
Cenpi
Hspa12a
Nrm
Rad51ap1
Cdc6
Ddias
B4galt5
Dok4
Grk5
Fads3
Gm26532
Sh3pxd2b
Gm42927
Nfkbia
C1ra
Zfp52
Incenp
Trib1
Dsel
Dnaaf3
Gulp1
Mir17hg
Fzd7
Rad54l
Gimap6
Gm6501
Lyst
Gt(ROSA)26Sor
Irak3
Mastl
Ssh2
Ifngr1
Zwilch
Gm21399
Cbr3
Nfkbiz
Gfod1
Agap2
Plk2
Endod1
Fyn
Fes
Fzd5
Bcl2l11
Mob3a
Map3k13
Fam102b
Il17ra
Elk3
Tuba1a
Rel
Rps12-ps24
Tgm2
Sema4d
Kalrn
Gm340
Ctsc
Dhfr
Skil
Ier5l
Gm26917
Celsr1
Ncapg2
Rhoc
Slc9a9
Krt8
Orai2
Eda2r
Capn5
Cxadr
Tacc3
Lyn
Ccdc71l
Sh3kbp1
Dock4
Smim3
Clip2
Pdia5
5031439G07Rik
Ammecr1
Cep170
Itga6
Ptprd
Scn1b
Limk1
5730507C01Rik
H1f0
Apaf1
S100a16
Cdt1
Gm4204
Marcks
Pnp
Homer1
1700017B05Rik
Actb
Cnnm4
Smad3
Piezo1
Litaf
Lnpep
Zfp36
Gsr
Ninj1
Ccdc34
B4galt1
Rhob
Nap1l1
Tpm3
Fmnl3
Nuak2
Rnf19b
Dck
Wdhd1
Mal2
Stambpl1
Chic2
Rhbdf2
Zfp53
Bak1
Rnf19a
Plekhf2
Praf2
Lpcat4
Gm8822
Spred2
