# Supplementary material for: AMPK activation protects against prostate cancer by inducing a catabolic cellular state
Source: Cell Rep. Author manuscript; Available in PMC 2023 Oct 23. (PMC10576838; doi:10.1016/j.celrep.2023.112396)
Supplement: 5 [file NIHMS1897945-supplement-5.xlsx]

## Sheet: Lipidomic results NEG
Table S6. Summary of lipidomic results from analysis of xenograft tumour tissue. Related to Figure 6.
	annotated	m/z	RT (min)		FC	P		Vehicle_Xenograft_8_45	Vehicle_Xenograft_8_46	Vehicle_Xenograft_8_47	BI9774_Xenograft_9_48	BI9774_Xenograft_9_49	BI9774_Xenograft_9_50	BI9774_Xenograft_9_51
Wet weight (mg)								27.1	50.3	39	40.5	35	33	34.5
Total protein (mg)								2.36539	3.68262	2.66225	2.73579	2.88603	2.63886	2.80471
582.5096T283.88	[Cer(33:1)+OAc]	582.51	4.73133		0.356532	0.195714		0.180868	0.696404	0.172202	0.0856409	0.0471406	0.196111	0.170003
596.5240T283.89	[Cer(34:1)+OAc]	596.524	4.7315		0.355854	0.175594		0.314281	1.07321	0.275736	0.135107	0.0802146	0.313189	0.260644
638.5729T372.42	[Cer(37:1)+OAc]	638.573	6.207		0.49678	0.335164		0.172438	0.633677	0.130395	0.0931056	0.0474828	0.225632	0.254098
652.5881T372.44	[Cer(38:1)+OAc]	652.588	6.20733		0.514556	0.336901		0.215184	0.723708	0.158116	0.112395	0.0544099	0.28671	0.299114
666.6041T386.89	[Cer(39:1)+OAc]	666.604	6.44817		0.513277	0.275053		0.35458	1.04496	0.295004	0.191497	0.108419	0.396603	0.463175
620.5968T386.84	[Cer(40:1)+-H]	620.597	6.44733		0.501883	0.288093		0.0686185	0.213276	0.0534702	0.0376822	0.0192288	0.0798453	0.0876619
680.6179T387.20	[Cer(40:1)+OAc]	680.618	6.45333		0.501244	0.267803		0.439119	1.26241	0.332693	0.219388	0.131177	0.483378	0.525576
694.6349T398.07	[Cer(41:1)+OAc]	694.635	6.6345		0.555033	0.171084		0.309829	0.648112	0.294114	0.17276	0.1081	0.307227	0.33849
692.6200T385.83	[Cer(41:2)+OAc]	692.62	6.4305		0.551164	0.243206		0.20308	0.579076	0.203134	0.13851	0.114436	0.231203	0.239926
690.6028T373.46	[Cer(41:3)+OAc]	690.603	6.22433		0.499143	0.316068		0.0349253	0.14122	0.0291781	0.0276237	0.0288179	0.0371796	0.0430265
708.6509T398.42	[Cer(42:1)+OAc]	708.651	6.64033		0.550611	0.169419		0.367178	0.784006	0.355578	0.211915	0.127499	0.359293	0.40748
646.6125T385.85	[Cer(42:2)+-H]	646.612	6.43083		0.437386	0.199831		0.035665	0.106903	0.0365723	0.0237984	0	0.0387866	0.0418865
706.6331T385.85	[Cer(42:2)+OAc]	706.633	6.43083		0.563744	0.231298		0.244553	0.65827	0.248476	0.172506	0.136021	0.264954	0.291902
704.6201T373.41	[Cer(42:3)+OAc]	704.62	6.2235		0.372187	0.244424		0.0385457	0.157835	0.0315997	0.0370409	0.0317102	0	0.0443837
	SUM Cer							0.212776	0.623076	0.186876	0.118498	0.0739041	0.230008	0.247669
255.2321T55.85	[FFA(16:0)+-H]	255.232	0.930833		0.807062	0.388203		0.577208	0.852299	0.380817	0.418937	0.517497	0.582446	0.429179
253.2165T56.66	[FFA(16:1)+-H]	253.216	0.944333		0.704817	0.598356		0.0177281	0.0663058	0.0128717	0.0260313	0.0334323	0.031604	0
283.2635T85.40	[FFA(18:0)+-H]	283.264	1.42333		0.732379	0.309168		0.57254	0.988066	0.394158	0.421842	0.506112	0.572857	0.408026
279.2322T43.75	[FFA(18:2)+-H]	279.232	0.729167		0.0756034	0.27042		0.00665368	0.184925	0.00782765	0.00586129	0.00871858	0.00552117	0
311.2950T121.79	FFA(20:0)	311.295	2.02983		0.421767	0.223969		0.0099884	0.0357603	0.00843337	0.00589982	0.00630035	0.0107497	0.00751974
305.2475T48.76	[FFA(20:3)+-H]	305.248	0.812667		0.0473384	0.275962		0.00432912	0.173012	0.0039754	0.00235558	0.00382307	0.00285223	0.00241347
303.2319T40.27	[FFA(20:4)+-H]	303.232	0.671167		0.0887465	0.260384		0.0286787	0.490716	0.022553	0.0221907	0.0166844	0.013096	0.0121569
327.2320T35.49	[FFA(22:6)+-H]	327.232	0.5915		0.0552818	0.263024		0.00673395	0.165271	0.00568168	0.00353169	0.00484169	0.00472371	0
	SUM FFA:							1.22386	2.95635	0.836319	0.906649	1.09741	1.22385	0.859295
554.3451T35.99	[LysoPC(16:0)+OAc]	554.345	0.599833		1.13259	0.524948		0.0257482	0.0284503	0.0202069	0.0305139	0.0367032	0.0192246	0.0259195
582.3769T52.91	[LysoPC(18:0)+OAc]	582.377	0.881833		0.855138	0.575042		0.0136051	0.0252984	0.0126714	0.0150746	0.018466	0.00902074	0.0162436
	SUM LysoPC:							0.0393533	0.0537487	0.0328783	0.0455885	0.0551692	0.0282453	0.042163
540.3294T35.99	LPE(18:0)	540.329	0.599833		1.73117	0.214367		0	0.00674775	0.00489375	0.00753872	0.0087883	0.00468455	0.00585966
	SUM LPE:							0	0.00674775	0.00489375	0.00753872	0.0087883	0.00468455	0.00585966
764.5446T217.54	[PC(30:0)+OAc]	764.545	3.62567		1.50753	0.0806835		0.174999	0.0765075	0.163555	0.211022	0.16942	0.206389	0.247458
778.5574T285.23	[PC(31:0)+OAc]	778.557	4.75383		1.4243	0.46242		0	0.117491	0.117041	0.0472447	0.129173	0.123549	0.145426
792.5729T285.23	[PC(32:0)+OAc]	792.573	4.75383		1.06112	0.424803		0.599135	0.481114	0.484458	0.579583	0.533725	0.523571	0.576906
790.5611T223.59	[PC(32:1)+OAc]	790.561	3.7265		1.22584	0.489876		0.603601	0.164508	0.729305	0.631496	0.503856	0.703501	0.608604
820.6060T351.86	[PC(34:0)+OAc]	820.606	5.86433		0.876882	0.491971		0.160748	0.16386	0.16809	0.136006	0.0925958	0.143059	0.20439
818.5897T290.97	[PC(34:1)+OAc]	818.59	4.8495		1.45551	0.103446		3.34177	1.33959	3.64404	4.07784	3.67078	4.46433	3.94401
816.5729T235.40	[PC(34:2)+OAc]	816.573	3.92333		1.3425	0.154076		0.56541	0.514909	0.50343	0.6938	0.951845	0.517445	0.671817
832.6049T353.61	[PC(35:1)+OAc]	832.605	5.8935		1.04405	0.839032		0.760916	0.490668	0.962613	0.713507	0.556596	0.903291	0.908926
846.6210T353.60	[PC(36:1)+OAc]	846.621	5.89333		1.06733	0.776536		1.18522	0.750105	1.5866	1.18904	0.875942	1.43445	1.51266
844.6093T307.80	[PC(36:2)+OAc]	844.609	5.13		0.9483	0.602925		0.304756	0.293739	0.320948	0.26056	0.321566	0.241451	0.338968
844.6057T294.77	[PC(36:2)+OAc]	844.606	4.91283		2.05722	0.0578073		0.303397	0	0.325218	0.411769	0.394884	0.476918	0.440696
844.6078T372.24	[PC(36:2)+OAc]	844.608	6.204		2.24101	0.0794732		0.0752554	0	0.0650655	0.102078	0.0646476	0.133759	0.118797
842.5889T252.90	[PC(36:3)+OAc]	842.589	4.215		2.00401	0.0325589		0.479211	0.126768	0.356132	0.615415	0.799234	0.524295	0.631826
840.5735T226.12	[PC(36:4)+OAc]	840.573	3.76867		1.33779	0.297647		0.8763	0.292367	1.04339	1.04802	1.03433	0.743681	1.11966
838.5602T285.49	[PC(36:5)+OAc]?	838.56	4.75817		1.54506	0.281448		0.0769472	0.0188828	0.0955249	0.0959914	0.0622477	0.0876845	0.148281
836.5437T238.91	[PC(36:6)+OAc]	836.544	3.98183		2.00238	0.0821173		0.0467525	0	0.047851	0.0753226	0.0659099	0.0502661	0.0610775
836.5437T263.98	[PC(36:6)+OAc]	836.544	4.39967		1.79391	0.243407		0.0355152	0	0.045712	0.0446593	0.0242484	0.0553095	0.0700691
870.6216T328.58	[PC(38:3)+OAc]	870.622	5.47633		1.27165	0.26497		0.232054	0.0974107	0.195624	0.20513	0.23852	0.191356	0.2553
868.6088T295.00	[PC(38:4)+OAc]	868.609	4.91667		0.902407	0.704679		0.417443	0.219138	0.584262	0.371682	0.337664	0.290743	0.468842
868.6043T273.43	[PC(38:4)+OAc]	868.604	4.55717		1.3268	0.185184		0.086986	0.0591761	0.0893837	0.0908455	0.0828377	0.10426	0.138754
866.5913T228.82	[PC(38:5)+OAc]	866.591	3.81367		1.48011	0.119495		0.15941	0.0725902	0.192742	0.235991	0.229831	0.160144	0.212255
864.5747T210.13	[PC(38:6)+OAc]	864.575	3.50217		1.42105	0.0422092		0.174735	0.109981	0.135719	0.22221	0.219291	0.183208	0.171904
902.6837T384.95	[PC(40:1)+OAc]	902.684	6.41583		0.755154	0.4762		0.0246057	0.0221478	0.0161761	0.0229676	0	0.0216625	0.018732
900.6673T371.28	[PC(40:2)+OAc]	900.667	6.188		1.49738	0.277394		0.0373139	0.0249399	0.0401679	0.0424326	0.0278732	0.081367	0.0528124
898.6520T359.48	[PC(40:3)+OAc]	898.652	5.99133		1.61514	0.305896		0.0236816	0	0.0241507	0.0197679	0.0174457	0.0376919	0.0281022
894.6223T294.89	[PC(40:5)+OAc]	894.622	4.91483		1.90208	0.0995193		0.0727252	0	0.0786	0.0920388	0.0808545	0.0984702	0.112413
892.6060T273.44	[PC(40:6)+OAc]	892.606	4.55733		0.929029	0.511151		0.0810522	0.0705292	0.0679212	0.0611483	0.0678585	0.0593005	0.0835918
924.6687T371.49	[PC(42:4)+OAc]	924.669	6.1915		1.28752	0.269814		0.020949	0.0099444	0.0189493	0.0215009	0.0157343	0.0218227	0.0265069
922.6519T353.81	[PC(42:5)+OAc]	922.652	5.89683		0.42769	0.135886		0.0187866	0.0191502	0.0256307	0.0226771	0	0	0.0135725
952.7038T389.21	[PC(44:4)+OAc]	952.704	6.48683		1.00514	0.980852		0.0221532	0.0104985	0.0203911	0.0177734	0.0131318	0.0198196	0.0203625
	SUM PC:							10.9618	5.54602	12.1487	12.3595	11.582	12.6028	13.3527
716.5249T309.13	[PE(34:1)+-H]	716.525	5.15217		1.40476	0.0769915		0.208305	0.110357	0.237376	0.259949	0.241667	0.283812	0.256039
714.5059T250.67	[PE(34:2)+-H]	714.506	4.17783		#DIV/0!	0.000625769		0	0	0	0.0380946	0.0534438	0.0316461	0.0412998
744.5558T359.19	[PE(36:1)+-H]	744.556	5.9865		1.15268	0.515464		0.642618	0.404247	0.907201	0.726556	0.588192	0.811083	0.877399
742.5372T326.28	[PE(36:2)+-H]	742.537	5.438		1.82421	0.088872		0.0710917	0.0540856	0.109082	0.17711	0.129297	0.180677	0.0826991
740.5215T272.36	[PE(36:3)+-H]	740.521	4.53933		1.66242	0.269783		0.0677883	0.0461691	0	0.0884635	0.0680957	0.0495431	0.0464906
738.5076T239.82	[PE(36:4)+-H]	738.508	3.997		1.94593	0.0470258		0.0646985	0.0471184	0.164441	0.181599	0.193773	0.147298	0.194103
772.5869T375.24	[PE(38:1)+-H]	772.587	6.254		1.38737	0.154252		0.0567025	0.0374106	0.0422396	0.0523531	0.0472018	0.0728895	0.0797837
768.5548T344.20	[PE(38:3)+-H]	768.555	5.73667		1.4658	0.144811		0.190558	0.0680076	0.20284	0.202615	0.25545	0.188749	0.254955
766.5383T312.64	[PE(38:4)+-H]	766.538	5.21067		1.24889	0.467744		0.913602	0.241082	1.15309	1.00545	1.01253	0.749994	1.0749
764.5244T243.53	[PE(38:5)+-H]	764.524	4.05883		1.52023	0.511243		0.125675	0	0.136189	0.173247	0.192831	0	0.164716
762.5082T222.61	[PE(38:6)+-H]	762.508	3.71017		1.93622	0.062464		0.103266	0.0258117	0.0792912	0.146193	0.17547	0.107897	0.108371
792.5522T342.96	[PE(40:5)+-H]	792.552	5.716		1.15473	0.672431		0.0784045	0.0344651	0.0953655	0.0649287	0.0467444	0.0902361	0.118698
790.5403T289.88	[PE(40:6)+-H]	790.54	4.83133		1.38592	0.13971		0.233805	0.0856112	0.202372	0.249833	0.249002	0.226724	0.23865
788.5206T225.86	[PE(40:7)+-H]	788.521	3.76433		2.15618	0.116273		0.0635856	0	0.0564502	0.0952086	0.124523	0.0601354	0.0652241
828.6491T398.68	[PE(42:1)+-H]	828.649	6.64467		1.18637	0.781933		0	0.0103263	0.0126558	0.0105524	0	0.0132174	0.0125838
722.5104T269.81	PE-p(36:4)	722.51	4.49683		1.12075	0.423851		0.738653	0.433641	0.693652	0.6747	0.657706	0.674928	0.781017
750.5445T345.22	PE-p(38:4)	750.544	5.75367		0.889123	0.621288		0.414546	0.290856	0.612698	0.379847	0.324644	0.347369	0.510744
748.5266T271.80	PE-p(38:5)	748.527	4.53		1.2893	0.212966		0.243554	0.131402	0.284403	0.257474	0.306167	0.24446	0.325381
746.5107T248.96	PE-p(38:6)	746.511	4.14933		1.40652	0.14686		0.317174	0.128325	0.229571	0.347176	0.362153	0.261559	0.295112
774.5455T324.20	PE-p(40:6)	774.545	5.40333		1.14365	0.462906		0.126339	0.0635466	0.12028	0.133193	0.118382	0.0993339	0.122055
	SUM PE							4.66037	2.21246	5.3392	5.26454	5.14727	4.64155	5.65022
861.5509T243.07	[PI(36:2)+-H]	861.551	4.05117		3.22895	0.008562		0	0.0119878	0.0182257	0.0306944	0.0372007	0.0263495	0.0358328
857.5184T181.02	[PI(36:4)+-H]	857.518	3.017		#DIV/0!	0.00121053		0	0	0	0.0242269	0.0186214	0.0133272	0.0238391
885.5496T234.01	[PI(38:4)+-H]	885.55	3.90017		1.62236	0.127977		0.350123	0.109945	0.481361	0.538654	0.421249	0.445611	0.630929
909.5504T218.57	[PI(40:6)+-H]	909.55	3.64283		3.16349	0.00487903		0.0390001	0	0.0325912	0.0839919	0.0739	0.0690543	0.0750244
	SUM PI:							0.389123	0.121933	0.532178	0.677567	0.550971	0.554342	0.765626
788.5422T301.52	[PS(36:1)+-H]	788.542	5.02533		1.56935	0.265584		0.163419	0	0.234637	0.224269	0.170683	0.206517	0.231451
834.5275T221.70	[PS(40:6)+-H]	834.528	3.695		1.83855	0.0510232		0.112363	0.0217019	0.0927439	0.157101	0.144178	0.120083	0.134639
872.6375T353.10	[PS(42:1)+-H]	872.638	5.885		1.86039	0.0306347		0.166613	0.0811927	0.146122	0.205614	0.20089	0.313225	0.257416
	SUM PS:							0.442395	0.102895	0.473503	0.586984	0.51575	0.639825	0.623506
1401.9735T421.79	[CL(68:3)+-H]	1401.97	7.02983		1.31819	0.129786		0.0148691	0.00789797	0.0150302	0.0159341	0.0158835	0.0191575	0.0154568
1403.9899T427.95	[CL(68:2)+-H]	1403.99	7.1325		1.0935	0.675378		0.0486921	0.0202154	0.0499948	0.0457349	0.0456985	0.0428466	0.0390789
1421.9455T405.12	[CL(70:7)+-H]	1421.95	6.752		1.53536	0.287341		0.00695875	0	0.00600822	0.00787812	0.00622203	0.00718718	0.00525802
1423.9585T410.21	[CL(70:6)+-H]	1423.96	6.83683		2.00169	0.0129497		0.0161358	0.00454529	0.0126927	0.0239387	0.0216823	0.0215167	0.0219342
1425.9738T416.11	[CL(70:5)+-H]	1425.97	6.93517		1.62012	0.0809775		0.0407521	0.0110147	0.0361178	0.0466165	0.0410856	0.0538167	0.0483258
1427.9934T422.05	[CL(70:4)+-H]	1427.99	7.03417		1.4846	0.0730477		0.0538951	0.0214209	0.0549492	0.0627102	0.0628696	0.0673712	0.0649046
1447.9640T406.46	[CL(72:8)+-H]	1447.96	6.77433		2.10983	0.0523893		0.0141138	0.00839333	0.0119755	0.0200514	0.0361569	0.017975	0.0228198
1449.9801T411.56	[CL(72:7)+-H]	1449.98	6.85933		2.15225	0.028933		0.05309	0.0135602	0.0434479	0.0813426	0.0994068	0.0594431	0.0757526
1451.9968T416.65	[CL(72:6)+-H]	1452	6.94417		1.83553	0.0417485		0.116315	0.0237092	0.107847	0.155469	0.153582	0.137784	0.159799
1454.0072T422.04	[CL(72:5)+-H]	1454.01	7.034		1.42891	0.193961		0.0866816	0.0243162	0.0875165	0.0957738	0.0771815	0.100661	0.104596
1471.9570T410.49	[CL(74:10)+-H]	1471.96	6.8415		2.14096	0.0254282		0.0170006	0.00504013	0.016492	0.0291985	0.0337014	0.0202571	0.0268392
1473.9803T407.67	[CL(74:9)+-H]	1473.98	6.7945		1.96689	0.0750881		0.0430227	0	0.0387411	0.0583152	0.0527635	0.0477284	0.0556205
1475.9914T415.84	[CL(74:8)+-H]	1475.99	6.93067		1.81958	0.0744699		0.0303284	0.00559421	0.0323852	0.0396486	0.0480908	0.032408	0.0455748
1478.0020T417.19	[CL(74:7)+-H]	1478	6.95317		1.34718	0.484634		0.0510589	0.00946681	0.0375943	0.0557919	0.0594458	0.0427442	0.0182655
1497.9760T411.84	[CL(76:11)+-H]	1497.98	6.864		2.47206	0.029261		0.0101333	0	0.00768506	0.0148398	0.0156387	0.0114659	0.0167861
1499.9868T413.06	[CL(76:10)+-H]	1499.99	6.88433		1.58451	0.13282		0.0197156	0.00445648	0.0162899	0.0196029	0.0207329	0.0186409	0.0265066
1502.0037T414.27	[CL(76:9)+-H]	1502	6.9045		1.56174	0.112624		0.00965823	0.00320856	0.00826358	0.0103547	0.00989947	0.00962183	0.0141241
	SUM CL:							0.632421	0.162839	0.583031	0.783201	0.800041	0.710625	0.761642

## Sheet: Lipidomic results POS
ID	annotated	m/z	RT (min)		FC	P		Vehicle_Xenograft_8_45	Vehicle_Xenograft_8_46	Vehicle_Xenograft_8_47	BI9774_Xenograft_9_48	BI9774_Xenograft_9_49	BI9774_Xenograft_9_50	BI9774_Xenograft_9_51
Wet weight (mg)								27.1	50.3	39	40.5	35	33	34.5
Total protein (mg)								2.36539	3.68262	2.66225	2.73579	2.88603	2.63886	2.80471
744.5908T259.44	Ubiquinone (Coq8)	744.591	4.324		0.299164	0.213114		0.00997034	0.0559268	0.0112898	0.00742587	0.00796366	0.00697222	0.00842703
369.3521T427.77	CE fragment	369.352	7.1295		0.56187	0.255861		0.072748	0.143911	0.0462007	0.0233357	0.0766523	0.0244985	0.0724378
369.3522T443.47	CE fragment	369.352	7.39117		0.839369	0.663699		0.0822988	0.0634554	0.0247041	0.0318545	0.0749756	0.0251704	0.0587693
673.5897T442.40	[CE(18:1)+Na]	673.59	7.37333		0.764683	0.517867		0.0155588	0.0124585	0.00481363	0.00532725	0.0135668	0.00430474	0.0102749
671.5744T433.30	[CE(18:2)+Na]	671.574	7.22167		0.763277	0.641181		0.033811	0.0820271	0.018423	0.0111018	0.0621035	0.0177555	0.0456769
695.5750T427.90	[CE(20:4)+Na]	695.575	7.13167		0.674959	0.338733		0.0770754	0.121953	0.052282	0.0272967	0.0825847	0.0294089	0.0868755
690.6192T427.86	[CE(20:4)+NH4]	690.619	7.131		0.579731	0.288708		0.0373221	0.0767233	0.0243723	0.0127496	0.0404852	0.01243	0.0413284
719.5741T422.39	[CE(22:6)+Na]	719.574	7.03983		0.876605	0.684833		0.0367731	0.0418147	0.0144021	0.0159141	0.0382893	0.0278871	0.0265968
714.6194T422.67	[CE(22:6)+NH4]	714.619	7.0445		0.664639	0.318498		0.038241	0.0533618	0.0155941	0.0167996	0.03708	0.0164042	0.0247126
	SUM CE:							0.393828	0.595705	0.200792	0.144379	0.425737	0.157859	0.366672
617.5128T363.65	[DG(34:1)+Na]	617.513	6.06083		0.660277	0.0658974		0.0108303	0.0164141	0.00970971	0.0078214	0.00788787	0.00917632	0.00764769
612.5579T363.67	[DG(34:1)+NH4]	612.558	6.06117		0.691767	0.0594994		0.0029383	0.00423908	0.00282359	0.00225895	0.0021997	0.00275241	0.0020134
645.5438T379.76	[DG(36:1)+Na]	645.544	6.32933		0.297357	0.0738593		0.0058948	0.0178646	0.00746832	0.00297714	0.00332503	0.00137712	0.00470177
640.5892T379.88	[DG(36:1)+NH4]	640.589	6.33133		0.395341	0.0596617		0.00292491	0.00574725	0.00330559	0.00159072	0	0.00216412	0.00255889
643.5286T364.57	[DG(36:2)+Na]	643.529	6.07617		0.597954	0.0071416		0.00664474	0.00949308	0.00743389	0.00446153	0.00462707	0.00475031	0.00495415
641.5128T343.41	[DG(36:3)+Na]	641.513	5.7235		0.60744	0.139002		0.00192732	0.00319492	0.00129735	0.00117389	0.00154727	0.00119762	0.00128057
667.5286T363.02	[DG(38:4)+Na]	667.529	6.05033		0.311233	0.0701358		0.00909702	0.0294561	0.0135324	0.00562351	0.00501029	0.00424864	0.00673187
691.5286T356.18	[DG(40:6)+Na]	691.529	5.93633		0.227176	0.122995		0.00163171	0.00612947	0.00156623	0.000768563	0	0.000961178	0.00109555
	SUM DG:							0.0418891	0.0925386	0.0471371	0.0266757	0.0245972	0.0266277	0.0309839
622.6146T384.68	[Cer(40:1)+H]	622.615	6.41133		0.50818	0.189942		0.24468	0.535105	0.187651	0.113347	0.0632095	0.228356	0.250595
644.5955T384.68	[Cer(40:1)+Na]	644.596	6.41133		0.488225	0.16456		0.553586	1.13443	0.398048	0.225256	0.132526	0.476966	0.523208
642.5795T370.52	[Cer(40:2)+Na]	642.58	6.17533		0.596937	0.253108		0.0832951	0.159425	0.0503264	0.0466336	0.0305181	0.0748405	0.0812482
636.6305T390.99	[Cer(41:1)+H]	636.63	6.5165		0.669606	0.0992522		0.0439042	0.0494645	0.0303315	0.0224396	0.0202646	0.0295816	0.0381549
658.6118T391.13	[Cer(41:1)+Na]	658.612	6.51883		0.577478	0.124455		0.0730839	0.101539	0.0487449	0.033667	0.0236382	0.0467532	0.0679282
650.6459T396.91	[Cer(42:1)+H]	650.646	6.61517		0.526555	0.0950832		0.217868	0.398075	0.205351	0.110866	0.0762095	0.19633	0.193202
672.6277T396.88	[Cer(42:1)+Na]	672.628	6.61467		0.502156	0.0761877		0.436555	0.789566	0.418661	0.216231	0.13964	0.378768	0.36661
670.6119T383.52	[Cer(42:2)+Na]	670.612	6.392		0.543162	0.137944		0.308502	0.649269	0.288459	0.19392	0.134512	0.281	0.293108
668.5981T370.06	[Cer(42:3)+Na]	668.598	6.16767		0.36812	0.160629		0.0647803	0.188077	0.0531502	0.0443123	0	0.0491926	0.0566921
	SUM Cer:							2.02625	4.00495	1.68072	1.00667	0.620517	1.76179	1.87075
806.6496T373.89	Hex(40:1)	806.65	6.2315		1.13198	0.559158		0.108076	0.0518659	0.0994542	0.0972802	0.0723052	0.10746	0.114462
687.5486T433.28	HexCer 32:2	687.549	7.22133		1.25442	0.537858		0.0728803	0.0838745	0.041687	0.0361818	0.123947	0.0670052	0.104771
834.6814T387.41	HexCer(42:1)	834.681	6.45683		0.888884	0.464844		0.103905	0.0584678	0.0937267	0.07775	0.0678489	0.0810593	0.076866
	SUM HexCer:							0.284862	0.194208	0.234868	0.211212	0.264101	0.255525	0.296099
372.3108T24.04	CAR 14:0 +H	372.311	0.400667		1.14984	0.764664		0.00441008	0.000705379	0.004608	0.00301797	0.001551	0.00593232	0.00440592
400.3426T31.62	CAR 16:0 +H	400.343	0.527		1.0417	0.922883		0.0192056	0.00533967	0.0164348	0.0112473	0.00574831	0.0226268	0.0172961
398.3265T25.36	CAR 16:1 +H	398.327	0.422667		1.9483	0.221557		0.000802843	0.000559125	0.00218745	0.00181164	0.00121428	0.00390542	0.00228911
426.3576T32.88	CAR 18:0 + H	426.358	0.548		1.14112	0.758506		0.0106877	0.00308717	0.0102919	0.00729709	0.00375889	0.0148644	0.0106971
	SUM CAR:							0.0351062	0.00969134	0.0335222	0.023374	0.0122725	0.047329	0.0346882
496.3402T34.29	[LysoPC(16:0)+H]	496.34	0.5715		1.22279	0.26379		0.0153939	0.0132129	0.0134698	0.0183328	0.0216779	0.0118658	0.0167247
518.3222T34.30	[LysoPC(16:0)+Na]	518.322	0.571667		1.12393	0.82811		0	0.00109797	0.000446676	0.000637924	0.000722522	0.000398765	0.000555557
494.3245T26.17	[LysoPC(16:1)+H]	494.325	0.436167		0.86089	0.404489		0.000697885	0.000463436	0.000446622	0.00034882	0.000498675	0.000523164	0.000475023
524.3729T49.57	[LysoPC(18:0)+H]	524.373	0.826167		0.86728	0.497415		0.00831392	0.0124724	0.00791888	0.00826727	0.00976409	0.00535173	0.00981085
522.3571T35.56	[LysoPC(18:1)+H]	522.357	0.592667		0.747758	0.254614		0.0023416	0.00270315	0.00217915	0.00209858	0.002284	0.000655244	0.00216449
520.3409T28.05	[LysoPC(18:2)+H]	520.341	0.4675		0.933255	0.897264		0	0.00210302	0.00118478	0.000880345	0.00127722	0.00067372	0.00125985
	SUM LysoPC:							0.0267473	0.0320529	0.025646	0.0305657	0.0362244	0.0194685	0.0309905
814.6326T346.70	PC(38:2)+Na	814.633	5.77833		1.8139	0.0616517		0.246814	0.093248	0.180219	0.285446	0.227211	0.408395	0.337266
768.5908T247.20	PC-o(36:4)+H	768.591	4.12		0.769446	0.109768		0.0436826	0.0498493	0.0427026	0.0324387	0.0239527	0.0409693	0.0424062
794.6066T249.08	PC-o(38:5)+H	794.607	4.15133		0.927483	0.47436		0.0298367	0.0295643	0.030739	0.0293188	0.0222539	0.0264116	0.0334868
706.5387T206.03	[PC(30:0)+H]	706.539	3.43383		1.50912	0.0878119		0.146501	0.0580736	0.124537	0.170865	0.13446	0.164354	0.192546
704.5241T161.98	[PC(30:1)+H]	704.524	2.69967		1.24051	0.530394		0.0187518	0.00227925	0.0199049	0.0168519	0.014905	0.0191305	0.0168212
734.5703T269.06	[PC(32:0)+H]	734.57	4.48433		1.10503	0.249043		0.561476	0.432255	0.473562	0.565335	0.539387	0.485624	0.57153
756.5515T268.97	[PC(32:0)+Na]	756.552	4.48283		1.18639	0.120832		0.0176943	0.0140734	0.0165821	0.0213911	0.017998	0.0165183	0.0205751
732.5542T211.14	[PC(32:1)+H]	732.554	3.519		1.21084	0.524648		0.600872	0.137182	0.625153	0.593983	0.454767	0.624994	0.527092
754.5364T211.42	[PC(32:1)+Na]	754.536	3.52367		1.18783	0.58314		0.0195948	0.00440973	0.0219824	0.0200124	0.0146412	0.021023	0.0171561
762.6019T344.86	[PC(34:0)+H]	762.602	5.74767		0.941208	0.765035		0.164175	0.129413	0.140356	0.132343	0.0883338	0.130655	0.193243
760.5852T274.00	[PC(34:1)+H]	760.585	4.56667		1.56687	0.0774142		3.69442	1.36124	4.26776	5.14918	4.24087	5.30649	4.78158
758.5697T222.14	[PC(34:2)+H]	758.57	3.70233		1.43328	0.0610725		0.505336	0.451334	0.460489	0.666499	0.872044	0.534061	0.63564
780.5514T222.28	[PC(34:2)+Na]	780.551	3.70467		1.45342	0.0938546		0.0173676	0.0155251	0.0152927	0.0224163	0.0316918	0.0179053	0.0213647
756.5551T174.89	[PC(34:3)+H]	756.555	2.91483		1.29974	0.515873		0.00618594	0.00930649	0.00583811	0.0104991	0.015667	0.00556663	0.00523279
754.5396T163.29	[PC(34:4)+H]	754.54	2.7215		1.20083	0.55572		0.00826968	0.00170122	0.00850966	0.0078364	0.00688381	0.00628783	0.00858121
790.6327T367.96	[PC(36:0)+H]	790.633	6.13267		1.07196	0.765088		0.0206528	0.022644	0.0141394	0.0172	0.013402	0.0238053	0.0276851
788.6171T347.52	[PC(36:1)+H]	788.617	5.792		1.00615	0.981767		1.17788	0.570951	1.41368	1.01693	0.673236	1.24637	1.30609
786.6015T275.28	[PC(36:2)+H]	786.601	4.588		1.63597	0.026759		0.356328	0.158657	0.394668	0.500018	0.470613	0.514726	0.498861
786.6031T289.22	[PC(36:2)+H]	786.603	4.82033		0.958773	0.577104		0.290889	0.289077	0.29691	0.270368	0.307632	0.23635	0.306617
784.5852T237.37	[PC(36:3)+H]	784.585	3.95617		2.00728	0.0446047		0.529119	0.127965	0.330654	0.65864	0.838855	0.522344	0.623712
784.5853T225.45	[PC(36:3)+H]	784.585	3.7575		1.37366	0.272063		0.0846816	0.0876441	0.0683413	0.109748	0.16639	0.0742327	0.0904223
782.5701T212.51	[PC(36:4)+H]	782.57	3.54183		1.34003	0.294885		0.843858	0.265178	0.916096	1.00222	0.90585	0.680308	1.02995
804.5505T212.57	[PC(36:4)+Na]	804.551	3.54283		1.51917	0.166291		0.0257902	0.00827016	0.0315374	0.0377096	0.0318553	0.0245646	0.0387424
780.5548T167.59	[PC(36:5)+H]	780.555	2.79317		2.23231	0.161342		0.0199365	0	0.0122297	0.0299223	0.0360095	0.016848	0.01296
840.6498T352.13	[PC(38:0)+Na]	840.65	5.86883		0.978113	0.907922		0.0242229	0.0149303	0.0221408	0.0173808	0.0146044	0.0233846	0.0245668
816.6483T367.62	[PC(38:1)+H]	816.648	6.127		1.18529	0.469661		0.0803081	0.0654843	0.0558263	0.0681905	0.0507762	0.106545	0.0931232
838.6321T348.15	[PC(38:1)+Na]	838.632	5.8025		1.37025	0.252677		0.0165081	0.00717928	0.0132907	0.0150798	0.0120519	0.0176473	0.0227797
838.6333T331.12	[PC(38:1)+Na]	838.633	5.51867		0.774499	0.568443		0.0364682	0.026757	0.0393605	0.0246259	0	0.0312891	0.0500218
812.6183T308.18	[PC(38:3)+H]	812.618	5.13633		1.25715	0.311371		0.227874	0.0889552	0.188338	0.211126	0.22153	0.173182	0.240927
810.6015T276.29	[PC(38:4)+H]	810.601	4.60483		0.93689	0.83922		0.495219	0.231951	0.76587	0.49551	0.395842	0.352808	0.620926
810.6006T240.12	[PC(38:4)+H]	810.601	4.002		3.564	0.0564429		0.083985	0	0	0.108845	0.135842	0.0692354	0.0851747
810.6014T256.21	[PC(38:4)+H]	810.601	4.27017		1.30264	0.345592		0.086897	0.0441463	0.0883292	0.0974084	0.0608662	0.0900787	0.132665
832.5827T275.96	[PC(38:4)+Na]	832.583	4.59933		1.08112	0.845418		0.0197595	0.00878688	0.0398474	0.0298034	0.0177913	0.0176202	0.0333741
808.5859T214.58	[PC(38:5)+H]	808.586	3.57633		1.37818	0.189071		0.16352	0.071111	0.178155	0.221612	0.205817	0.144714	0.18638
830.5664T214.98	[PC(38:5)+Na]	830.566	3.583		2.51102	0.0451813		0.00230592	0	0.00528306	0.00754372	0.00665103	0.00485783	0.00635552
806.5707T197.07	[PC(38:6)+H]	806.571	3.2845		1.33121	0.13035		0.158535	0.0920988	0.102525	0.180161	0.168236	0.147489	0.130949
806.5713T175.34	[PC(38:6)+H]	806.571	2.92233		0.722727	0.17113		0.0126051	0.0214342	0.0190623	0.0142303	0.0147822	0.00738554	0.0147727
828.5525T197.23	[PC(38:6)+Na]	828.553	3.28717		1.95714	0.111297		0.00484627	0.00308555	0	0.00603214	0.00592792	0.00456873	0.00416948
844.6810T382.62	[PC(40:1)+H]	844.681	6.377		0.924274	0.732326		0.0165851	0.0157145	0.0102758	0.01172	0.00846204	0.0184161	0.0138702
842.6648T367.64	[PC(40:2)+H]	842.665	6.12733		1.27334	0.402368		0.04143	0.0245859	0.0368644	0.0363532	0.0282824	0.0650368	0.0449958
836.6170T276.07	[PC(40:5)+H]	836.617	4.60117		1.66448	0.0519413		0.0943662	0.03465	0.0886512	0.119452	0.100437	0.119994	0.143189
834.6024T222.46	[PC(40:6)+H]	834.602	3.70767		1.89528	0.364827		0	0.0044935	0.00794538	0.00882592	0.0106706	0	0.011937
834.6026T255.75	[PC(40:6)+H]	834.603	4.2625		0.881612	0.153822		0.080053	0.0704823	0.0666429	0.0692932	0.0543716	0.0652859	0.0663387
832.5849T199.47	[PC(40:7)+H]	832.585	3.3245		1.34148	0.0680741		0.0222992	0.0172892	0.0160513	0.0282641	0.0269319	0.0245656	0.0197577
868.6802T370.37	[PC(42:3)+H]	868.68	6.17283		1.12792	0.608625		0.00854879	0.00464586	0.0085804	0.00776545	0.00551108	0.0108373	0.00863351
864.6487T346.88	[PC(42:5)+H]	864.649	5.78133		1.38945	0.441475		0.013064	0	0.0134052	0.0112003	0.00855889	0.0136439	0.0156336
744.5911T306.20	[PC-o(34:2)+H]	744.591	5.10333		0.608166	0.231431		0.104153	0.165589	0.0743333	0.0434771	0.0280239	0.11519	0.0923148
742.5758T248.50	[PC-o(34:3)+H]	742.576	4.14167		0.424162	0.158864		0.0113077	0.0232538	0.00746936	0.00434322	0	0.0106832	0.00874406
774.6371T361.93	[PC-o(36:1)+H]	774.637	6.03217		0.527709	0.218187		0.0165618	0.0357789	0.0172095	0.00974814	0	0.022426	0.0167622
766.5756T236.04	[PC-o(36:5)+H]	766.576	3.934		0.741209	0.238233		0.196016	0.149791	0.129189	0.0949038	0.0673598	0.148274	0.158891
792.5902T228.14	[PC-o(38:6)+H]	792.59	3.80233		0.742929	0.291162		0.0385116	0.033942	0.0247652	0.0193247	0.0115447	0.0331904	0.0322425
790.5749T217.74	[PC-o(38:7)+H]	790.575	3.629		0.712544	0.306517		0.0489504	0.0428404	0.0242296	0.0224353	0.0122367	0.0405926	0.0349616
746.5702T239.88	[PC(33:1)+H]	746.57	3.998		1.84277	0.140629		0.120971	0	0.10001	0.131815	0.177134	0.118384	0.115622
	SUM PC:							11.656	5.61881	12.0555	13.4837	11.9991	13.1453	13.7696
746.5703T354.64	[PE(36:1)+H]	746.57	5.91067		1.14278	0.591387		0.418362	0.235365	0.589525	0.463583	0.342123	0.569268	0.51938
740.5232T225.93	[PE(36:4)+H]	740.523	3.7655		1.53428	0.0953785		0.140847	0.0469226	0.146584	0.181793	0.190259	0.15322	0.15872
768.5554T294.24	[PE(38:4)+H]	768.555	4.904		1.2986	0.390732		0.836985	0.227028	1.14921	1.021	0.953619	0.815081	1.04243
766.5386T229.12	[PE(38:5)+H]	766.539	3.81867		1.66226	0.0842792		0.118224	0.0351531	0.121463	0.165659	0.181069	0.122691	0.139722
764.5228T209.56	[PE(38:6)+H]	764.523	3.49267		1.76766	0.0834026		0.123549	0.0324283	0.0881006	0.166619	0.173406	0.127422	0.107816
792.5536T272.16	[PE(40:6)+H]	792.554	4.536		1.52987	0.109157		0.359575	0.119121	0.371492	0.504409	0.385908	0.460052	0.383869
796.5858T346.79	PE(40:4)+H	796.586	5.77983		1.08465	0.807859		0.162312	0.0775179	0.210613	0.147263	0.0976653	0.157277	0.249224
724.5291T253.96	PE-p(36:4)+H	724.529	4.23267		1.13054	0.336386		0.615303	0.383232	0.557064	0.571481	0.53393	0.63389	0.605595
748.5283T233.99	PE-p(38:6)+H	748.528	3.89983		1.47063	0.101371		0.302996	0.128717	0.209878	0.370743	0.330164	0.292937	0.264211
	SUM PE:							3.07815	1.28549	3.44393	3.59255	3.18814	3.33184	3.47097
675.5454T155.90	[SM(32:1)+H]	675.545	2.59833		0.971181	0.850162		0.00875054	0.00672386	0.0108359	0.00780745	0.00699775	0.00942667	0.00983756
705.5914T227.47	[SM(34:0)+H]	705.591	3.79117		0.707344	0.103871		0.015395	0.0277554	0.0199791	0.0134886	0.0142587	0.0159338	0.015858
703.5759T205.33	[SM(34:1)+H]	703.576	3.42217		0.908919	0.370984		0.638986	0.693262	0.770732	0.57902	0.532898	0.719022	0.717645
725.5572T205.30	[SM(34:1)+Na]	725.557	3.42167		0.853488	0.216207		0.0249692	0.028763	0.0314236	0.021484	0.0197935	0.0280101	0.0276182
701.5610T160.99	[SM(34:2)+H]	701.561	2.68317		1.15214	0.443392		0.0249352	0.012686	0.0183061	0.0190081	0.0255267	0.0212884	0.0200915
731.6068T269.52	[SM(36:1)+H]	731.607	4.492		0.738241	0.203179		0.0762974	0.0682334	0.120986	0.0642887	0.0509521	0.0629208	0.083192
729.5910T213.04	[SM(36:2)+H]	729.591	3.55067		1.98784	0.496835		0.0121671	0.00653899	0.0123918	0.00857265	0.0557744	0.00752627	0.01055
759.6389T345.89	[SM(38:1)+H]	759.639	5.76483		0.993774	0.975626		0.186736	0.170358	0.129135	0.137645	0.109004	0.181553	0.216067
811.6697T348.01	[SM(42:3)+H]	811.67	5.80017		0.837018	0.700123		0.0464153	0.0896219	0.0105875	0.0377708	0.0448174	0.0331497	0.0478988
787.6697T369.06	[SM(40:1)+H]	787.67	6.151		0.902702	0.573549		0.362346	0.397783	0.267805	0.259283	0.23647	0.339742	0.401729
809.6507T369.08	[SM(40:1)+Na]	809.651	6.15133		0.885712	0.514699		0.0219851	0.0243349	0.0170068	0.0156121	0.0140245	0.0201087	0.0250405
815.7015T383.88	[SM(42:1)+H]	815.702	6.398		0.738423	0.0925545		0.236476	0.269169	0.185399	0.143506	0.139937	0.183799	0.213136
837.6824T383.81	[SM(42:1)+Na]	837.682	6.39683		0.756154	0.108308		0.0149394	0.01724	0.0124932	0.01008	0.00859211	0.0120739	0.014293
813.6855T367.63	[SM(42:2)+H]	813.686	6.12717		0.857344	0.120399		0.276095	0.340953	0.279279	0.254392	0.241058	0.238068	0.291095
835.6675T367.72	[SM(42:2)+Na]	835.668	6.12867		0.818789	0.108434		0.0165016	0.0223291	0.017284	0.0151168	0.0145688	0.0142386	0.0173373
	SUM SM:							1.96299	2.17575	1.90364	1.58708	1.51467	1.88686	2.11139
712.6461T404.84	[TG(40:0)+NH4]	712.646	6.74733		0.99393	0.973671		0.00506942	0.00269543	0.00368628	0.00352511	0.00431657	0.003118	0.00421583
771.6486T414.40	[TG(44:1)+Na]	771.649	6.90667		0.856779	0.310708		0.0125533	0.00829835	0.00912709	0.00935087	0.00953131	0.00717036	0.00819437
766.6928T414.76	[TG(44:1)+NH4]	766.693	6.91267		0.857949	0.293005		0.0166943	0.0112645	0.0123999	0.0128083	0.012069	0.00946419	0.0118261
799.6792T423.25	[TG(46:1)+Na]	799.679	7.05417		0.868397	0.392247		0.040223	0.0252853	0.0291374	0.0323964	0.0282624	0.0228175	0.0261104
794.7227T423.70	[TG(46:1)+NH4]	794.723	7.06167		1.80844	0.26638		0.0769513	0.0111859	0.00826863	0.0794748	0.0547958	0.0440296	0.0541582
792.7084T417.36	[TG(46:2)+NH4]	792.708	6.956		0.716543	0.2925		0.0333635	0.0177895	0.0189605	0.0234125	0.00966891	0.0132852	0.0206193
786.6575T348.56	[TG(46:5)+NH4]	786.658	5.80933		1.05899	0.812317		0.0176973	0.00964602	0.00983904	0.0123337	0.013459	0.00947578	0.0172324
808.7393T429.00	[TG(47:1)+NH4]	808.739	7.15		0.919593	0.636808		0.0617128	0.0346344	0.047559	0.0407406	0.0511486	0.0363217	0.0482358
806.7246T422.04	[TG(47:2)+NH4]	806.725	7.034		0.90152	0.605393		0.0249838	0.0133728	0.0178701	0.0176162	0.0200434	0.0127542	0.0171721
824.7693T441.85	[TG(48:0)+NH4]	824.769	7.36417		0.825452	0.237112		0.298788	0.203261	0.205694	0.21244	0.203544	0.155143	0.207815
827.7103T431.99	[TG(48:1)+Na]	827.71	7.19983		0.897085	0.732237		0.113904	0.0732771	0.0733074	0.133167	0.0616608	0.0535543	0.0631918
822.7546T432.99	[TG(48:1)+NH4]	822.755	7.2165		0.817474	0.556818		0.260059	0.214671	0.181697	0.332214	0.129066	0.12081	0.133392
825.6936T423.25	[TG(48:2)+Na]	825.694	7.05417		0.989169	0.979146		0.0592397	0.0351355	0.0433281	0.0879909	0.0386046	0.0257141	0.0293061
820.7401T424.49	[TG(48:2)+NH4]	820.74	7.07483		0.946992	0.899875		0.125721	0.0932692	0.0897688	0.197812	0.0789977	0.053605	0.0594427
823.6788T415.02	[TG(48:3)+Na]	823.679	6.917		0.873989	0.790672		0.0169892	0.012242	0.0130303	0.0280704	0.00673623	0.00687421	0.00756726
818.7238T415.54	[TG(48:3)+NH4]	818.724	6.92567		0.709316	0.298913		0.0236634	0.0287919	0.0384044	0.0378109	0.0202417	0.0132751	0.0146033
836.7705T429.53	[TG(49:1)+NH4]	836.77	7.15883		0.886195	0.456293		0.0706604	0.0430078	0.0528807	0.0465179	0.0574019	0.0418096	0.0510636
834.7564T429.27	[TG(49:2)+NH4]	834.756	7.1545		0.855653	0.442569		0.0688565	0.0377377	0.050055	0.045577	0.0540154	0.0336686	0.0454554
852.8025T450.60	[TG(50:0)+NH4]	852.803	7.51		0.674446	0.0340684		0.1513	0.166783	0.134912	0.0876381	0.0845677	0.0955376	0.139617
855.7423T441.87	[TG(50:1)+Na]	855.742	7.3645		0.666074	0.0448239		0.223454	0.184865	0.169933	0.17793	0.0999067	0.118691	0.117018
850.7846T433.83	[TG(50:1)+NH4]	850.785	7.2305		0.556051	0.0182699		0.565442	0.644065	0.483173	0.457575	0.209918	0.291108	0.296352
853.7256T432.50	[TG(50:2)+Na]	853.726	7.20833		0.699431	0.406832		0.248388	0.141722	0.175664	0.275114	0.0987027	0.0787271	0.0750814
848.7697T432.76	[TG(50:2)+NH4]	848.77	7.21267		0.572626	0.192872		0.611918	0.4694	0.446093	0.640069	0.204577	0.157926	0.163609
851.7092T423.37	[TG(50:3)+Na]	851.709	7.05617		1.12628	0.880692		0	0.0571051	0.0852003	0.132864	0.0365233	0.0199108	0.0244034
846.7550T424.47	[TG(50:3)+NH4]	846.755	7.0745		0.605159	0.362616		0.230687	0.147685	0.191503	0.296535	0.0755708	0.0421332	0.0455808
849.6937T415.64	[TG(50:4)+Na]	849.694	6.92733		0.643582	0.434438		0.0279188	0.0130224	0.0269779	0.0361898	0.01	0.00542339	0.00666882
844.7407T416.29	[TG(50:4)+NH4]	844.741	6.93817		0.395042	0.0294108		0.0424268	0.0210617	0.0433382	0.0213271	0.0172758	0.00837492	0.00929003
866.8135T442.12	[TG(51:0)+NH4]	866.813	7.36867		1.02707	0.887561		0.030168	0.0147724	0.0223376	0.0243647	0.0240866	0.018799	0.024882
869.7577T445.63	[TG(51:1)+Na]	869.758	7.42717		0.570626	0.144246		0.0185279	0.012107	0.015204	0.0118228	0.0123236	0.0107295	0
864.8030T432.72	[TG(51:1)+NH4]	864.803	7.212		0.9789	0.943421		0.024789	0.014976	0.018354	0.0314275	0.0151505	0.0150374	0.0142417
864.8030T445.61	[TG(51:1)+NH4]	864.803	7.42683		0.677467	0.00433064		0.0458909	0.0378496	0.0372353	0.027414	0.0275467	0.0246373	0.0296782
867.7417T437.31	[TG(51:2)+Na]	867.742	7.2885		0.747153	0.172391		0.0195868	0.0112372	0.0164148	0.0141084	0.0134329	0.00881078	0.0107074
862.7855T428.81	[TG(51:2)+NH4]	862.785	7.14683		0.651123	0.0253944		0.0472304	0.0333282	0.0426215	0.0328977	0.0278796	0.0207315	0.0254318
860.7708T429.10	[TG(51:3)+NH4]	860.771	7.15167		0.553236	0.0233499		0.0228328	0.0158748	0.024465	0.0141064	0.0145103	0.00776878	0.0102137
880.8330T450.49	[TG(52:0)+NH4]	880.833	7.50817		0.612074	0.0719456		0.0764807	0.119278	0.0742128	0.0435436	0.04484	0.0547191	0.0772204
883.7719T441.52	[TG(52:1)+Na]	883.772	7.35867		0.484307	0.0213963		0.130564	0.192724	0.152451	0.0640489	0.0367269	0.0961086	0.110321
878.8175T449.91	[TG(52:1)+NH4]	878.817	7.4985		0.445826	0.041348		0.301837	0.585773	0.389401	0.150734	0.0885814	0.250348	0.269436
881.7571T440.98	[TG(52:2)+Na]	881.757	7.34967		0.537172	0.00173941		0.328645	0.303104	0.302979	0.216323	0.12308	0.162248	0.167828
876.8020T441.34	[TG(52:2)+NH4]	876.802	7.35567		0.469743	0.00198257		0.773665	0.954695	0.807872	0.511245	0.269737	0.431693	0.375829
879.7429T433.32	[TG(52:3)+Na]	879.743	7.222		0.439474	0.0180586		0.358002	0.240589	0.366065	0.239288	0.12684	0.0921221	0.107004
874.7850T433.03	[TG(52:3)+NH4]	874.785	7.21717		0.383139	0.0086452		0.812323	0.739563	0.952143	0.600201	0.257774	0.198052	0.223162
877.7251T425.57	[TG(52:4)+Na]	877.725	7.09283		0.262929	0.0388994		0.153614	0.0964996	0.211204	0.114247	0	0.0200246	0.0274531
872.7690T424.97	[TG(52:4)+NH4]	872.769	7.08283		0.23511	0.0291121		0.340968	0.236799	0.491926	0.247394	0.00640665	0.0329994	0.0485279
875.7103T416.77	[TG(52:5)+Na]	875.71	6.94617		0.305944	0.0627376		0.0385152	0.0217845	0.0599483	0.0279184	0.0146039	0	0.00652981
892.8332T441.59	[TG(53:1)+NH4]	892.833	7.35983		0.708088	0.0731872		0.059755	0.047568	0.0471996	0.050272	0.0279876	0.0335597	0.0340681
892.8346T453.87	[TG(53:1)+NH4]	892.835	7.5645		0.484354	0.0522251		0.021214	0.0230095	0.0178181	0	0.0120742	0.0131129	0.0148797
895.7740T445.34	[TG(53:2)+Na]	895.774	7.42233		0.433758	0.000786065		0.0134708	0.0110693	0.0100705	0.00576328	0.00452101	0.00474932	0.00498323
890.8159T433.01	[TG(53:2)+NH4]	890.816	7.21683		0.713947	0.448209		0.0587661	0.0297182	0.04119	0.0643456	0.0227128	0.0184361	0.0179462
890.8182T445.34	[TG(53:2)+NH4]	890.818	7.42233		0.496704	5.78287e-05		0.0321116	0.0306843	0.028713	0.0167855	0.0132747	0.0146179	0.0159258
888.8029T437.31	[TG(53:3)+NH4]	888.803	7.2885		0.331307	0.000253177		0.0306289	0.0300772	0.0344502	0.0153628	0.00979314	0.00758294	0.00929573
911.8007T450.05	[TG(54:1)+Na]	911.801	7.50083		0.470675	0.0555047		0.0426566	0.0762236	0.0466871	0.0174922	0.0124288	0.034288	0.0396955
906.8496T458.16	[TG(54:1)+NH4]	906.85	7.636		0.444724	0.0733756		0.10574	0.22929	0.128566	0.0466327	0.0311475	0.094355	0.102762
909.7889T449.60	[TG(54:2)+Na]	909.789	7.49333		0.487761	0.0299983		0.124737	0.192676	0.127759	0.0611345	0.0363205	0.095902	0.0961599
907.7716T440.09	[TG(54:3)+Na]	907.772	7.33483		0.453165	9.04669e-05		0.24331	0.245093	0.248967	0.120981	0.0844489	0.109941	0.130163
902.8174T441.15	[TG(54:3)+NH4]	902.817	7.3525		0.396244	0.000786166		0.583036	0.761437	0.664728	0.308299	0.179399	0.268943	0.304872
905.7553T433.05	[TG(54:4)+Na]	905.755	7.2175		0.348285	0.0010854		0.274523	0.243629	0.346073	0.127182	0.0849041	0.0879244	0.101319
900.8032T433.56	[TG(54:4)+NH4]	900.803	7.226		0.285759	0.000325688		0.629482	0.778179	0.856067	0.281197	0.182518	0.189391	0.209402
903.7408T425.75	[TG(54:5)+Na]	903.741	7.09583		0.324596	0.00895476		0.115814	0.16321	0.225746	0.0509067	0.0419141	0.0576772	0.0679642
898.7850T425.57	[TG(54:5)+NH4]	898.785	7.09283		0.270185	0.00655564		0.236777	0.357968	0.474214	0.0967358	0.0763239	0.0965489	0.11548
901.7275T421.98	[TG(54:6)+Na]	901.727	7.033		0.229898	0.0112016		0.0374102	0.0542723	0.0841908	0.0131337	0.0115933	0.0124508	0.0167328
896.7719T422.51	[TG(54:6)+NH4]	896.772	7.04183		0.193596	0.00944813		0.0527075	0.10423	0.125937	0.0176026	0.011947	0.0158689	0.0275997
899.7106T412.53	[TG(54:7)+Na]	899.711	6.8755		0.354571	0.160012		0.0042556	0.019552	0.0083645	0.00700169	0.00348908	0.00471893	0
894.7570T417.64	[TG(54:7)+NH4]	894.757	6.96067		0.364276	0.0506481		0.0111959	0.0200745	0.0102802	0.0091584	0	0.00568343	0.00533934
920.8647T450.17	[TG(55:1)+NH4]	920.865	7.50283		0.541718	0.0291666		0.0455971	0.0598268	0.0530468	0.0234145	0.0140088	0.036266	0.0407728
918.8467T441.11	[TG(55:2)+NH4]	918.847	7.35183		0.453686	0.0318987		0.0758174	0.0703222	0.0763521	0.046647	0.0376176	0.0503238	0
916.8296T433.03	[TG(55:3)+NH4]	916.83	7.21717		0.410121	0.0399656		0.0812931	0.0530154	0.0831975	0.0605324	0.0278862	0.0230008	0.00751886
914.8159T425.57	[TG(55:4)+NH4]	914.816	7.09283		0.137151	0.00554521		0.0373771	0.0222801	0.0485606	0.00720616	0	0.00535826	0.00722523
937.8203T456.88	[TG(56:2)+Na]	937.82	7.61467		0.500319	0.12779		0.035	0.0659185	0.0280567	0.0148688	0.00918204	0.0303891	0.0315985
932.8670T457.45	[TG(56:2)+NH4]	932.867	7.62417		0.497179	0.162726		0.0851011	0.182073	0.0695028	0.0361564	0.0243264	0.0874051	0.0752974
935.8057T448.94	[TG(56:3)+Na]	935.806	7.48233		0.452366	0.0395392		0.0750217	0.11557	0.0657022	0.0272242	0.0189254	0.0496632	0.0587722
930.8513T448.85	[TG(56:3)+NH4]	930.851	7.48083		0.409128	0.0413962		0.179138	0.324648	0.173245	0.0647619	0.0455501	0.123913	0.135098
933.7883T440.74	[TG(56:4)+Na]	933.788	7.34567		0.442953	0.0251925		0.1128	0.174881	0.11459	0.0439082	0.0316824	0.0675574	0.0944347
928.8320T440.98	[TG(56:4)+NH4]	928.832	7.34967		0.381936	0.0390997		0.286135	0.529906	0.265885	0.0982303	0.0717228	0.17311	0.207905
931.7708T434.37	[TG(56:5)+Na]	931.771	7.2395		0.412877	0.0290691		0.161374	0.273232	0.173075	0.0594462	0.0376076	0.103352	0.134124
926.8163T433.87	[TG(56:5)+NH4]	926.816	7.23117		0.341126	0.0485585		0.35997	0.813286	0.402335	0.127585	0.0808845	0.212174	0.29599
929.7561T429.87	[TG(56:6)+Na]	929.756	7.1645		0.41517	0.0327541		0.0846345	0.155649	0.0872509	0.0329547	0.0338147	0.0457427	0.068798
924.8008T427.27	[TG(56:6)+NH4]	924.801	7.12117		0.41181	0.105145		0.168684	0.426479	0.181554	0.0648521	0.0568668	0.139954	0.164806
927.7426T422.53	[TG(56:7)+Na]	927.743	7.04217		0.352188	0.134986		0.0694734	0.143827	0.029794	0.0221826	0.0127676	0.0293926	0.0498102
922.7854T426.27	[TG(56:7)+NH4]	922.785	7.1045		0.293276	0.0476018		0.12027	0.281436	0.122264	0.0386692	0.0227369	0.0608388	0.0826455
925.7279T418.72	[TG(56:8)+Na]	925.728	6.97867		0.221088	0.0287127		0.0292934	0.0597525	0.0260737	0	0.00734045	0.0103363	0.0162587
920.7727T418.61	[TG(56:8)+NH4]	920.773	6.97683		0.282587	0.0502818		0.0397838	0.0930978	0.0359815	0.0178118	0.0100145	0.0136052	0.022193
948.8937T449.86	[TG(57:1)+NH4]	948.894	7.49767		0.482111	0.0527507		0.0184155	0.031847	0.0205746	0.00786081	0.00537078	0.0149873	0.0173163
946.8785T449.47	[TG(57:2)+NH4]	946.879	7.49117		0.554253	0.0343969		0.0430273	0.0613711	0.0456161	0.0233941	0.015275	0.0355152	0.0366772
944.8623T440.76	[TG(57:3)+NH4]	944.862	7.346		0.509243	0.000822802		0.063489	0.0580035	0.0698628	0.0368579	0.0252551	0.0309365	0.0368791
942.8457T433.55	[TG(57:4)+NH4]	942.846	7.22583		0.367159	0.0021226		0.0665709	0.0540124	0.0822388	0.0312406	0.0216519	0.0212638	0.0251344
938.8130T422.04	[TG(57:6)+NH4]	938.813	7.034		0.229294	0.0281041		0.00922108	0.0103639	0.0222649	0.00361652	0.00304625	0.0022839	0.00384788
967.8686T473.40	[TG(58:1)+Na]	967.869	7.89		0.656217	0.0752448		0.00782723	0.009001	0.00546969	0.00413117	0.00383639	0.00491952	0.0066226
949.7280T411.05	[TG(58:10)+Na]	949.728	6.85083		0.258447	0.0482186		0.0122104	0.024908	0.00854218	0.00341124	0.00150808	0.00409465	0.00672047
944.7716T411.16	[TG(58:10)+NH4]	944.772	6.85267		0.248586	0.0523569		0.0136451	0.0314761	0.0111659	0.0042205	0.00168732	0.00476915	0.0079793
965.8525T464.91	[TG(58:2)+Na]	965.852	7.7485		0.546827	0.156416		0.011905	0.0206982	0.00849997	0.00512036	0.00365828	0.0108328	0.010357
960.8955T461.01	[TG(58:2)+NH4]	960.895	7.6835		0.570442	0.167179		0.0336397	0.0595267	0.0250968	0.0152092	0.012626	0.0320838	0.0300306
963.8393T456.97	[TG(58:3)+Na]	963.839	7.61617		0.526562	0.134626		0.0185938	0.0330989	0.0138627	0.00768146	0.00607506	0.0166707	0.0155981
958.8833T457.08	[TG(58:3)+NH4]	958.883	7.618		0.504414	0.133554		0.0455515	0.0895224	0.0373739	0.0187821	0.0149214	0.0420566	0.04022
961.8211T449.19	[TG(58:4)+Na]	961.821	7.4865		0.484446	0.0502255		0.040296	0.0623395	0.0377111	0.0157944	0.0107034	0.0286965	0.0354596
956.8666T449.34	[TG(58:4)+NH4]	956.867	7.489		0.43351	0.0640615		0.101612	0.185413	0.0938006	0.0352052	0.0236198	0.075678	0.0856197
959.8056T444.67	[TG(58:5)+Na]	959.806	7.41117		0.460871	0.0727729		0.066176	0.116796	0.0634793	0.0233072	0.0160778	0.0481899	0.0638684
954.8482T441.89	[TG(58:5)+NH4]	954.848	7.36483		0.409808	0.0830484		0.157019	0.343605	0.160989	0.0581344	0.0370228	0.113057	0.153299
952.8317T436.25	[TG(58:6)+NH4]	952.832	7.27083		0.407209	0.0848351		0.137321	0.320471	0.145401	0.0566822	0.0406881	0.0988776	0.131253
955.7736T429.50	[TG(58:7)+Na]	955.774	7.15833		0.258279	0.000398885		0.11135	0.0914546	0.0960484	0.018562	0.0177591	0.022768	0.0438276
950.8183T430.33	[TG(58:7)+NH4]	950.818	7.17217		0.209766	0.0240893		0.219577	0.469515	0.203377	0.0727001	0.0294131	0.0597922	0.0877073
953.7586T426.57	[TG(58:8)+Na]	953.759	7.1095		0.312419	0.0241496		0.0594473	0.105517	0.0563168	0.0165527	0.00928016	0.0230125	0.0433311
948.8017T426.56	[TG(58:8)+NH4]	948.802	7.10933		0.251888	0.0211033		0.129111	0.239976	0.113158	0.0296593	0.0176565	0.0411076	0.0735391
951.7439T418.87	[TG(58:9)+Na]	951.744	6.98117		0.314061	0.0450509		0.0277082	0.0556434	0.0216306	0.00988417	0.00760043	0.0101778	0.0162987
946.7852T418.51	[TG(58:9)+NH4]	946.785	6.97517		0.310649	0.066063		0.0366366	0.0842915	0.0292708	0.014357	0.0106232	0.0147534	0.0224785
974.9117T457.37	[TG(59:2)+NH4]	974.912	7.62283		0.54659	0.145927		0.0146878	0.0260361	0.0119792	0.00647945	0.00435455	0.0140213	0.0135541
972.8946T448.85	[TG(59:3)+NH4]	972.895	7.48083		0.496156	0.0297524		0.0270103	0.0359079	0.0241205	0.0110083	0.0072425	0.0176034	0.0217256
970.8764T441.21	[TG(59:4)+NH4]	970.876	7.3535		0.481754	0.0262365		0.0362388	0.0456831	0.0329837	0.0127768	0.00914493	0.022153	0.0297336
966.8440T430.13	[TG(59:6)+NH4]	966.844	7.16883		0.473826	0.0343103		0.0204756	0.0360702	0.0224646	0.00941865	0.00948504	0.0126116	0.0184009
964.8282T426.34	[TG(59:7)+NH4]	964.828	7.10567		0.520885	0.106596		0.0107273	0.015931	0.00651376	0.00515004	0.00274899	0.0066196	0.00851984
962.8139T418.75	[TG(59:8)+NH4]	962.814	6.97917		0.337597	0.0375933		0.00684261	0.0141599	0.00634171	0.00304509	0.00239895	0.00289349	0.0039709
977.7589T421.75	[TG(60:10)+Na]	977.759	7.02917		0.227711	0.157275		0.00974137	0.0680971	0.0199917	0.00643352	0.00411557	0.0081768	0.0109768
972.8012T419.11	[TG(60:10)+NH4]	972.801	6.98517		0.286185	0.0564369		0.0471549	0.097452	0.0330541	0.0118639	0.00937299	0.0181504	0.0284045
975.7416T415.51	[TG(60:11)+Na]	975.742	6.92517		0.158091	0.0476408		0.0149237	0.0324566	0.0090197	0.00273615	0	0.00318291	0.00596941
970.7868T415.53	[TG(60:11)+NH4]	970.787	6.9255		0.167864	0.0597448		0.0174316	0.0426569	0.0111771	0.00329586	0.00207865	0.0034772	0.00709888
973.7283T411.95	[TG(60:12)+Na]	973.728	6.86583		0.157452	0.0793889		0.00504458	0.0148286	0.00343887	0.0012783	0.00100203	0.00116377	0.00144992
968.7714T411.95	[TG(60:12)+NH4]	968.771	6.86583		0.166196	0.0879524		0.00526294	0.0160641	0.00359531	0.00137394	0.00101138	0.00151064	0.0016267
993.8851T472.67	[TG(60:2)+Na]	993.885	7.87783		0.569491	0.114377		0.00550247	0.00815248	0.00384959	0.00234797	0.00200518	0.00426134	0.00467709
988.9304T472.88	[TG(60:2)+NH4]	988.93	7.88133		0.596489	0.116002		0.0176994	0.0261422	0.0133856	0.00822381	0.00705507	0.0151574	0.0150776
991.8684T464.64	[TG(60:3)+Na]	991.868	7.744		0.446653	0.118196		0.00760592	0.012645	0.00533803	0.00302414	0	0.00588124	0.00633377
986.9138T464.35	[TG(60:3)+NH4]	986.914	7.73917		0.49472	0.100517		0.0250984	0.038825	0.0157067	0.00861615	0.00720474	0.0177004	0.0190048
989.8553T456.96	[TG(60:4)+Na]	989.855	7.616		0.429308	0.117173		0.0116022	0.0205071	0.0085253	0.00418508	0	0.0086527	0.0104219
984.8965T456.84	[TG(60:4)+NH4]	984.896	7.614		0.467594	0.111009		0.0291683	0.0560173	0.0232976	0.01106	0.00762714	0.0226735	0.0262743
982.8804T449.76	[TG(60:5)+NH4]	982.88	7.496		0.461992	0.107853		0.0534124	0.106612	0.0479364	0.0195279	0.0135997	0.0429232	0.0520505
985.8204T444.18	[TG(60:6)+Na]	985.82	7.403		0.454752	0.0874543		0.0314288	0.0575233	0.0279373	0.0111752	0.00753519	0.0210246	0.0311393
980.8647T442.38	[TG(60:6)+NH4]	980.865	7.373		0.433048	0.103669		0.0684517	0.149244	0.0669837	0.0250281	0.0173469	0.0500852	0.0719132
978.8488T437.29	[TG(60:7)+NH4]	978.849	7.28817		0.296952	0.039244		0.0797499	0.167654	0.0984227	0	0.0182301	0.0462238	0.0724712
981.7889T433.61	[TG(60:8)+Na]	981.789	7.22683		0.712018	0.380924		0.0332479	0.0470965	0.060698	0.0207905	0.0164001	0.0336717	0.0630374
976.8336T433.85	[TG(60:8)+NH4]	976.834	7.23083		0.342818	0.0594868		0.138364	0.281562	0.119011	0.0410712	0.0273162	0.0625874	0.115368
979.7712T427.39	[TG(60:9)+Na]	979.771	7.12317		0.315923	0.0331889		0.0400968	0.0669852	0.0324298	0.00891281	0.00343679	0.0178799	0.0285372
974.8161T426.17	[TG(60:9)+NH4]	974.816	7.10283		0.298843	0.0549099		0.0727025	0.155676	0.0629119	0.0241039	0.00682532	0.0301334	0.0550045
1002.9444T465.18	[TG(61:2)+NH4]	1002.94	7.753		0.575887	0.163132		0.0057828	0.00960263	0.00396692	0.0026124	0.00210946	0.0051462	0.00499162
1000.9260T457.08	[TG(61:3)+NH4]	1000.93	7.618		0.536893	0.138827		0.00792716	0.014061	0.00617625	0.00324387	0.00261162	0.0071536	0.00715263
998.9080T449.23	[TG(61:4)+NH4]	998.908	7.48717		0.530792	0.055758		0.0122154	0.0169959	0.0116134	0.00493	0.00347102	0.0093086	0.011183
996.8912T444.80	[TG(61:5)+NH4]	996.891	7.41333		0.497536	0.05348		0.0207138	0.0321841	0.0215512	0.00791956	0.00591825	0.0156525	0.0198978
994.8745T436.56	[TG(61:6)+NH4]	994.875	7.276		0.464203	0.0446066		0.0208107	0.0347319	0.0206238	0.00820396	0.00634433	0.0141518	0.0184421
988.8281T418.98	[TG(61:9)+NH4]	988.828	6.983		0.555955	0.0370786		0.00725981	0.00544825	0.00556626	0.00247977	0.00196848	0.00493091	0.00416709
998.8190T422.17	[TG(62:11)+NH4]	998.819	7.03617		0.284639	0.0550076		0.0251477	0.0498234	0.016677	0.0060442	0.00482943	0.00858348	0.015325
996.8034T415.01	[TG(62:12)+NH4]	996.803	6.91683		0.196547	0.0529605		0.0100631	0.0228029	0.00669554	0.00201963	0.00130988	0.00227965	0.00475845
1012.9286T465.93	[TG(62:4)+NH4]	1012.93	7.7655		0.48953	0.122005		0.0147489	0.0233613	0.00954105	0.00459444	0.00331869	0.00981452	0.0133746
1008.8944T450.17	[TG(62:6)+NH4]	1008.89	7.50283		0.537573	0.306393		0.0266481	0.0145711	0.00599043	0.0023678	0.00650688	0.0180187	0.0069448
1006.8796T445.57	[TG(62:7)+NH4]	1006.88	7.42617		0.382611	0.0609918		0.0279808	0.0589504	0.0288096	0.00958389	0.00652402	0.0175274	0.0254096
1004.8670T440.90	[TG(62:8)+NH4]	1004.87	7.34833		0.393473	0.0817227		0.0483144	0.0946867	0.042043	0.0132477	0.00787087	0.0302975	0.0456639
1030.9741T472.88	[TG(63:2)+NH4]	1030.97	7.88133		0.619412	0.144209		0.00269065	0.0038859	0.00188451	0.001187	0.00119052	0.00219176	0.00241856
1028.9574T464.49	[TG(63:3)+NH4]	1028.96	7.7415		0.449444	0.117549		0.00380727	0.00602164	0.00250607	0.00148916	0	0.00286414	0.00303854
1026.9421T457.12	[TG(63:4)+NH4]	1026.94	7.61867		0.510593	0.115683		0.00527412	0.00830572	0.00357526	0.00184192	0.00143884	0.00371977	0.0046785
1033.8176T432.75	[TG(64:10)+Na]	1033.82	7.2125		0.365443	0.0620105		0.00887181	0.00580343	0.00406753	0.00158596	0	0.00290399	0.00464262
1030.8830T441.06	[TG(64:9)+NH4]	1030.88	7.351		0.294589	0.0666041		0.0125053	0.0275101	0.0133806	0.00451895	0.00276543	0	0.0136888
	SUM TG:							14.1974	18.243	14.5577	8.79918	4.76493	6.75518	7.95611
1430.0079T428.71	CL 68:1	1430.01	7.14517		1.13992	0.553286		0.00504138	0.00222609	0.00459432	0.00411764	0.00457654	0.00374034	0.00559413
1427.9958T422.82	CL 68:2	1428	7.047		1.54199	0.0597124		0.00239037	0.00103966	0.00226373	0.00335224	0.00296864	0.00243154	0.00295391
1425.9828T416.16	CL 68:3	1425.98	6.936		1.76224	0.167783		0.000758746	0	0.000797515	0.00111597	0.00102473	0.000689779	0.000826186
1454.0095T422.87	CL 70:3	1454.01	7.04783		1.477	0.1895		0.00884655	0.00231486	0.00929954	0.0117506	0.0108062	0.0077347	0.010003
1449.9823T411.22	CL 70:5	1449.98	6.85367		1.67733	0.0598953		0.000908371	0.000333643	0.00116079	0.00129446	0.00136301	0.00117502	0.00154125
1480.0277T424.13	CL 72:4	1480.03	7.06883		1.65257	0.128324		0.00401362	0.00110048	0.00353905	0.00511321	0.00516201	0.00303095	0.00576046
1478.0120T418.66	CL 72:5	1478.01	6.97767		1.14541	0.667245		0.00298947	0.000877233	0.00336058	0.00302025	0.00198825	0.00243651	0.00359264
1475.9947T422.46	CL 72:6	1475.99	7.041		1.67779	0.139305		0.00352869	0.000770925	0.0041088	0.0054285	0.00533799	0.00307189	0.00497175
1473.9796T416.81	CL 72:7	1473.98	6.94683		2.27409	0.10254		0.00122457	0	0.00123028	0.00197014	0.00265391	0.00103053	0.00178882
1469.0218T416.83	CL 72:7	1469.02	6.94717		2.14012	0.0988337		0.0016569	0.000438964	0.00184372	0.00294417	0.00413436	0.00149334	0.00266971
1499.9958T418.10	CL 74:8	1500	6.96833		1.88626	0.179586		0.000819074	0	0.00077581	0.00107567	0.001371	0.000538143	0.00102634
1495.0396T418.31	CL 74:8	1495.04	6.97183		1.75376	0.0918113		0.00119089	0.000459852	0.00105301	0.00168167	0.00195486	0.000926147	0.00175962
	SUM CL:							0.0333686	0.00956171	0.0340271	0.0428645	0.0433415	0.0282989	0.0424878

## Sheet: Merge lipidomic results
Lipid class	# of assigned lipid ions	Vehicle_Xenograft_8_45	Vehicle_Xenograft_8_46	Vehicle_Xenograft_8_47	BI9774_Xenograft_9_48	BI9774_Xenograft_9_49	BI9774_Xenograft_9_50	BI9774_Xenograft_9_51							Ave Vehicle
TG	147	14.1974	18.243	14.5577	8.79918	4.76493	6.75518	7.95611							15.666
PC	84	22.659	11.1648	24.2286	25.9	23.6443	25.8063	27.183							19.3508
CE	80	0.393828	0.595705	0.200792	0.144379	0.425737	0.157859	0.366672							0.396775
CL	34	0.753449	0.188069	0.692943	0.929	0.951193	0.829459	0.899943							0.54482
PE	29	7.73852	3.49795	8.78313	8.8571	8.33541	7.97339	9.12119							6.6732
Cer	23	2.23903	4.62802	1.8676	1.12517	0.694422	1.9918	2.11842							2.91155
SM	15	1.96299	2.17575	1.90364	1.58708	1.51467	1.88686	2.11139							2.01413
DG	8	0.0418891	0.0925386	0.0471371	0.0266757	0.0245972	0.0266277	0.0309839							0.0605216
FFA	8	1.22386	2.95635	0.836319	0.906649	1.09741	1.22385	0.859295							1.67218
LysoPC	8	0.0661005	0.0858017	0.0585242	0.0761543	0.0913936	0.0477138	0.0731535							0.0701421
PI	4	0.389123	0.121933	0.532178	0.677567	0.550971	0.554342	0.765626							0.347745
CAR	4	0.0351062	0.00969134	0.0335222	0.023374	0.0122725	0.047329	0.0346882							0.0261066
PS	3	0.442395	0.102895	0.473503	0.586984	0.51575	0.639825	0.623506							0.339597
HexCer	3	0.284862	0.194208	0.234868	0.211212	0.264101	0.255525	0.296099							0.237979
LPE	1	0	0.00674775	0.00489375	0.00753872	0.0087883	0.00468455	0.00585966							0.0038805

## Sheet: Merged results FC
Lipid class	Vehicle_Xenograft_8_45	Vehicle_Xenograft_8_46	Vehicle_Xenograft_8_47	BI9774_Xenograft_9_48	BI9774_Xenograft_9_49	BI9774_Xenograft_9_50	BI9774_Xenograft_9_51		Ave Vehicle
TG	14.1974	18.243	14.5577	8.79918	4.76493	6.75518	7.95611		15.666
PC	22.659	11.1648	24.2286	25.9	23.6443	25.8063	27.183		19.3508
CE	0.393828	0.595705	0.200792	0.144379	0.425737	0.157859	0.366672		0.396775
CL	0.753449	0.188069	0.692943	0.929	0.951193	0.829459	0.899943		0.54482
PE	7.73852	3.49795	8.78313	8.8571	8.33541	7.97339	9.12119		6.6732
Cer	2.23903	4.62802	1.8676	1.12517	0.694422	1.9918	2.11842		2.91155
SM	1.96299	2.17575	1.90364	1.58708	1.51467	1.88686	2.11139		2.01413
DG	0.0418891	0.0925386	0.0471371	0.0266757	0.0245972	0.0266277	0.0309839		0.0605216
FFA	1.22386	2.95635	0.836319	0.906649	1.09741	1.22385	0.859295		1.67218
LysoPC	0.0661005	0.0858017	0.0585242	0.0761543	0.0913936	0.0477138	0.0731535		0.0701421
PI	0.389123	0.121933	0.532178	0.677567	0.550971	0.554342	0.765626		0.347745
CAR	0.0351062	0.00969134	0.0335222	0.023374	0.0122725	0.047329	0.0346882		0.0261066
PS	0.442395	0.102895	0.473503	0.586984	0.51575	0.639825	0.623506		0.339597
HexCer	0.284862	0.194208	0.234868	0.211212	0.264101	0.255525	0.296099		0.237979
											Two-way ANOVA (uncorrected Fisher's LSD)
FC (relative to Vehicle)	Vehicle_Xenograft_8_45	Vehicle_Xenograft_8_46	Vehicle_Xenograft_8_47	BI9774_Xenograft_9_48	BI9774_Xenograft_9_49	BI9774_Xenograft_9_50	BI9774_Xenograft_9_51		Ave Vehicle	Ave BI9774	p value
TG	0.906257	1.16449	0.92925	0.561673	0.304157	0.431199	0.507857		1	0.451222	0.0399
PC	1.17096	0.576969	1.25207	1.33844	1.22187	1.3336	1.40475		1	1.32467	0.2196
CE	0.992573	1.50137	0.50606	0.363882	1.07299	0.397856	0.924131		1	0.689716	0.2405
CL	1.38293	0.345194	1.27187	1.70515	1.74588	1.52245	1.65182		1	1.65632	0.0146
PE	1.15964	0.524179	1.31618	1.32726	1.24909	1.19484	1.36684		1	1.28451	0.2815
Cer	0.769016	1.58954	0.641445	0.386451	0.238506	0.684101	0.72759		1	0.509162	0.0653
SM	0.974612	1.08024	0.945144	0.787971	0.752023	0.936812	1.04829		1	0.881274	0.652
DG	0.692135	1.52902	0.778847	0.440763	0.406421	0.439971	0.511948		1	0.449776	0.0394
FFA	0.731896	1.76797	0.500137	0.542197	0.656276	0.73189	0.513878		1	0.61106	0.1423
LysoPC	0.94238	1.22325	0.834366	1.08571	1.30298	0.680244	1.04293		1	1.02797	0.9153
PI	1.11899	0.35064	1.53037	1.94846	1.58441	1.59411	2.20169		1	1.83217	0.0022
CAR	1.34473	0.371222	1.28405	0.895328	0.470092	1.81291	1.32871		1	1.12676	0.6302
PS	1.3027	0.30299	1.39431	1.72847	1.51871	1.88407	1.83601		1	1.74182	0.0061
HexCer	1.197	0.816072	0.986926	0.887522	1.10976	1.07373	1.24422		1	1.07881	0.7646
